# Supplementary material for: Integrating transcriptome and metabolome reveals molecular networks involved in genetic and environmental variation in tobacco
Source: DNA Res. 2020 Apr 23;27(2):dsaa006. doi: 10.1093/dnares/dsaa006 (PMC7320822; doi:10.1093/dnares/dsaa006)
Supplement: dsaa006_Supplementary_Data [file dsaa006_supplementary_data.zip]

Archive with 13 entries (13 files):
- Supplemental Materials_v0.0.2.doc
- Table S1.xlsx
- Table S2.xlsx
- Table S3A.xlsx
- Table S3B.xlsx
- Table S4A.xlsx
- Table S4B.xlsx
- Table S5.xlsx
- Table S6.xlsx
- Table S7A.xlsx
- Table S7B.xlsx
- Table S8.xlsx
- Table S9.xlsx
