# Supplementary material for: Integrating transcriptome and metabolome reveals molecular networks involved in genetic and environmental variation in tobacco
Source: DNA Res. 2020 Apr 23;27(2):dsaa006. doi: 10.1093/dnares/dsaa006 (PMC7320822; doi:10.1093/dnares/dsaa006)
Supplement: dsaa006_Supplementary_Data [file dsaa006_supplementary_data.zip › Table S1.xlsx]

## Sheet: Table S1
	Table S1. Samples for transcriptome and metabolome.
	Transcriptome and metabolome data were profiled from 54 tobacco samples (n = 151), including 3 locations (Guizhou, Henan, and Yunnan), 3 cultivars (K326, Zhongyan100, and Hongda), and 6 stages (vigorous growth stage (stage 1), squaring stage (stage 2), full bloom stage (stage 3), lower leaf mature stage (stage 4), pre-mature stage (stage 5), and middle leaf mature stage (stage 6)), with 1-3 biolo…
	Location	Variety	Stage	Replicate
	Guizhou	Hongda	1	1
				2
			2	1
				2
				3
			3	1
				2
				3
			4	1
				2
				3
			5	1
				2
				3
			6	1
				2
		K326	1	1
				2
				3
			2	1
				2
				3
			3	1
				2
				3
			4	1
				2
				3
			5	1
				2
				3
			6	1
				2
		Zhongyan100	1	1
				2
				3
			2	1
				2
				3
			3	1
				2
				3
			4	1
				2
				3
			5	1
				2
				3
			6	1
				2
				3
	Henan	Hongda	1	1
				2
			2	1
				2
				3
			3	1
				2
				3
			4	1
				2
				3
			5	1
				2
				3
			6	1
				2
				3
		K326	1	1
				2
				3
			2	1
				2
			3	1
				2
				3
			4	1
				2
				3
			5	1
				2
			6	1
				2
				3
		Zhongyan100	1	1
				2
				3
			2	1
				2
				3
			3	1
				2
				3
			4	1
				2
				3
			5	1
				2
				3
			6	1
				2
	Yunnan	Hongda	1	1
				2
				3
			2	1
				2
			3	1
				2
				3
			4	1
				2
				3
			5	1
				2
			6	1
		K326	1	1
				2
			2	1
				2
				3
			3	1
				2
				3
			4	1
				2
				3
				4
			5	1
				2
				3
			6	1
				2
				3
		Zhongyan100	1	1
				2
				3
			2	1
				2
				3
			3	1
				2
				3
			4	1
				2
				3
			5	1
				2
				3
			6	1
				2
				3
