# Supplementary material for: Integrating transcriptome and metabolome reveals molecular networks involved in genetic and environmental variation in tobacco
Source: DNA Res. 2020 Apr 23;27(2):dsaa006. doi: 10.1093/dnares/dsaa006 (PMC7320822; doi:10.1093/dnares/dsaa006)
Supplement: dsaa006_Supplementary_Data [file dsaa006_supplementary_data.zip › Table S2.xlsx]

## Sheet: Table S2B
	Table S2B. Metabolome profiling from 151 samples
	Metabolome was profiled by both targeted and untargeted technologies including GC-MS, LC-MS, and CE-MS. A total of 561 metabolites (438 unique metabolites) were detected and quantified. The same 151 samples for transcriptome were used, including 3 locations (first row: Guizhou, Henan, and Yunnan), 3 varieties (second row: K326, Zhongyan100, and Hongda), and 6 stages (third row: vigorous growth st…
	Metabolite Name	Guizhou
		Hongda																K326																	Zhongyan100
		1		2			3			4			5			6		1			2			3			4			5			6		1			2			3			4			5
		1	2	1	2	3	1	2	3	1	2	3	1	2	3	1	2	1	2	3	1	2	3	1	2	3	1	2	3	1	2	3	1	2	1	2	3	1	2	3	1	2	3	1	2	3	1	2	3
	Ethanolamine	2.78	1.52	1.66	0.83	0.98	0.44	1.66	0.25	0.28	-0.44	-0.45	0.66	0.16	-0.73	-1.49	-1.49	0.68	0.27	1.58	0.73	-0.05	1.53	-0.46	0.94	1.1	0.82	-0.93	0.23	0.87	0.4	1.47	-0.29	-0.9	-0.35	-0.71	0.21	-0.06	-0.11	1.3	-0.91	-0.54	0.33	-0.45	-1.33	-0.84	-1.69	-1.88	-1.77
	Glycine	1.91	2.31	-0.17	1.05	-0.05	-0.34	-0.09	-0.13	-0.01	-0.14	-0.21	0.61	0.4	0.33	-0.29	-0.29	3.12	0.62	5.46	-0.09	0.45	0.17	0.37	0.68	0.93	0.02	-0.17	0.37	0.47	0.03	-0.06	-0.22	-0.06	8.27	1.34	2.21	0.54	0.12	0.73	-0.23	-0.07	0.81	-0.55	-0.5	-0.53	-0.53	-0.62	-0.38
	D-Alanine	0.91	4.56	0.81	0.84	1.52	0.1	0.3	0.42	0.57	0.26	0.68	-0.31	0.58	0.34	-0.71	-0.71	2.63	2.42	3.95	-0.29	2.45	0.52	2.23	1.64	2.1	1.2	1.07	0.62	0.95	-0.03	0.5	0.1	0.08	1.66	0.21	0.23	0.02	0.19	-0.37	-0.48	-0.32	-0.07	-1.22	-1.22	-1.12	-0.71	-0.89	-0.7
	4-Aminobutyric acid	1.72	1.19	2.28	1.54	1.51	1.68	2.76	3.32	1.34	0.24	0.61	1.08	1.23	1	-0.7	-0.7	1.01	1.18	2.48	0.21	0.76	1.74	2.9	3.67	3.64	0.25	0.28	-0.08	0.9	0.3	0.22	0.29	0.3	0.04	-0.62	-0.12	-0.67	0.13	-0.39	-0.82	-0.15	-0.42	-1.22	-1	-0.87	-0.69	-1.01	-0.58
	DL-Serine	1.11	1.46	1.08	0.48	0.92	0.35	0.61	1.17	0.53	0.48	-0.25	0.47	0.21	0.02	-0.83	-0.83	0.6	-0.19	0.65	1.34	0.07	0.86	0.82	1.69	1.17	0.77	0.11	0.57	0.55	-0.08	-0.6	-0.99	-0.72	1.3	0.6	1.13	-0.29	-0.3	0.03	-0.93	-0.38	0.48	-1.62	-1.73	-1.46	-1.03	-0.94	-0.88
	proline	0.79	-0.32	-0.44	0.01	0.06	-0.3	0.4	0.25	1.41	-0.73	-0.71	0.23	-0.03	-0.31	-0.93	-0.93	0.4	0.13	0.13	-0.15	0.63	0.15	-0.03	0.35	0.7	0.13	0.17	-0.23	-0.51	-0.32	-0.65	-0.91	-0.83	3.2	1.24	2.18	-0.34	0.04	0.5	-0.61	0.05	1.65	-0.93	-0.85	-0.68	-0.79	-0.73	-0.59
	Valine	0.03	0.3	1.16	0.16	1.5	-0.67	-0.16	-0.18	-0.47	-0.44	-0.82	2.74	1.42	1.17	-1.31	-1.31	0.06	-0.12	0.34	3.85	2.95	3.77	0.31	0.58	0.78	-0.04	-0.45	0.08	0.52	0.98	1.48	-0.89	-0.99	1.9	1.21	1.44	1.67	1.77	2.36	-0.72	-0.44	-0.13	-0.43	-0.76	-0.09	-1.34	-1.33	-1.24
	L-Threonine	1.89	0.75	2.12	0.7	2.7	0.99	0.83	1.49	1.17	-0.02	-0.09	1.93	1.07	0.92	-1.07	-1.07	1.01	0.71	1.62	1.02	1.69	1.14	0.64	1.45	1.64	0.66	0.12	0.03	0.36	0.07	-0.2	-0.91	-0.78	2.65	1.4	1.92	0.11	-0.05	0.56	-1.16	-0.68	-0.3	-1.13	-1.21	-1.01	-1.06	-1	-0.97
	hydroxyproline	1.7	0.52	0.32	1.25	1.54	-0.08	0.95	0.47	0.83	-0.24	-0.66	0.49	0.02	-0.27	-0.85	-0.85	1.16	0.69	1.3	1.26	1.54	1.31	0.27	0.65	1.7	0.99	0.2	0.28	0.01	0.12	0.31	-0.59	-0.71	2.65	0.33	1.05	-0.06	-0.01	0.09	-0.62	0.27	0.91	-0.94	-1.23	-0.96	-1	-0.74	-0.64
	isoleucine	-0.28	-0.59	0.37	-0.27	1.11	-0.33	0.26	-0.17	0.48	0.38	0.02	4.73	3.06	2.16	-0.92	-0.92	-0.57	-0.57	-0.25	2.32	2.53	3.6	-0.2	-0.04	0.31	0.15	-0.16	0.55	0.67	0.65	1.68	-0.81	-0.94	1.16	0.58	0.99	2.58	2.47	3.35	-0.56	-0.35	-0.33	-0.22	-0.02	0.61	-1.08	-1.08	-0.99
	Leucine	-0.02	-0.12	1.54	0.31	1.42	-0.78	-0.44	-0.28	-0.14	0.38	-0.37	3.28	2.01	1.27	-1.24	-1.24	-0.55	-0.19	0.15	3.74	2.7	3.38	0.06	0.05	0.27	0.1	-0.37	0.59	0.63	1.02	1.51	-0.78	-0.75	2.08	1.43	1.52	2.4	2.36	3.36	-0.7	-0.32	-0.24	-0.68	-0.97	0.06	-1.29	-1.29	-1.13
	L-Asparagine	-0.29	-0.12	1.98	1.24	1.25	-0.35	-0.09	0.14	0.12	-0.64	-0.82	-0.5	-0.74	-0.62	-1.08	-1.08	1.47	0.04	1.49	3	1	2.79	0.35	0.76	0.87	0.43	0.24	-0.42	-0.41	-0.45	-0.77	-1.06	-0.98	1.72	1.4	2.72	-0.71	-0.53	-0.49	-1.11	-0.77	-0.55	-1.07	-1.15	-0.85	-1.11	-0.96	-0.88
	L-AsparticAcid	0.15	-0.58	1.07	-0.05	1.39	0.69	0.84	0.71	0.07	0.09	-0.2	0.78	-0.14	0.21	-0.79	-0.79	1.9	0	-0.08	1.37	1.38	0.71	-0.55	0.18	0.22	0.01	-0.05	-0.2	0.36	0.74	-0.21	-0.79	-0.57	1.8	2.26	2.55	0.14	0.17	0.4	-1.04	-0.7	-0.31	-0.63	-0.76	-0.3	-0.58	-0.41	-0.48
	Glutamine	0.73	0.75	0.79	0.65	0.22	0.59	0.83	1.28	0.75	-0.2	-0.65	0	-0.01	-0.15	-0.8	-0.8	1.38	0.46	1.77	0.77	0.67	0.93	0.86	1.68	1.5	0.8	0.38	-0.28	0.49	0.5	-0.09	-0.55	-0.28	2.11	0.89	1.08	-0.16	-0.26	-0.05	-0.93	-0.69	-0.24	-0.57	-0.79	-0.59	-0.93	-0.91	-0.7
	lysine	-0.3	-0.44	0.81	0.53	0.3	-0.93	-0.64	-0.52	-0.46	-0.75	-0.99	3.75	1.94	0.35	-1.6	-1.6	-0.19	-0.54	0.36	1.72	0.56	1.57	-0.57	-0.2	0	-0.08	-0.61	0.35	-0.05	0.3	1.23	-0.96	-1.13	2.31	0.46	1.49	2.31	1.42	2.36	-1.2	-0.69	-0.68	-0.17	-1.31	0.17	-1.43	-1.35	-1.48
	glutamic acid	1.38	1.23	1.34	1.42	2.86	1.19	1.58	1.51	0.69	0.52	-0.03	0.35	-0.43	-0.22	-0.62	-0.62	0.82	1.43	1.23	1.82	1.86	1.51	0.88	2.3	1.97	1.07	0.86	0.58	0.01	0	-0.47	-0.41	-0.29	0.88	0.4	1.05	0.05	0.36	0.34	-0.33	-0.05	0.48	-1.05	-1.17	-0.69	-0.83	-0.77	-0.75
	DL-Methionine	0.56	1.31	0.97	0.81	1.43	0.86	0.85	1.2	0.44	-0.27	-1.21	1.05	0.4	0.19	-1.47	-1.47	1.11	0.96	2.26	2.9	1.97	2.13	0.75	1.05	1.54	0.34	0.11	0.59	-0.4	-0.26	0.29	-1.03	-1.11	1.39	0.47	2.27	0.03	0.46	1.01	-0.77	-0.68	-0.93	-0.49	-1.6	-0.77	-1.34	-1.13	-1.3
	histidine	-0.18	-0.6	0.13	0.25	0.37	-0.57	-0.26	-0.46	0.08	-0.56	-1.02	4.46	4.64	1.6	-1.01	-1.01	-0.23	-0.8	-0.06	1.31	0.58	1.31	-0.55	-0.24	-0.16	0.75	-0.15	0.96	0.92	0.49	1.05	-1.03	-0.82	1.25	-0.29	1.22	3.11	0.47	2.74	-0.94	-0.69	-0.23	-0.02	-0.98	-0.18	-0.79	-1	-0.87
	Alanyl alanine	-1.3	-1.17	0.04	0.57	-0.49	-0.62	-1.09	-0.8	-0.57	-0.71	-0.66	0.89	0.35	0.4	0.4	0.4	-1.15	-1.39	-1.29	-0.71	-0.82	-0.88	-0.9	-0.69	-0.89	-0.16	-0.39	-0.27	0.81	0.46	0.86	0.45	0.7	-1.14	-1.33	-1.1	0.01	-0.32	-0.15	0.02	0.54	1.2	1.19	0.39	0.84	2.09	2.5	3.61
	Methionine sulfoxide	0.5	0.39	0.46	1.75	1.36	-0.91	1.62	-0.05	0.4	0.05	1.56	1.01	0.32	-0.66	-1.47	-1.47	0.1	-0.34	0.93	0.76	0.1	1.27	0.57	2.18	0.31	0.21	-0.27	-0.67	-0.23	0.55	0.59	-0.6	-0.84	2.56	3.07	0.16	2.67	0.73	1.17	-1.12	-0.14	1.2	-1.09	-0.54	-0.63	-0.64	-1.25	-1.32
	L-PHENYLALANINE	2.01	1.27	1.68	0.14	2.03	-0.38	0.61	0.49	1.4	0.46	0.01	3.35	2.84	1.44	-1.5	-1.5	0.31	0.11	0.52	1.86	1.24	1.41	0.24	0.4	0.98	0.86	0.03	0.93	1.79	1.23	1.26	-0.95	-0.86	2.35	1.55	1.4	2.78	2.25	1.7	-1.47	-1.01	-0.42	-1.02	-1.28	-0.63	-1.19	-0.93	-0.75
	L-ARGININE	0.74	0.16	0.5	0.48	0.12	-0.53	-0.44	-0.37	-0.43	-0.39	-0.52	2.48	1.27	0.46	-0.79	-0.79	1.49	-0.29	1.57	1.52	0.34	0.92	-0.28	-0.1	-0.19	-0.02	-0.47	-0.04	0.26	0.32	0.59	-0.56	-0.64	8.84	2.04	2.48	1.14	0.89	2.58	-0.58	-0.48	-0.37	-0.36	-0.5	-0.12	-0.79	-0.76	-0.57
	tyrosine	0.56	-0.36	1.34	0.07	0.62	-0.75	-0.2	-0.27	0.27	0	-0.59	3.96	3.18	1.42	-1.25	-1.25	-0.67	-0.59	-0.18	2.84	1.02	2.64	-0.06	0.13	0.12	1.12	-0.42	1.51	1.08	0.74	1.12	-1.02	-0.95	1.94	1.15	1.36	2.56	1.48	2.66	-1.02	-0.69	-0.37	-0.61	-0.82	-0.26	-1.21	-1.11	-0.9
	Tryptophan	-1.04	-1.2	-0.78	-1.18	-0.71	-1	-0.31	-0.89	-0.46	-0.43	-0.88	1.29	2.71	0.26	-0.84	-0.84	-1.22	-1.25	-1.02	1.18	-0.26	0.83	-0.26	-0.72	-0.1	0.93	-0.5	0.96	0.84	1.78	3.44	-0.42	-0.95	-0.83	-0.95	-0.77	4.78	2.06	1.84	-0.85	-0.27	-0.12	0.37	-0.57	-0.04	-0.68	-0.94	-0.98
	aminoadipic acid	0.21	0.32	0.27	0.09	-0.08	-0.37	0.15	-0.07	0.36	-0.16	-0.19	2.88	1.27	1.04	0.2	0.2	-0.19	-0.19	-0.03	0.24	-0.2	-0.01	-0.34	-0.01	0.11	0.03	-0.05	0.01	1.4	2.06	2.59	-0.23	-0.38	-0.03	-0.63	-0.35	2.29	1.86	3.25	-0.32	-0.29	-0.07	1	-0.69	1.89	0.37	0.08	-0.23
	Citrulline	2.68	2.74	0.71	1.76	-0.03	0.01	0.13	0.42	0.07	-0.26	-0.39	-0.49	-0.49	-0.48	-0.53	-0.53	5.93	2.46	7.13	-0.29	-0.17	-0.12	1.37	1.84	1.21	0.24	0.05	-0.18	-0.38	-0.42	-0.54	-0.4	-0.37	1.61	0.22	0.49	-0.48	-0.54	-0.32	-0.49	-0.4	0.04	-0.6	-0.61	-0.59	-0.43	-0.49	-0.39
	ornithine	0.07	0.6	-0.07	5.82	-0.46	-0.45	-0.4	-0.24	-0.29	-0.46	-0.46	-0.7	-0.65	-0.73	-0.7	-0.7	0.7	0.12	0.74	0.65	-0.05	0.38	0.11	0.49	0.2	-0.13	-0.46	6.99	-0.42	-0.69	-0.76	-0.67	1	1	2.72	-0.18	1.38	-0.73	-0.53	-0.8	-0.68	3.43	-0.93	-0.73	-0.94	0.16	-0.3	-0.18
	Pipecolic acid	-0.43	-0.12	0	-0.14	-0.52	-0.59	-0.54	-0.49	-0.08	-0.25	-0.46	0.14	0.15	-0.05	-0.47	-0.47	1.41	-0.38	-0.3	0.57	0.46	0.05	-0.1	-0.14	0.14	3.72	1.45	2.27	2.95	2.88	0.34	-0.4	-0.14	-0.34	-0.46	-0.27	0.34	2.83	-0.06	-0.39	0.32	0.67	-0.57	-0.41	-0.36	0.17	0.4	0.7
	formic acid	-0.16	-0.17	0.19	0.06	-0.09	0.64	0.54	0.43	1	1.27	0.81	-0.05	1.06	0.89	1.2	1.2	1.28	0.9	-0.09	0.53	0.82	0.25	1.58	0.88	2.93	0.42	0.66	0.87	0.98	0.1	0.73	-1.5	-1.42	-1.11	-1.1	-1.2	-1.52	-1.4	-1.43	-1.42	-1.39	-1.36	0.23	0.28	0.48	-0.11	-0.31	-0.25
	Butyric Acid	-0.24	-0.46	-0.08	0.14	-0.01	-1.31	-1.04	-0.97	-0.43	-0.38	-0.35	0.1	0.09	-0.33	-0.53	-0.53	1.48	1.41	1.06	-0.69	-0.62	-0.47	4.58	2.03	3.07	-1.24	0.25	-1	-0.61	-1.31	-0.59	-0.36	-1.13	-0.32	-1.05	1.01	-0.55	-0.4	-0.23	-1.08	-1.16	-1.14	0.08	0.38	0.22	-0.34	-1.17	-0.34
	lactic acid	0.43	0.48	0.76	0.36	0.08	0.29	0.54	0.4	0.55	0.59	1.13	0.17	1.13	0.39	0.43	0.43	0.87	0.78	0.75	1.01	-0.17	-0.01	2.39	1.83	1.55	0.56	-0.49	-0.49	-0.28	-0.52	-0.57	-0.59	-0.52	0.53	0.64	0.57	-0.65	-0.63	-0.65	-0.51	-0.51	-0.5	0.75	0.18	-0.45	0.34	0.28	0.4
	Hexanoic acid	-0.45	0.23	0.29	-0.8	-0.26	0.2	-0.11	-0.52	0.29	0.33	-0.12	0.19	-0.31	-0.36	-0.15	-0.15	-0.26	-0.71	-0.66	-0.27	0.08	-0.4	0.74	-0.02	0.36	-0.6	-0.46	-0.2	-0.32	0.09	-0.46	0.05	-0.6	-0.98	-0.58	-0.5	-1.08	-0.47	-0.22	-0.58	-0.74	-0.78	-0.17	-0.39	-0.67	0.81	0.4	0.89
	Heptanoic acid	0.03	0.12	0.46	0.42	0.35	0.21	0.3	0.4	2.04	2.19	0.64	0	4.23	-0.76	0.11	0.11	0.43	0.26	0.65	0.51	-0.71	0.04	1.05	2.3	1.13	-0.5	-0.31	-0.3	-0.21	-0.18	-0.51	-0.18	-0.33	-0.28	-0.01	0.05	-0.97	-0.88	-0.8	-0.48	-0.51	-0.36	0.73	0.05	-0.6	0.4	-0.21	0.5
	Octanoic acid	-0.17	-0.21	0.1	-0.25	-0.41	-0.21	-0.28	-0.1	0.71	0.76	0.3	-0.25	0.33	-0.39	-0.39	-0.39	0.37	-0.01	-0.21	0.17	-0.4	-0.16	1.38	0.49	0.68	-0.01	0.11	-0.11	-0.27	-0.34	-0.48	-0.56	-0.47	-0.39	-0.25	-0.33	-0.37	-0.38	-0.2	-0.53	-0.36	-0.34	0.22	0.04	-0.03	-0.17	-0.31	0.02
	Succinic acid	-0.4	-0.58	-0.3	-0.5	-0.48	0.07	0.56	0.77	4.11	3.85	3.52	0.89	4.06	1.19	0.65	0.65	-0.29	-0.06	-0.38	-0.14	-0.07	0.3	2.04	1.99	1.31	3.24	2.77	2.34	1.45	1.44	0.72	0.53	3.2	-0.56	-0.62	-0.51	-0.07	-0.12	-0.31	0.36	0.45	0.57	0.24	0	0	0.65	0.8	1.14
	Nonanoic acid	0.02	0.31	-0.04	-0.02	-0.28	0.14	-0.15	0.24	0.69	0.67	0.78	-0.17	0.19	-0.26	0.46	0.46	0.84	0.51	0.46	-0.05	-0.44	0.19	2.11	1.37	1.28	0.41	0.25	0.19	-0.2	-0.23	-0.43	-0.23	-0.31	0.07	0.17	-0.11	-0.43	-0.44	-0.44	-0.23	-0.27	-0.31	-0.4	-0.21	-0.26	0.2	-0.4	0.18
	malic acid	-0.46	-0.5	-0.51	-0.51	-0.47	-0.35	-0.47	-0.28	0.54	0.55	0.55	3.76	3.93	4.47	2.95	2.95	-0.42	-0.39	-0.49	-0.47	-0.36	-0.4	-0.23	-0.28	-0.13	1.04	1.07	0.94	0.4	0.59	0.56	4.02	3.82	-0.46	-0.46	-0.46	-0.11	-0.12	-0.09	0.19	0.24	-0.02	-0.25	0.29	0.45	2.09	1.14	2.48
	Lauric acid	-0.42	-0.12	0.08	-0.3	-0.47	-0.36	-0.44	0.22	1.33	1.39	0.45	-0.34	0.21	-0.71	-0.25	-0.25	0.21	-0.25	-0.44	-0.19	-0.5	3.72	1.9	0.54	1.12	-0.9	0.53	-0.41	-0.06	-0.53	-0.69	-0.7	-0.3	-0.52	-0.03	0.14	-0.46	-0.52	-0.3	0.41	0.37	-0.05	0.27	-0.11	-0.5	-0.02	-0.12	0.07
	Citric acid	-0.44	0.04	-0.47	0.04	-0.7	-0.57	-0.63	-0.69	1.81	1.95	-0.99	-0.47	0.45	-0.22	3.06	3.06	0.09	0.19	0.19	-0.42	-0.84	1.66	0.35	-0.67	0.26	-0.99	0.22	-0.1	0.01	0.02	1.07	-0.02	-0.43	0.71	-0.3	0.55	3.96	1.84	1.86	0.67	0.37	0.82	1.07	1.13	0.34	1.63	-0.25	-0.1
	Myristic acid	-0.88	-0.81	-0.59	-0.49	-0.61	-0.66	-0.68	-0.71	-0.18	-0.15	0.11	-0.42	0.88	-0.3	-0.53	-0.53	-0.34	-0.36	-0.78	-0.84	-0.54	3.84	1.48	0.04	1.46	-0.62	1.3	-0.41	0.83	0.04	-0.64	-0.76	0.04	-0.71	-0.79	-0.55	-0.3	-0.13	-0.65	-0.68	-0.44	-0.46	0.76	0.1	-0.13	1.3	1.27	1.35
	isocetic acid	-0.78	-0.6	-0.37	-0.46	-0.48	-0.75	-0.16	0.12	-0.48	-0.5	0.33	-0.66	-0.33	-0.33	-0.64	-0.64	0.16	-0.19	-0.46	-0.62	-0.37	-0.07	1.5	0.66	1.2	-0.4	-0.05	-0.43	-0.18	-0.09	-0.29	0.04	0.19	-0.52	-0.54	-0.17	-0.27	-0.26	-0.29	-0.72	-0.45	0.28	0.21	-0.09	-0.36	0.35	0.14	0.31
	Palmitic acid	-0.46	-0.39	-0.27	-0.33	-0.39	-0.55	-0.04	0.19	1.41	1.42	0.54	-0.5	0.36	-0.27	-0.56	-0.56	0.45	0.14	-0.33	-0.24	-0.43	-0.43	1.79	0.04	1.1	-0.32	0.71	-0.29	0.16	-0.45	-0.63	-0.63	-0.28	-0.36	-0.15	0.32	-0.47	-0.27	-0.16	-0.56	-0.46	0.08	-0.12	-0.05	-0.47	-0.23	-0.31	-0.28
	MARGARIC ACID	-0.75	-1.01	-0.57	-0.53	-0.86	-0.62	-0.33	0.73	-0.06	-0.14	1.41	-0.6	1.51	-0.28	-1.04	-1.04	0.34	-0.27	-0.64	-0.66	-0.77	-0.65	2.44	-0.02	2.87	-0.88	-0.62	-0.77	-0.64	-0.39	-1.16	-1.25	0.12	-0.8	-0.36	-0.23	-0.71	-0.39	-0.25	-1.09	-0.85	-0.77	0.61	-0.21	-0.66	0.53	0.27	0.11
	linoleic acid	-0.26	-0.05	0.18	-0.01	-0.05	-0.39	0.38	0.52	-0.19	-0.19	-0.18	-0.52	-0.4	-0.33	-0.86	-0.86	1.11	0.63	-0.13	-0.36	-0.34	-0.18	2.81	0.25	1.6	-0.06	0.55	0.2	-0.48	-0.53	-0.35	-0.47	-0.34	-0.14	0.04	0.54	-0.58	-0.35	-0.28	-0.63	-0.39	-0.01	-0.34	-0.51	-0.6	-0.46	-0.52	-0.34
	Oleic acid	-0.21	-0.2	-0.28	-0.2	-0.34	-0.5	-0.19	0.09	0.84	0.9	0.25	-0.3	0.19	-0.19	-0.38	-0.38	0.42	0.02	-0.27	-0.18	-0.44	1.11	1	-0.1	0.6	-0.21	0.55	-0.25	0.12	-0.44	-0.47	-0.46	-0.18	-0.05	0.19	0.43	-0.36	-0.25	-0.07	-0.44	-0.4	-0.05	-0.15	-0.12	-0.32	-0.13	-0.17	0
	Linolenic acid	-0.34	-0.13	0.05	-0.01	-0.1	-0.26	0.08	0.43	0.04	0.04	0.63	-0.65	0.24	-0.39	-0.72	-0.72	0.89	0.57	-0.12	0.12	-0.41	-0.11	2.7	0.42	1.45	-0.18	0.32	-0.32	0.12	-0.56	-0.51	-0.74	-0.51	-0.27	0	0.46	-0.63	-0.37	-0.26	-0.7	-0.46	-0.09	-0.41	-0.09	-0.58	-0.59	-0.68	-0.47
	Stearic acid	-0.48	-0.21	-0.08	-0.14	-0.3	-0.44	-0.03	0.17	1.46	1.45	0.38	-0.47	-0.06	-0.46	-0.36	-0.36	0.05	0.06	-0.19	0.03	-0.38	-0.27	1.73	0.8	1.1	-0.3	0.32	-0.3	0.01	-0.19	-0.68	-0.37	-0.5	-0.36	-0.18	0.09	-0.57	-0.38	-0.31	-0.64	-0.35	-0.57	0.15	-0.06	-0.33	-0.23	-0.48	-0.37
	dihydrotachysterol	-1.22	-0.89	-1.01	-0.25	-2.01	-0.81	0.3	-0.88	-1.79	-0.29	-1.1	-1.94	-0.88	-1.84	-0.97	-0.97	0.68	1.37	0.38	0.54	0.14	1.46	1.51	0.72	-0.13	0.44	-0.25	-0.54	0.49	0.52	-0.12	2.18	1.28	-1.54	-0.57	0.09	0.22	1.12	1.89	0.48	0.65	-0.58	-0.01	0.57	0.94	1.77	-0.72	-0.25
	cholestenone	0.7	0.85	1.3	2.59	1.51	-0.07	-0.19	0.51	-0.13	-0.28	-0.17	-0.47	-0.86	-0.77	-1.72	-1.72	1.35	1.05	1.2	1.88	0.88	0.7	0.52	0.43	0.98	-2.18	-1.42	-0.77	-1.18	-0.86	-0.44	-0.96	-1.27	-1.54	-0.79	-1.37	-1.38	-1	-0.37	-1.33	-1.14	-0.95	-0.87	-1.02	-0.74	-1.35	-1.67	-1.35
	Ergosterol	-0.58	-0.04	-0.89	-0.51	-0.28	-0.23	-0.32	0.4	-0.32	0.31	-0.82	0.51	-0.48	0.83	-0.22	-0.22	0.17	4.08	1.05	-0.34	1.17	0.72	-0.65	0.67	-0.07	-0.12	-0.36	-1.02	-0.9	0.55	-0.32	0.75	0.3	0.25	1.15	1.38	-0.37	0.6	0.51	-1	0.24	0.19	2.12	3.43	3.97	-0.92	-0.47	-0.51
	campesterol	0.28	0.4	0.39	0.99	0.97	-0.29	-0.23	-0.09	-0.63	-0.68	-0.66	-0.83	-1.23	-0.75	-1.29	-1.29	0.63	0.42	1.05	1.34	0.62	0.44	-0.32	-0.13	-0.42	-1.57	-2.16	-1.41	-1.38	-0.85	-0.42	-1.24	-1.49	-1.97	-1.5	-1.92	-1.22	-0.05	0.17	-1.56	-1.26	-0.84	-0.54	-1.37	-0.28	-1.45	-1.69	-1.04
	Stigmasterol	0.46	0.16	0.48	1.25	0.97	-0.6	-0.41	0.21	-0.15	0.15	-0.23	-0.39	-0.94	-0.59	-1.38	-1.38	0.79	0.7	0.9	2.01	1.08	1.15	0.44	0.2	0.36	-2.16	-1.46	-0.7	-0.09	0.3	0.54	-0.11	-0.28	-1.76	-1.13	-2.07	-1.67	-0.54	0	-1.66	-1.23	-0.75	-0.84	-1.19	-0.47	-1.16	-1.45	-0.55
	lanosterol	-0.49	-0.49	-0.69	-0.2	-0.61	-0.58	-0.5	-0.2	0.49	-0.02	-0.46	-0.55	-0.19	-0.79	-0.23	-0.23	-0.51	-0.15	-0.52	2.05	0.22	0.3	-0.58	1.14	-0.62	-0.46	-0.64	-0.57	-0.25	-0.59	-0.34	1.43	-0.22	-0.68	0.78	-0.71	-0.57	1.11	-0.19	-0.69	0.63	-0.64	0.89	1.78	-0.64	0.18	-0.61	-0.22
	beta-Sitosterol	1.06	1.94	0.73	0.91	0.46	-0.12	-0.05	0.05	-0.5	-0.92	-0.86	-1.01	-0.98	-0.89	-1.2	-1.2	0.72	0.17	0.75	-0.28	-0.17	-0.44	-0.94	-0.67	-0.77	-0.44	-1.53	-1.51	-1.83	-1.52	-1.4	-1.97	-1.53	-1.64	-1.43	-1.43	-1.37	-0.89	-0.87	-1.36	-1.49	-1.28	-1.03	-1.28	-0.89	-0.47	-1.23	-0.87
	t,t-farnesol	-0.83	-0.45	-0.59	-0.03	NA	-0.11	0.94	-1.75	0.1	0.46	0.05	-0.26	-0.36	-1.32	0.93	0.93	-0.28	-0.31	-0.51	2.92	NA	1.65	2.03	NA	0.47	0.6	-1.21	-0.44	-0.94	NA	-0.88	-0.32	-0.01	-0.38	-0.37	NA	0.14	-0.92	-0.63	-0.59	-0.59	-0.07	-0.36	0.02	0.31	0.35	0.93	-0.05
	alpha-phytol	-0.79	-0.23	-0.47	-0.06	-0.63	-0.31	-0.56	-1.92	-0.75	-0.5	-0.69	-0.33	-0.43	-0.77	0.25	0.25	-0.58	-0.47	-1.02	5.2	NA	1.07	0.08	NA	-0.28	0.06	-0.04	-0.56	-0.2	-0.64	1.39	-0.43	-0.31	-0.93	-0.56	NA	3.08	NA	0.84	-0.97	-0.78	-0.38	-0.64	-0.68	-0.44	0.02	0.33	-0.23
	Labdenediol-A	-0.38	0.69	2.25	-0.37	-0.76	0.56	0.28	-0.93	-0.73	-0.78	-0.56	0.11	-0.03	-0.83	-0.08	-0.08	0.46	-0.84	-0.7	-0.26	-0.82	-0.45	-0.74	-0.21	-0.78	-0.79	-0.78	-0.35	-0.8	NA	0.07	-0.6	-0.38	-0.79	-0.7	-0.48	-0.79	-0.66	-0.02	-0.3	-0.45	0.01	-0.4	-0.53	-0.25	0.37	-0.6	-0.66
	beta-phytol	0.43	0.78	0.95	0	-0.96	0.65	0.24	-0.96	0.23	-0.01	0.53	0	-0.16	-0.83	-0.04	-0.04	0.4	-0.06	0.25	6.17	-0.59	4.85	1.43	-0.69	1.33	0.97	0.76	-0.25	-0.83	-0.85	-0.49	-0.57	0.33	-0.45	-0.49	-0.85	-0.37	-0.79	-0.43	-0.58	-0.48	-0.23	-0.82	-0.77	-0.46	-0.57	-0.62	-0.71
	alpha-cembertriene	0.29	0.45	0.42	-0.26	-1.15	0.89	-0.52	-1.38	0.49	0.12	2.81	0.18	0.7	-0.89	0.52	0.52	-0.46	-0.42	-0.58	1.26	-0.4	1.14	0.35	-1.26	-0.46	0.43	0.3	-0.88	-1.21	-1.33	-1	-0.63	-0.16	-0.43	-0.66	-1.02	-0.11	-0.01	-0.9	-0.5	-0.42	-0.24	-0.19	0.09	0.64	1.45	1.26	0.18
	beta-cembertriene	-0.3	-0.3	-0.3	-0.3	-0.29	-0.3	-0.3	-0.31	-0.3	-0.3	-0.3	-0.31	-0.3	-0.3	-0.3	-0.3	-0.31	-0.3	-0.3	-0.3	-0.3	-0.22	-0.3	-0.31	-0.29	-0.27	-0.08	-0.31	1	-0.3	-0.29	-0.31	-0.3	-0.31	0.06	-0.3	-0.31	-0.3	-0.3	-0.3	-0.31	-0.31	-0.3	-0.31	-0.29	-0.3	-0.28	-0.3
	sclareol	-0.4	0.59	0.15	-0.06	NA	-1.17	-0.03	-2.6	0.36	-0.32	1.44	0.38	0.65	NA	0.54	0.54	0.14	-0.04	-0.33	2.75	NA	1.68	0.13	NA	-0.23	0.55	0.76	-0.63	NA	NA	NA	-0.33	0.14	-0.46	-0.28	NA	-0.01	NA	NA	-0.53	-0.41	-0.1	-0.41	0.1	0.33	1.15	1.15	0.2
	isoscareol	-0.14	0.87	0.62	-0.03	-1.1	1.46	-0.24	-1.25	0.36	-0.23	2.28	0.52	0.98	-0.97	0.55	0.55	-0.31	-0.29	-0.39	0.71	-0.82	0.52	0.03	-1.2	-0.58	0.14	0.23	-0.7	-1.17	-1.2	-0.91	-0.44	0.13	-0.39	-0.68	-1.03	-0.12	-0.65	-0.78	-0.24	-0.16	0.1	-0.16	0.28	0.96	1.64	1.51	0.32
	Labdenediol-B	NA	-0.57	-0.55	-0.6	NA	0.24	-0.53	-1.42	0.16	0.67	-0.02	0.3	0.39	NA	0.18	0.18	-0.8	0.17	0.08	5.83	-0.27	3.07	1.27	NA	0.9	0.68	-0.03	-0.77	0.11	NA	NA	-0.39	-0.67	0.24	-0.16	NA	-0.12	NA	NA	-0.63	-0.27	-0.52	-0.59	0.48	0.26	0.41	0.96	0.9
	squalene	-0.42	-0.66	1.01	-0.54	-0.57	-0.69	-0.65	-1.32	0.33	-0.3	-0.01	-0.53	-0.64	0.32	0.38	0.38	-0.78	-0.79	-0.81	0.7	-0.52	-0.14	0.45	2.4	0.27	0.17	0.73	-0.74	1.49	NA	1.45	-0.66	-0.82	0.07	-0.28	-0.03	0	2.25	2.82	-0.61	-0.6	-0.47	0.04	-0.5	0.08	-0.03	-0.08	-0.44
	2,3-oxosqualene	-0.92	-0.43	-0.92	0.93	NA	-0.92	0.77	-0.92	1.14	0.47	-0.91	0.06	-0.8	NA	-0.88	-0.88	0.93	0.64	0.47	-0.91	-0.88	-0.9	-0.91	1.06	1.02	2.85	1.58	0.21	-0.92	-0.92	NA	0.04	0.66	1.28	-0.18	-0.91	-0.91	NA	-0.91	-0.72	0.64	-0.91	1.1	0.22	1.25	-0.9	0.76	-0.25
	cholesterol	-0.26	0.45	0.36	-0.18	-1.08	0.16	-0.29	-1.3	0.22	0.04	0.43	-0.3	-0.44	-1.12	0.15	0.15	0.04	0.04	-0.01	4.76	-1.03	3.35	1.18	1.14	1.11	0.99	0.85	-0.55	-0.89	-0.91	-0.6	-0.58	0.01	-0.43	-0.6	-0.9	0.08	-0.98	-0.8	-0.65	-0.57	-0.32	-0.36	-0.48	-0.11	-0.28	-0.18	-0.42
	campesterol.1	0.99	-0.58	-0.57	-0.58	-0.58	-0.57	-0.58	-0.59	1.33	-0.58	1.56	-0.58	-0.58	-0.58	-0.57	-0.57	-0.58	-0.58	-0.58	7.11	-0.29	-0.54	2.48	1.82	-0.57	-0.58	2.14	-0.58	-0.55	-0.3	0.56	-0.58	-0.58	0.66	0.39	-0.13	1.65	-0.54	0.21	-0.58	-0.58	-0.58	0.88	-0.58	1.54	-0.58	1.2	0.72
	egosterol	NA	-0.58	-0.61	0.08	NA	-0.14	-0.47	-0.91	-0.14	0.08	0.1	-0.22	0.02	NA	0.47	0.47	-0.58	-0.58	-0.44	0.62	NA	0.54	0.09	6.03	0.12	-0.16	-0.02	-0.3	NA	NA	-0.61	0.06	-0.36	-0.58	-0.3	NA	-0.34	NA	NA	-0.47	-0.41	-0.42	-0.35	-0.38	0.1	0.11	0.09	-0.01
	stigmasterol	-0.11	0.19	-0.01	-0.11	-1.16	-0.01	-0.38	-1.34	0.1	0.18	0.44	-0.35	-0.47	-1.18	0.58	0.58	-0.18	-0.09	-0.17	4.89	-1.12	3.88	1.07	1.39	0.98	1.05	0.9	-0.53	-0.76	-0.96	-0.37	-0.46	-0.15	-0.57	-0.67	-0.81	0.08	-0.99	-0.65	-0.7	-0.65	-0.36	-0.37	-0.52	-0.07	-0.2	-0.05	-0.34
	beta-sitosterol	0.07	0.62	-0.09	-0.2	-1.02	0.01	-0.25	-1.26	-0.06	-0.32	0	-0.45	-0.6	-0.96	0.41	0.41	-0.02	-0.17	-0.22	3.08	-0.69	2.26	0.2	1.02	0.3	0.09	0.24	-0.8	-0.88	-0.95	-0.83	-0.88	-0.08	-0.62	-0.71	-0.87	-0.1	-0.7	-0.86	-0.8	-0.76	-0.53	-0.56	-0.64	-0.34	-0.16	-0.01	-0.33
	beta-amyrin	-0.32	-0.93	-1.01	0.02	-0.91	-0.34	-0.77	-1.24	0.73	0.73	0.91	1.35	0.65	-0.82	3.27	3.27	-0.75	-0.85	-1.01	1.26	-0.7	0.77	-0.17	-0.42	-0.32	0.42	0.39	-0.54	-0.71	-1.01	-0.29	-0.41	-0.62	-0.87	-0.77	-0.55	0.78	-0.58	-0.87	-0.33	-0.03	0.14	0.36	0.36	1.09	3.22	2.9	1.52
	alpha-amyrin	0.08	0.1	-0.73	-0.38	NA	-0.23	-0.77	-2.81	0.06	-0.03	0.44	0.26	-0.08	NA	1.41	1.41	-0.27	-0.39	-0.5	1.95	NA	1.04	NA	NA	-0.21	0.39	0.05	-0.51	NA	NA	NA	-0.57	-0.41	-0.24	-0.02	NA	0.58	NA	NA	-0.49	-0.19	-0.15	0.08	-0.01	0.26	0.66	0.63	0.29
	chenodeoxy	-0.12	-0.19	0.32	-0.08	-0.08	-0.32	-0.13	-2.47	-0.23	-0.31	-0.29	-0.26	NA	NA	0.49	0.49	-0.26	NA	-0.01	-0.3	-0.13	-0.19	NA	-0.01	-0.37	-0.31	-0.32	-0.02	0.08	0.06	NA	NA	-0.35	-0.38	-0.22	-0.3	-0.34	-0.24	-0.22	-0.37	-0.27	-0.24	-0.25	-0.28	-0.33	0.05	-0.35	-0.31
	isoarborinol	0.74	-0.01	-0.21	-0.34	NA	0.37	-0.77	-0.85	0.88	0.14	-0.41	-0.58	-0.52	0.17	-0.68	-0.68	0.07	-0.37	-0.45	-0.53	NA	2.58	0.67	NA	1.44	0.41	-0.6	-0.65	NA	NA	-0.66	-0.62	-0.16	0.64	0.09	NA	-0.19	-0.83	NA	-0.24	-0.66	0.06	-0.34	1.14	-0.74	0.59	-0.62	-0.28
	betulin	1.95	0.42	-0.83	-0.06	-0.9	1.22	2.08	-1.1	-0.37	-0.59	-0.53	0.35	-0.34	-0.92	-0.37	-0.37	-0.35	-0.52	1.15	-0.85	-0.98	0.39	-0.87	2.71	-0.32	-0.52	-0.37	0.18	-0.75	-0.89	-0.48	-0.36	0.17	-0.19	-0.56	NA	-0.37	-0.87	-0.6	-0.1	-0.24	0.77	-0.7	-0.18	-0.41	-0.95	-0.53	-0.63
	betulic_acid	-0.36	NA	-0.43	-0.23	0.34	NA	-0.37	-0.77	-0.3	-0.08	-0.33	-0.38	-0.37	-0.47	NA	NA	NA	-0.38	-0.38	NA	NA	0.03	0.27	4.42	NA	-0.29	NA	-0.43	NA	NA	-0.33	-0.42	-0.36	NA	0.38	NA	-0.37	-0.24	NA	NA	-0.37	-0.4	-0.4	-0.35	-0.31	NA	-0.35	-0.42
	ursolic_acid	NA	-0.59	-0.63	3.43	-0.21	-0.65	0.32	-0.7	NA	-0.03	-0.56	-0.56	-0.65	NA	-0.62	-0.62	-0.6	2.11	0.08	NA	-0.69	-0.1	NA	NA	NA	NA	-0.28	-0.51	-0.49	-0.4	NA	0.08	0.08	-0.54	-0.37	NA	-0.56	NA	-0.57	-0.65	0.04	-0.65	-0.58	-0.46	-0.19	-0.38	0.78	-0.55
	neoxanthin	1.22	1.25	1.95	1.3	2.99	0.98	0.96	1.79	0.82	0.82	0.77	0.55	-0.12	0.58	-0.74	-0.74	1.48	1.11	1.26	2.02	1.35	1.59	1.34	1.98	1.94	0.93	-0.49	0.18	-0.77	-0.37	-0.32	-1.13	-0.69	0.17	0.42	0.23	-0.92	-0.81	-0.03	-1.11	-0.88	-0.42	-1.66	-1.34	-1.38	-1.63	-1.82	-1.89
	Lutein	1.21	1.33	2.07	1.21	2.37	0.89	0.9	1.63	0.85	1.08	0.78	0.5	0.14	0.35	-0.98	-0.98	1.1	0.59	1.26	1.89	1.14	1.45	1.68	2.03	1.92	0.78	-0.13	0.2	-0.63	-0.29	0.02	-1	-0.85	-0.05	0.34	0.1	-0.48	-0.5	0.56	-1.01	-0.69	-0.09	-1.73	-1.36	-1.35	-1.84	-2.01	-1.94
	chlorophyll B	0.98	0.94	1.98	1.62	2.2	0.75	0.84	1.58	0.67	0.99	0.6	0.12	-0.32	0.02	-1.23	-1.23	0.72	0.82	1.3	2.27	1.64	1.91	1.74	2.04	1.84	0.68	-0.03	0	-0.78	-0.57	-0.35	-1.21	-1.06	-0.1	0.34	0.01	-0.95	-0.58	-0.13	-1.24	-1.03	-0.72	-1.82	-1.49	-1.51	-1.72	-1.85	-1.77
	Chlorophyll a	1.3	1.47	2.35	2	2.44	0.89	0.61	1.73	0.69	0.76	0.49	0.04	-0.54	-0.17	-1.26	-1.26	1.11	1.06	1.6	1.92	1.65	1.7	1.74	2.1	1.84	0.49	-0.07	-0.15	-0.79	-0.63	-0.52	-1.23	-1.11	0.14	0.66	0.34	-0.97	-0.59	-0.19	-1.11	-0.89	-0.56	-1.8	-1.38	-1.41	-1.56	-1.66	-1.6
	beta-Carotene	1.32	1.48	2.35	1.74	2.33	0.84	1.09	1.73	0.79	0.73	0.51	0.1	-0.57	-0.23	-1.32	-1.32	1.08	0.8	1.29	1.8	1.94	1.67	1.86	2.13	2.04	0.6	0.05	-0.22	-0.85	-0.53	-0.45	-1.33	-1.08	0.16	0.78	0.18	-0.83	-0.48	0.1	-1.16	-0.82	-0.58	-1.85	-1.36	-1.4	-1.56	-1.64	-1.59
	Nicotine	-0.45	-0.78	-0.69	-0.84	-0.65	-0.83	-0.7	-0.51	0.29	0.19	0.76	1.1	1.46	1.81	2.17	2.17	-0.81	-1.09	-1.16	-0.77	-0.6	-0.73	-0.23	-0.39	-0.63	0.23	0.52	0.01	0.75	0.36	0.56	0.43	0.81	-1.09	-1.01	-1.04	-0.46	-0.29	-0.67	-0.66	-0.62	-0.53	-0.58	-0.23	-0.13	2.24	2.77	2.7
	nornicotine	-1.11	-1.12	-0.92	-0.86	-0.72	-0.71	-0.48	-0.41	0.06	0.02	0.34	0.93	1.67	1.21	2.26	2.26	-1.01	-1.2	-1.1	-0.76	-0.6	-0.7	-0.27	-0.31	-0.76	0.35	0.31	0.27	1.76	1.73	1.56	0.93	1.2	-1.33	-1.19	-1.27	-0.51	-0.82	-0.63	-0.69	-0.87	-0.65	-0.4	-0.22	-0.17	1.68	2	1.66
	myosmine	-1.24	-1.2	-0.74	-0.52	-0.53	-0.65	-0.82	-0.33	-0.04	0.03	0.23	1.25	0.98	1.57	1.46	1.46	-0.74	-0.9	-0.94	0.58	-0.32	0.21	1.23	1.06	0.68	0.17	-0.04	-0.39	1.66	1.17	1.73	-0.41	0.08	-1.26	-1.31	-1.19	-0.45	-0.34	-0.86	-0.85	-0.55	-0.36	0.12	0.13	-0.13	0.09	-0.22	0.67
	anabasine	-0.87	-0.78	-0.73	-0.71	-0.72	-0.55	-0.66	-0.41	0.23	0.19	0.27	1.66	1.68	1.5	2.97	2.97	-1.01	-1.15	-1.2	-0.69	-0.7	-0.8	-0.53	-0.61	-0.77	-0.04	-0.34	-0.17	0.51	0.38	0.52	0.24	0.82	-1.14	-1.1	-1.1	-0.56	-0.56	-0.77	-0.38	-0.43	-0.39	-0.27	-0.13	0.05	2.78	3.6	2.8
	nicotyrin	1.29	-0.1	1	0.1	-0.31	-0.62	-0.93	-0.17	0.2	0.33	1.51	2.52	1.83	3.02	1.14	1.14	-0.87	-1.05	-0.89	-0.21	-0.88	-0.4	1.69	0.97	-0.12	0.29	0.84	-0.32	1.31	1.16	0.69	0.75	1.04	-0.93	-0.99	-1.06	-0.66	-0.07	-0.5	-0.74	-0.63	-0.05	-0.55	-0.12	-0.73	1.26	1.62	2.28
	anabasine.1	-0.9	-0.99	-0.87	-0.57	-0.7	-0.9	-0.59	-0.45	0.34	0.62	0.49	1.23	1.73	1.76	2.89	2.89	-1.23	-1.35	-1.45	-0.97	-1.01	-0.97	-0.68	-0.8	-0.9	-0.24	-0.15	-0.49	0.87	0.5	0.89	-0.12	0.79	-1.33	-1.18	-1.01	-0.86	-0.69	-0.72	-0.84	-0.73	-0.65	-0.65	-0.6	-0.22	1.5	1.88	1.72
	2,3'-Bipyridine	-1	-1.23	-0.48	-0.44	-0.59	-0.83	-1.06	-0.2	-0.14	0.45	0.38	1.4	1.58	2.77	2	2	-1.07	-0.99	-1.11	0.01	-0.18	0.44	1.11	0.41	-0.08	-0.31	-0.8	-0.84	0.64	-0.08	-0.11	-0.94	-0.32	-1.3	-1.06	-0.47	-0.71	-0.96	-1.34	-0.57	-0.22	-0.67	0.37	-0.12	-0.22	-0.13	1.44	1.46
	Cotinine	-1	-1.27	-0.98	-0.67	-0.38	-0.82	-0.96	-0.44	1.18	0.75	1.63	1.17	0.26	1.22	0.96	0.96	0.53	0.49	0.19	-0.44	-0.79	-0.34	1.11	0.35	0.58	0.3	-0.29	0.75	0.42	0.38	-0.08	-0.25	-0.12	-0.66	-0.58	0.29	-0.95	-0.78	-1.2	-0.84	-1.11	-0.76	-0.37	0.21	-0.11	0.61	0.33	1.2
	N-Formylnornicotine	-0.4	-0.48	-0.38	-0.34	-0.34	-0.39	-0.45	-0.32	-0.21	0.11	-0.02	0.07	0.04	0.8	0.07	0.07	-0.36	-0.35	-0.4	-0.28	-0.27	-0.29	0.1	0.17	-0.05	-0.17	-0.16	-0.26	0.35	0.37	0.01	0.12	-0.05	-0.51	-0.49	-0.5	-0.23	-0.03	-0.35	-0.43	-0.4	-0.3	-0.49	-0.21	-0.24	-0.07	-0.11	0.14
	Nicotine -1- oxygenation	1.27	2.07	2.14	1.95	1.01	0.87	-0.14	0.3	-0.12	-0.14	1.09	0.87	0.68	0.16	-0.15	-0.15	-0.22	-0.15	-0.45	-0.62	-0.74	-0.86	-0.88	-0.89	-1.01	-0.91	-1	-1.2	-0.99	-1.31	-1.16	-1.18	-1.29	0.42	-0.07	0.45	-0.73	-0.98	-0.79	2.17	1.96	2.31	2.99	1.56	2.4	1.32	1.6	2.1
	neochlorogenic acid	2.15	1.66	1.38	1.77	2.96	1.56	1.54	1.61	1.44	0.48	1.55	2.26	0.78	1.2	0.8	0.8	-0.5	-0.46	0.74	2.08	-0.16	0.9	0.6	1.23	0.33	-0.61	-0.2	-1.01	-1.15	-0.91	-0.24	-0.73	-0.99	-0.31	-1.06	-0.88	0.8	0.11	0.83	-0.34	0.65	0.05	0.86	-0.03	0.13	0.45	0.61	1.15
	SCOPOLIN	-0.51	-0.06	0.56	-0.71	-0.32	-0.53	-0.38	-0.18	0.1	0.41	-0.21	0.12	0.35	-0.03	0.12	0.12	-0.47	-0.47	-0.49	0.75	0.13	0.85	-0.12	-0.22	0.1	1.03	0.91	1.61	3.8	2.51	1.85	-0.91	1.43	-0.78	-0.86	-0.82	0.32	1.56	-0.28	-0.47	-0.48	-0.13	-0.18	0.26	0.12	0.34	-0.8	0.84
	Chlorogenic acid	0.52	1.28	0.35	0.77	-0.08	0.07	-0.55	-0.26	-0.19	-0.03	0.28	0.88	0.42	0.16	1.47	1.47	-0.05	-0.5	-0.42	-0.86	-0.9	-0.99	-0.83	-1.01	-1.01	-0.87	-0.6	-0.64	-0.74	-0.83	-0.72	-0.65	-0.7	0.28	-0.43	-0.33	0.73	0.04	0	2.49	1.7	1.26	3.03	2.64	2.21	3.77	4.53	3.2
	Cryptochlorogenic acid	2.01	3.82	2.11	2.88	1.29	1.11	0.58	0.74	0.1	-0.23	0.4	0.49	-0.42	-0.26	-0.21	-0.21	1.52	0.77	1.08	0.33	-0.32	-0.38	0.04	-0.21	-0.46	-0.93	-0.57	-0.82	-1.46	-1.4	-1.12	-1.28	-1.34	1.78	0.74	0.62	0.75	-0.17	0.47	1.38	1.03	0.67	0.29	0.58	0.66	-0.32	-0.12	-0.28
	Coumarin	-0.86	-0.86	-0.86	1.55	-0.86	-0.86	-0.86	-0.86	-0.86	-0.86	-0.06	0.59	0.9	0.35	1.58	1.58	-0.86	-0.86	-0.86	-0.86	-0.86	-0.86	-0.86	0.99	-0.86	-0.86	0.62	0.18	1.84	-0.86	1.47	-0.86	1.13	-0.86	0.45	-0.86	0.8	1.47	-0.86	0.33	-0.86	1.09	-0.86	0.52	0.95	-0.86	-0.86	1.34
	Rutin	-0.04	0.13	-0.3	-0.26	-0.38	-0.21	-0.5	-0.4	-0.36	-0.75	-0.41	-0.26	-0.33	-0.48	0.5	0.5	-0.03	-0.66	-0.48	-0.64	-0.71	-0.75	-0.76	-0.74	-0.92	-1.09	-0.59	-0.8	-1.26	-1.17	-0.87	-0.85	-1.18	0.17	-0.57	-0.52	0.17	0.06	0.08	1.46	1.22	1.21	1.36	1.64	1.3	1.31	1.89	1.4
	kaempferol-O-glycoside	0.84	1.79	0.49	0.78	0.28	0.26	0.13	0.12	0.3	-0.39	-0.31	0.5	0	0.14	2.11	2.11	-0.04	-0.61	-0.54	-0.58	-0.53	-0.7	0.65	-0.78	-0.9	-1.03	-0.52	-1.02	-0.78	-2.3	-0.59	-0.62	-0.86	0.58	-0.59	-0.56	0.3	0.32	0.96	0.45	1.55	-1.92	-1.54	1.22	1.17	-1.7	2.74	2.08
	N-(4-Aminobutyl)-3-(3,4-dihydroxyphenyl)propenamide	4.37	0.47	0.48	0.15	-0.25	-0.44	-0.45	-0.17	0.55	-0.31	-0.43	-0.34	-0.22	-0.36	-0.48	-0.48	1.43	0.55	0.47	-0.03	0.07	0.33	0.14	0.45	0.27	0.92	0.42	0.46	1.46	0.73	-0.27	-0.4	-0.27	-0.18	-0.18	0.2	0	0.24	-0.07	-0.5	0.25	2.46	-0.49	-0.52	-0.49	-0.48	-0.44	-0.31
	succinamide	5.5	-0.2	1.21	-0.12	-0.37	-0.8	-0.71	-0.32	0.01	-0.44	-0.5	-0.5	-0.26	-0.66	-0.78	-0.78	1.56	0.29	0.08	0.26	-0.2	0.65	0.34	0.17	-0.26	0.98	0.14	0.13	1.37	1.09	-0.36	-0.53	-0.4	-0.5	-0.56	0.05	-0.11	0.23	-0.06	-0.51	1.32	2.18	-0.8	-0.73	-0.56	-0.84	-0.82	-0.75
	succinamide.1	3.74	-0.18	0.51	-0.24	-0.32	-0.46	-0.43	-0.28	0.18	-0.2	-0.38	-0.24	-0.04	-0.23	-0.2	-0.2	0.75	-0.47	-0.48	0.45	0.17	0.85	0.23	0.26	0.16	1.06	0.52	0.89	1.7	1.14	-0.07	-0.25	-0.05	-0.3	-0.34	-0.04	-0.1	0.21	-0.06	-0.41	0.3	1.52	-0.34	-0.37	-0.26	-0.2	-0.11	-0.12
	kaempferol-o-glycoside	-0.43	0.21	0.06	0.52	0.27	0.24	-0.32	-0.46	-0.28	-1.06	-0.74	-0.3	-0.94	-0.99	-0.25	-0.25	-0.64	-1.22	-1.02	-0.99	-1.02	-1.27	-0.75	-0.94	-1.02	-1.08	-0.66	-0.88	-1.26	-1.25	-0.94	-0.96	-1	-0.22	-0.93	-0.89	-0.77	-0.73	-0.12	0.75	1.65	0.86	0.61	0.04	0.01	-0.57	-0.46	-0.7
	ISORHAMNETIN-3-RUTINOSIDE	-0.05	-0.49	-0.3	-0.34	-0.4	-0.3	-0.46	-0.48	-0.39	-0.36	-0.23	0.28	0.27	-0.03	1.05	1.05	-0.26	-0.64	-0.62	-0.61	-0.67	-0.65	-0.68	-0.71	-0.74	-0.58	-0.4	-0.57	-0.53	-0.62	-0.6	-0.27	-0.63	-0.48	-0.64	-0.55	0.05	-0.01	-0.27	2.51	1.11	1.69	3.51	2.5	1.3	1.77	2.55	2.07
	16:0-Glc-Stigmasterol I	0.94	1.9	2.72	3.26	1.17	0.68	0.26	0.46	0.79	0.12	0.47	0.86	-0.33	-0.33	-0.74	-0.74	0.48	0.98	1.36	1.54	0.43	1.88	2.09	1.47	1.25	0.82	0.78	0.89	-0.28	0.33	0.27	-0.39	-0.37	2.58	1.88	2.16	0.6	1.38	0.5	0.24	1.38	1.17	1.48	0.63	0.16	-1.45	-1.7	-1.28
	16:0-Glc-Stigmasterol II	0.08	-0.13	4.65	2.73	1.36	0.73	0.56	2.01	0.93	0.89	1.11	0.93	0.06	0.35	-0.71	-0.71	-0.73	0.54	0.47	2.03	0.5	2	3.02	2.42	1.89	1.26	1.2	0.83	0.82	0.37	0.91	0.32	0.83	0.6	1.05	0.65	-0.06	0.5	0.39	-0.09	-0.14	-0.21	-0.16	0.21	-0.38	-1.01	-1.27	-1.05
	18:2-Cholesterol	-1.52	-1.42	-1.55	-1.26	-0.95	-0.11	-1.45	-1.34	-0.64	-0.93	-0.9	0.68	-0.34	-0.43	-0.38	-0.38	-0.76	-1.26	-1.34	-0.01	0.68	0.17	-0.31	0.56	-0.22	0.16	0.07	-0.18	-0.4	0.28	-0.24	-0.59	0.44	-0.27	0.15	0.21	-0.4	-0.59	-0.21	-0.72	-0.65	0.28	-0.88	-0.14	-0.83	-0.2	0.13	0.75
	18:2-Glc-Stigmasterol	0.59	0.56	3.25	2.7	1.62	-0.2	-0.18	0.9	-0.4	-0.16	-0.18	-0.59	-1.03	-1.06	-1.12	-1.12	0.52	1.24	1.3	1.87	1.64	1.77	2.21	2.59	2.46	0.36	0.14	-0.27	-0.17	-0.21	-0.17	0.36	0.14	0.29	1.04	0.49	-1.3	-0.34	-0.69	-1.2	-1.11	-0.89	-1.03	-1.13	-1.33	-1.12	-1.39	-0.84
	18:2-Sitosterol	-1.35	-1.53	-1.71	-1.42	-1.28	-0.18	-0.56	-1.28	-0.85	-1.08	-0.83	0.14	-0.5	-0.53	0.53	0.53	-1.23	-1.5	-1.58	-0.65	-0.29	-0.66	-1.08	-0.58	-1.03	-0.94	-0.29	-0.82	-0.93	-0.87	-0.85	-1.1	-0.36	-0.55	-0.69	-0.75	-0.43	-0.31	-0.41	-0.77	-0.59	-0.43	-0.6	0.07	-0.58	0.88	1.33	2
	18:2-Stigmasterol	-1.53	-1.38	-1.51	-1.07	-0.89	0.33	-0.97	-0.97	-0.63	-0.48	-0.47	0.44	-0.1	-0.17	0.25	0.25	-0.87	-1.42	-1.53	0.65	0.49	0.82	-0.04	0.54	-0.32	0.03	0.41	0.25	0.69	1.28	0.33	0.24	1.21	-0.77	-0.6	-0.63	-0.55	-0.36	-0.34	-0.89	-0.79	-0.23	-0.74	-0.23	-0.87	0.59	0.77	2.21
	18:3-Campesterol	-1.75	-1.8	-1.75	-1.69	-1.44	-0.63	-1.13	-1.47	-0.89	-0.82	-0.61	0.06	-0.43	-0.31	0.63	0.63	-1.46	-1.63	-1.7	-0.47	-0.54	-0.56	-1.04	-0.82	-1	-0.55	-0.06	-0.08	-0.03	0.29	0.52	0.41	0.75	-0.88	-1.16	-1.01	0.93	0.88	0.63	0.39	0.24	0.48	0.89	1.22	0.61	0.86	0.66	1.23
	18:3-Cholesterol	-1.76	-1.75	-1.75	-1.57	-1.3	-0.56	-1.09	-1.39	-0.83	-0.78	-0.5	0.25	-0.35	-0.15	-0.05	-0.05	-1.44	-1.62	-1.66	-0.36	-0.51	-0.66	-1.02	-0.68	-0.83	-0.25	0.01	0.06	-0.05	0.1	0.71	0.43	0.7	-0.98	-1.08	-1.11	0.37	0.15	0.43	0.06	0.03	0.16	0.41	1.04	0.28	0.23	0.24	0.42
	18:3-Glc-Sitosterol	1.75	1.19	2.36	2.32	1.16	-0.08	0.68	0.28	-0.35	-0.57	-0.49	-0.86	-1.69	-1.11	-1.61	-1.61	-0.01	-0.03	0.68	2.53	0.32	1.83	0.6	0.85	0.92	-0.5	-0.98	-0.83	-1.84	-1.6	-1.38	-1.52	-1.63	-0.4	-0.61	-0.34	-1.01	-0.37	-0.95	-1.3	-1.02	-0.86	0.22	-1.1	-1.52	-1.47	-1.75	-1.64
	18:3-Glc-Stigmasterol I	1.18	0.57	0.82	1.16	1.32	-0.21	0.27	-0.15	-0.22	-1.12	-0.43	-0.68	-0.77	-1.37	-1.64	-1.64	-0.16	-0.23	0.42	2.4	0.94	2.2	1.24	0.96	1.13	-0.29	-0.33	-0.23	-0.81	-0.99	-0.57	-0.64	-1	0.62	-0.37	0.06	-0.43	0.91	-0.45	-0.53	0.37	-0.02	2.37	-0.57	-0.55	-1.86	-2.1	-1.86
	18:3-Glc-Stigmasterol II	-0.16	-0.79	1.88	1.16	0.71	-0.09	0.65	0.46	-0.31	0.31	0.52	-0.34	-0.52	-0.65	-1.5	-1.5	-0.8	-0.29	0.21	2.91	0.6	2.67	2.37	2.29	2.14	0.52	-0.33	0.08	-0.22	-0.21	0.42	0.55	0.34	-0.41	-0.54	-0.61	-0.6	-0.33	-0.15	-0.87	-0.94	-0.85	0.22	-0.8	-0.95	-1.52	-1.83	-1.6
	18:3-Sitosterol	-1.66	-1.67	-1.69	-1.58	-1.37	-0.45	-0.76	-1.37	-0.82	-0.95	-0.87	0.07	-0.65	-0.53	0.39	0.39	-1.41	-1.54	-1.65	-0.56	-0.45	-0.64	-1.15	-0.77	-1.08	-0.91	-0.33	-0.56	-0.67	-0.41	-0.28	-0.56	-0.01	-0.93	-1.16	-1.09	0.23	0.27	0.18	-0.28	-0.28	-0.15	0.28	0.59	-0.02	0.42	0.37	1.05
	18:3-Stigmasterol I	-1.49	-1.52	-1.68	-1.53	-1.35	-0.7	-1.09	-1.54	-0.72	-1.11	-0.87	0.18	-0.43	-0.64	0.11	0.11	-1.1	-1.4	-1.48	-0.53	-0.29	-0.39	-0.93	-0.6	-0.86	-0.59	0.14	0.04	-0.33	0.14	0.34	-0.09	0.14	-0.26	-0.65	-0.47	1.2	1.32	0.78	0.96	1.28	1.37	2.31	2.21	1.13	-0.38	-0.28	0.14
	18:3-Stigmasterol II	-1.5	-1.61	-1.49	-1.44	-1.11	-0.46	-0.82	-1.15	-0.87	-0.39	-0.49	0.1	-0.18	-0.03	0.65	0.65	-1.36	-1.41	-1.48	0.13	-0.34	-0.17	-0.77	-0.49	-0.67	-0.29	0.1	0.22	0.53	0.87	1.08	1.03	1.39	-1.12	-1.31	-1.26	0.2	0.45	0.24	-0.16	-0.21	0.03	0.83	0.67	0.09	0.8	0.95	1.43
	d18:0-C28:3-Glc-Ceramide	-1.11	-1.72	-0.88	-0.96	-0.26	0.33	0.08	0.43	0.69	0.81	1.08	1.99	2.1	1.36	0.25	0.25	-1.56	-1.5	-1.5	0.4	-0.08	0.16	0	-0.23	-0.18	0.21	-0.26	0.05	0.54	0.58	0.47	-0.39	-0.07	-0.96	-1.25	-1.1	-0.28	-0.07	0.15	-1.13	-1.12	-0.58	-1.35	-0.88	-0.84	-0.32	-1.14	-0.72
	d18:2-C16:0h-Glc-Ceramide	0.61	1.54	1.37	1.9	1.2	0.26	0.34	-0.04	-0.26	0.06	-3.23	0.13	-0.41	-0.54	-0.14	-0.14	1.19	0.27	0.91	1.42	0.73	0.71	-0.82	0.41	0.51	-0.17	-0.28	-0.22	-2.54	-0.59	0.19	-0.03	-0.05	-0.4	-0.05	-0.26	-3.4	0.02	-0.25	-3.38	-0.5	-0.12	-0.2	-0.16	-0.51	-0.56	-0.97	-0.1
	d18:2-C16:1 ceramide	0.67	2.94	1.88	2.82	1.42	0.57	-0.08	-0.04	-0.71	-0.34	-0.66	-0.33	-1.21	-0.75	-0.5	-0.5	1.67	0.44	0.82	2.38	0.79	1.04	0.53	0.51	0.74	-0.41	-1.07	-0.89	-0.83	-1.56	-0.28	-0.47	-0.79	-0.92	-0.69	-1.22	-0.89	-0.31	-0.82	-1.79	-1.35	-0.93	-0.03	-1.06	-0.68	-1.3	-1.86	-0.69
	d18:2-C16:1-Glc-Ceramide	0.57	3.03	1.98	2.91	1.56	0.44	0.12	-0.04	-0.83	-0.3	-0.65	-0.28	-1.31	-0.78	-0.63	-0.63	1.21	0.12	1.29	2.7	0.68	0.97	0.33	0.34	0.85	-0.41	-1.13	-0.86	-1.12	-1.36	0.29	-0.25	-0.9	-0.89	-0.61	-1.16	-0.84	-0.21	-0.96	-1.85	-1.4	-0.9	-0.1	-0.87	-0.83	-1.29	-1.9	-0.69
	DG (18:0/18:3)	-0.99	0.84	-0.39	0	-0.43	-0.61	-1.15	-1.57	-1.66	-0.59	-0.52	-0.78	-1.68	-1.34	-0.97	-0.97	0.02	-0.87	-0.67	1.17	-0.17	-0.47	-1.25	-1.56	-1.43	-0.99	-1.53	-0.73	-1.24	-1.19	-0.99	-1.36	-1.39	-1.15	-2.02	-1.79	-0.27	0.09	-0.27	-0.65	-0.37	0.29	1	-0.19	-0.11	-0.73	-0.63	-0.39
	DG (18:2/18:3)	-0.58	1.7	0.2	1.05	1.39	-1.02	-1.39	-1.84	-1.82	-0.85	-1.03	0.23	-0.97	-0.36	-1.59	-1.59	0.41	-0.73	0.33	1.63	1.27	0.58	-1.03	-1.48	-1.08	-1.05	-1.64	-0.56	-0.05	-0.02	-0.32	-1.69	-1.49	-1.5	-1.51	-1.79	-0.89	-0.69	-0.66	-2.19	-1.89	-1.74	-0.22	-0.6	-0.73	-1	-0.95	-0.74
	DG (18:3/16:0)	-0.87	0.12	-0.41	-0.2	-0.04	-0.08	0.77	-1.16	-1.7	-0.64	-0.85	-1.02	-1.46	-0.84	-1.48	-1.48	-0.53	-0.72	-0.31	2.38	0.71	1.15	-0.45	-0.8	-1.49	-0.4	-1.25	-0.22	-0.65	-0.9	-0.57	-1.07	-1.06	-2.21	-2.2	-2.23	0.44	0.04	-0.49	-1.3	-0.96	-0.09	0.96	-0.43	-0.83	-1.25	-1.38	-1.35
	DG (18:3/18:3)	-0.02	-0.68	-0.23	-0.45	-0.31	-0.71	-0.16	-0.87	-0.47	-0.47	-0.53	0.02	0.01	-0.01	-1.35	-1.35	-1.19	-0.66	-0.05	1.67	0.21	1.14	0.01	-0.17	0.56	-0.21	-0.95	-0.3	-0.47	-0.08	0.33	-0.75	-0.71	-0.13	-0.82	-0.95	0.25	0.42	0.41	-0.82	-1.34	-1.15	0.02	-0.35	-0.45	-1.37	-1.51	-1.55
	DGDG (16:0/18:0)	1.4	1.7	2.05	1.63	1.42	0.37	0.12	0.64	0.31	-0.38	0.06	-0.23	-0.62	-0.69	-1	-1	1.27	0.82	0.94	0.06	0.28	-0.06	0.53	0.4	0.53	-0.5	-0.55	-0.66	-1.24	-1.24	-1.07	-1.1	-1.23	1.89	1.93	1.51	-0.3	-0.56	0.11	-0.24	0.09	0.79	-0.77	-0.61	-0.68	-1.2	-1.29	-1.29
	DGDG (18:1/16:0)	2.7	2.9	1.88	1.58	0.91	0.05	-0.38	0.26	0.73	0.26	0.54	1.1	0.69	-0.1	-0.06	-0.06	2.36	1.7	1.57	-0.55	0.22	-0.64	-0.22	-0.26	0.02	0.56	0.31	0.32	-0.66	-0.82	-0.63	-0.18	-0.83	3.28	2.23	2.2	-0.06	-0.21	0.27	0.28	0.98	1.05	0.26	0.1	0.25	-1.05	-1.19	-0.97
	DGDG (18:1/18:0)	1.4	1.37	1.12	1.26	0.72	-0.33	-0.54	-0.23	-0.2	-0.53	-0.48	-0.08	-0.4	-0.79	-0.62	-0.62	1.09	0.51	0.56	-0.25	-0.43	-0.6	-0.33	-0.33	-0.04	-0.78	-0.9	-0.87	-1.29	-1.42	-0.91	-0.77	-1.09	1.83	1.7	1.07	-0.25	-0.54	0	0.3	0.56	0.86	0.3	0.17	0.03	-0.8	-0.92	-0.71
	DGDG (18:2/16:0)	3.61	2.33	2.25	1.55	1.21	0.34	-0.1	0.4	0.4	0.51	0.43	0.55	0.55	-0.31	-0.38	-0.38	2.32	1.74	1.78	0.19	0.47	-0.02	0.27	0.35	0.56	0.23	-0.37	-0.09	-0.47	-0.58	-0.78	-0.66	-0.75	2.09	1.7	1.39	-0.65	-0.79	-0.35	-0.96	-0.31	0.02	0.04	-0.71	-0.6	-1.13	-1.48	-1.13
	DGDG (18:2/18:0)	2.25	0.4	0.76	-0.09	0.26	-0.23	-0.56	-0.28	-0.52	0.06	-0.1	0.55	0.11	-0.39	0.05	0.05	0.48	0.35	0.1	-0.34	-0.26	-0.46	-0.33	-0.3	-0.12	-0.55	-1	-0.58	-0.3	-0.38	-0.61	-0.47	-0.61	0.6	0.16	-0.11	-0.62	-0.75	-0.51	-1.11	-0.88	-0.24	0.98	-0.41	-0.43	-0.32	-0.95	-0.28
	DGDG (18:3/16:0)	1.66	1.07	1.73	1.44	1.78	0.77	0.29	1.07	0.53	0.32	0.61	0.36	-0.39	-0.24	-0.79	-0.79	1.19	1.11	0.92	0.7	1.44	0.45	1.05	1.1	1.44	-0.08	-0.38	-0.25	-1.19	-1.03	-1.12	-1.44	-1.28	1.05	1.12	0.8	-0.42	-0.29	0.08	-0.69	-0.4	0.33	-1.02	-0.78	-0.74	-1.52	-1.72	-1.55
	DGDG (18:3/16:2	2.27	3.15	2.59	2.8	2.33	0.93	0.62	1.04	0.19	0.01	0.16	-0.08	-0.51	-0.48	-0.95	-0.95	2.03	1.68	2.28	0.96	1.03	1.17	1.11	1.51	1.25	-0.28	-0.47	-0.51	-0.93	-0.91	-0.94	-1.05	-1.05	1.23	1.18	0.84	-0.66	-0.63	-0.13	-0.92	-0.77	-0.45	-1.23	-1.09	-1.08	-1.16	-1.14	-1.16
	DGDG (18:3/16:3)	3.06	2.91	2.44	1.96	2.13	0.85	0.7	1.26	0.62	0.55	0.56	-0.31	-0.38	-0.42	-1.15	-1.15	2.06	2.13	2.38	0.7	0.78	0.57	0.92	0.9	1.25	0.04	-0.24	0.1	-0.63	-0.63	-0.55	-0.85	-0.96	1.44	1.05	0.99	-0.38	-0.24	-0.16	-0.83	-0.88	-0.48	-1.18	-1.14	-1.06	-1.35	-1.4	-1.36
	DGDG (18:3/17:0) I	1.45	-0.23	0.99	-0.18	-0.34	0.35	-0.62	-0.56	0.05	-0.59	-0.03	0.05	-0.82	-0.72	0.03	0.03	-0.45	-0.23	-0.88	-0.46	-0.72	-0.88	-0.8	-0.64	-0.72	-0.99	-0.85	-1.07	-1.83	-1.78	-1.38	-1.19	-1.46	-1.04	-0.92	-1.06	-0.69	-0.59	-0.29	-0.73	-0.59	0.07	-0.05	0.18	0.04	-0.36	-1.45	-0.88
	DGDG (18:3/17:0) II	-0.48	-1.2	-0.76	-0.71	-0.28	-0.72	-1.01	-0.78	-0.55	-0.26	-0.34	0.59	0.96	0.55	1.14	1.14	-0.85	-1.27	-1.08	-0.79	-0.91	-0.71	-0.68	-0.38	-0.73	-0.3	-0.89	-0.41	0.38	0.53	0.07	0.54	0.76	-0.88	-0.45	-0.89	-0.12	-0.52	-0.09	-0.7	-0.45	0.08	0.71	0.23	-0.14	2.02	1.58	2.1
	DGDG (18:3/18:0)	0.43	-0.48	0.71	0.02	0.07	-0.08	-0.69	-0.06	0.32	0.06	0.05	0.43	-1.17	-0.13	-0.37	-0.37	-0.42	-0.34	-0.97	0.08	0.02	-0.28	-0.2	-0.02	0.21	-0.07	-0.2	-1.46	-0.89	-2.2	-0.92	-0.55	-0.8	0.5	0.47	0.06	0.29	-0.07	0.76	0.21	0.4	1.08	0.96	0.59	0.43	-1.55	-0.84	-0.63
	DGDG (18:3/18:1)	2.02	1.08	0.84	0.8	0.79	-0.08	-0.42	0.12	0.25	-0.18	-0.18	0.73	0.34	-0.27	0.79	0.79	0.94	1	0.76	0.36	0.62	-0.29	0.27	0.48	0.57	-0.25	-0.45	-0.33	-0.47	-0.58	-0.63	-0.39	-0.58	0.73	0.97	0.45	-0.35	-0.44	0.25	-0.59	-0.1	0.14	-0.49	-0.23	0.24	-0.64	-1.12	-0.61
	DGDG (18:3/18:2)	0.39	-0.27	-0.3	-0.28	-0.34	-2.67	-0.85	-0.72	0	0.58	0.26	1.32	1.41	0.52	1.96	1.96	-0.13	-0.42	-0.48	-0.02	-0.38	-0.21	-0.29	-0.07	-0.22	0.42	-0.02	0.47	1.5	1.31	1.4	1.06	0.85	-0.18	-0.41	-0.87	0.25	0.1	0.42	-0.93	-0.59	-0.37	0.71	0.05	0.64	0.27	-0.68	-0.04
	DGDG (18:3/18:3)	1.2	0.68	1.25	1.28	1.28	0.81	0.49	0.94	0.82	0.6	0.95	0.32	-0.03	0.18	-1.12	-1.12	1.3	1.22	0.7	1.07	1.49	0.94	0.93	1.24	1.41	0.46	0.27	0.35	-0.06	-0.07	-0.25	-1.05	-0.88	0.21	0.48	0.27	-0.41	-0.03	0.21	-1.12	-1.26	-0.38	-2.36	-1.68	-1.52	-2.36	-2.62	-2.33
	DGDG (18:3/20:0)	4.01	1.13	2.21	1.08	1.99	1.46	1.06	2.12	0.36	0.82	0.95	0.03	-0.75	-0.51	-1.14	-1.14	0.86	0.85	0.18	1.05	1.13	0.51	0.32	1.08	0.93	-0.17	-0.77	-0.8	-1.43	-1.47	-1.53	-1.37	-1.34	0.03	-1.06	-0.5	-0.46	-0.39	-0.06	-0.55	-0.77	0.31	0.26	-1.14	-0.54	-2.23	-2.38	-1.91
	DGDG (18:3/20:3)	0.95	-0.26	1.02	0.47	1.73	1.01	0.61	1.72	1.06	1.2	1.16	0.28	0.04	0.29	-0.93	-0.93	0.5	0.96	0.52	2.52	2.11	1.86	1.99	2.59	2.71	0.94	0.68	0.77	-0.31	-0.01	-0.19	-1.05	-0.9	-0.99	-0.62	-0.69	-0.71	0.15	0.15	-1.38	-1.23	-0.82	-1.74	-1.41	-1.23	-2.08	-2.34	-2.24
	lysoPC (16:0)	1.38	2.29	3.33	3.49	2.24	0.63	5.4	0.56	0.08	-0.12	0.2	0.35	0.76	0.02	-0.72	-0.72	0.96	0.72	1.73	1.02	0.83	2.8	2.5	1.8	2.47	-0.1	-0.37	0.05	0.09	-0.07	0.38	0.27	-0.06	2.12	0.72	0.53	-0.56	0.64	-0.45	-0.1	-0.29	-0.53	-0.47	-0.11	-0.52	-0.51	-0.77	-0.21
	MGDG (16:0/18:2)	2.82	4	1.81	1.53	1.41	0.4	-0.4	0.41	0.42	0.1	0.38	0.89	0.37	0.19	-0.36	-0.36	2.28	1.2	1.7	-0.6	0.19	-0.47	0.33	0.22	0.28	0.05	-0.11	-0.1	0.03	0.06	-0.49	-0.73	-0.41	2.07	1.75	1.22	-0.92	-0.92	-0.51	-1.22	-0.6	-0.07	-0.75	-0.46	-0.82	-0.81	-0.91	0.27
	MGDG (16:0/18:3)	1.64	2.58	1.67	0.89	1.67	0.4	-0.23	0.69	0.85	0.28	0.22	1.02	-0.29	-0.13	-0.33	-0.33	1.68	1.14	0.92	0.03	1	-0.22	0.31	0.48	0.85	-0.29	-0.13	-0.7	-0.98	-0.77	-0.68	-0.92	-0.78	2.09	1.67	0.91	-0.65	-0.32	-0.03	-0.39	0.56	1.52	-0.87	-0.15	-0.46	-0.48	-1.03	-0.31
	MGDG (16:2/18:3)	1.77	3.42	3.31	3.32	2.52	0.72	0.44	1.36	0.43	-0.26	-0.06	-0.05	-0.52	-0.45	-0.65	-0.65	2.36	1.68	2.08	0.37	1.07	0.48	0.82	1.13	0.97	-0.33	-0.36	-0.65	-0.9	-0.86	-0.96	-1	-0.89	1.01	1.25	0.87	-0.97	-0.77	-0.58	-0.89	-0.58	-0.18	-1.26	-0.97	-1	-0.98	-1.08	-0.74
	MGDG (16:3/18:3)	1.23	1.12	1.51	1.46	1.44	1.07	0.82	1.11	0.73	0.6	0.89	-0.05	-0.23	-0.16	-1.43	-1.43	1.36	1.19	0.98	1.03	1.27	1.01	0.96	1.24	1.19	0.28	0.12	0.19	-0.59	-0.5	-0.48	-0.97	-1.04	0.73	0.88	0.78	-0.6	-0.21	-0.08	-0.97	-0.97	-0.2	-1.86	-1.48	-1.48	-1.9	-2.01	-1.91
	MGDG (18:3/16:1)	2.2	4.45	2.19	2.55	2.37	0.97	0.16	1.41	0.31	0.08	0.58	1.7	-0.24	0.27	-0.02	-0.02	2.35	1.43	1.45	0.2	0.89	0.08	0.85	0.95	1.12	0.02	-0.18	-0.34	-0.75	-0.99	-0.42	-0.54	-0.28	2.16	1.47	1.54	-1.17	-0.64	-0.25	-0.88	-0.26	0.2	-1.96	-0.68	-0.94	-0.77	-0.45	-0.58
	MGDG (18:3/18:2)	0.64	0.91	1.1	0.33	0.64	-0.03	-0.61	-0.19	0.2	0.53	-0.09	1.8	0.09	1.11	0.95	0.95	-0.15	0.09	0.46	0.36	0.33	-0.38	0.12	0.46	0.42	0.54	0.45	0.29	0.41	0.48	0.8	-0.07	-0.26	-0.22	-0.13	-0.56	-0.53	-0.33	0.06	-1.4	-0.78	-0.66	-0.35	-0.36	-0.13	0	-0.46	-0.27
	MGDG (18:3/18:3)	1.22	0.68	1.42	1.5	1.43	0.97	0.43	0.93	0.62	0.12	0.83	0.32	0.09	-0.05	-0.96	-0.96	1.52	1.08	0.52	1.04	1.44	1.15	1	1.7	1.43	0.01	0.02	-0.42	-0.53	-0.52	-0.95	-1.68	-1.19	0.05	0.73	0.46	-1.24	-0.67	-0.05	-1.38	-1.18	0	-3.02	-1.51	-1.76	-1.86	-2.09	-1.71
	MGDG (18:3/19:1)	0.91	3.22	4.03	3.42	2.19	0.88	-0.19	0.95	-0.29	-0.17	-0.34	-0.25	-0.89	-0.56	-1.12	-1.12	2.01	0.99	1.26	1.16	0.8	0.87	1.32	1.74	0.36	-0.34	-0.51	-0.93	-0.98	-1.08	-0.91	-1.15	-1.41	-0.36	0.71	0.56	-1.62	-1.1	-0.59	-1.07	-0.7	-0.46	-1.22	-0.91	-1.12	-0.91	-0.9	-0.82
	MGDG (36:4)	2.08	2.67	2.33	2.31	0.92	0.21	-0.67	0.44	0.49	-0.04	-0.28	1.39	0.71	0.46	0.07	0.07	1.37	1.03	1.11	0.48	0.54	0.27	1.09	0.74	0.6	0.36	-0.03	-0.13	-0.18	-0.15	-0.24	-0.34	-0.64	0.39	1.11	0.53	-0.79	-0.61	0.02	-1.15	-0.9	-0.43	-1.07	-0.64	-0.35	-0.83	-0.97	-0.74
	PC (32:0)	-0.56	0.45	1.1	1.13	0.56	-0.24	-0.84	-0.19	0.51	-0.21	-0.47	1.53	-0.08	0.78	-0.18	-0.18	0.3	0.57	0.75	0.73	1.24	0.55	0.86	0.64	0.42	0.84	0.24	0.27	0.01	0.07	0.22	-0.59	-0.74	0.22	0.88	0.95	0.34	0.4	0.76	-0.7	-0.68	-0.69	-0.39	-0.01	-0.1	-1.15	-1.03	-0.96
	PC (32:1)	-0.69	2.73	1.33	1.88	1.56	0.52	-0.46	-0.11	0.27	-0.3	-0.27	1	-0.37	0.42	-0.16	-0.16	1.83	1.33	2.13	1.17	1.89	0.23	0.54	1.43	0.73	0.42	-0.48	-0.14	0.56	-0.57	0.02	-0.57	-0.56	2.89	2.12	2.14	1.19	0.69	1.31	0.24	0.73	1.14	-0.47	1.69	0.98	-0.82	-0.85	-0.23
	PC (34:2)	-0.43	3.45	2.09	3.23	2.82	0.89	-0.74	0.93	0.07	0.11	-0.36	0.36	-0.76	0.03	0.09	0.09	2.09	1.08	2.46	0.99	1.91	0.68	1.13	1.36	1.14	0.42	0.69	-0.06	0.41	-0.02	-0.42	-0.68	-0.47	0.39	1.02	0.28	-1.36	-0.43	-0.98	-0.79	-0.43	-0.49	-1.78	-0.87	-0.94	0.48	0.7	0.64
	PC (34:3)	-1.28	0.22	0.27	1.06	0.94	0.59	-0.6	-0.06	-0.34	0.25	0.66	0.49	-0.46	0.94	-0.9	-0.9	0.18	-0.38	0.33	2.27	1.05	1.48	0.94	1.21	0.59	0.56	0.36	0.74	0.82	0.66	0.94	-0.37	-0.28	-0.9	-0.81	-0.71	1.1	0.79	1.01	-0.39	0.04	0.54	0.03	0.67	0.08	-0.54	-0.87	-0.46
	PC (36:3)	-1	2.82	1.27	2.25	0.91	0.73	-1.01	0.8	0.37	-0.3	-0.36	0.19	-1.13	0.11	-1.15	-1.15	0.8	0.06	0.37	3.72	1.49	0.23	1.56	0.86	1.39	0.93	0.07	-0.09	-0.93	-0.59	0.17	-0.75	-0.9	0.23	0.58	0.18	-0.81	0.07	-0.49	-0.64	-0.81	-0.17	-1	-0.46	-0.72	-1.44	-1.54	-1.13
	PC (36:4)	0.98	3.91	2.29	4.07	1.96	0.81	-0.38	0.81	-0.09	-0.42	-0.37	0.02	-0.29	-0.25	-0.25	-0.25	3.21	1.78	2.25	0.14	1.39	0.63	1.13	1.2	0.9	-0.01	0.09	-0.45	0.02	-0.37	-0.72	-0.74	-0.51	1.52	2.31	1.81	-0.9	-0.63	-0.62	-0.79	-0.46	0	-1.14	-0.69	-0.85	-0.41	-0.14	0.43
	PC (36:5)	0.38	2.11	2.53	2.95	2.5	0.91	-0.31	1.58	-0.07	-0.25	-0.59	-0.38	-0.83	-0.66	-0.87	-0.87	1.69	1.44	1.92	2.04	2.24	1.51	1.38	1.65	1.79	0.14	0.07	-0.57	-0.1	-0.44	-0.79	-0.85	-0.8	0.07	0.6	0.36	-1.23	-0.45	-0.84	-0.8	-0.5	-0.29	-1.57	-1.17	-1.4	-0.59	-0.58	-0.34
	PC (36:6)	-0.5	0.08	0.94	1.27	0.91	0.28	-0.5	0.36	-0.44	-0.4	-0.33	-0.35	-0.91	-0.39	-1.16	-1.16	0.4	0.07	0.4	2.47	1.25	1.48	1.04	1.37	1.05	0.39	-0.1	-0.41	-0.36	-0.35	-0.2	-0.73	-0.73	-0.46	-0.46	-0.33	-0.17	0.2	0.04	-0.4	-0.31	-0.08	-0.6	-0.53	-0.7	-0.85	-1.02	-0.97
	PC (37:2)	1.64	3.23	0.58	4.14	1.18	-0.1	-1.2	-0.82	-0.66	-0.32	0.14	0.28	0.51	-0.39	-0.47	-0.47	1.52	-0.39	0.62	-0.64	-0.97	-0.19	-0.17	0.18	-1.11	-0.82	-0.95	-0.82	0.48	-0.16	-0.51	-0.75	-0.46	-0.18	1.31	0.51	-0.51	-0.78	-0.03	-1.28	-0.72	0.4	0.1	0.45	-0.8	-0.38	-0.66	0.21
	PC (38:7)	-0.58	-0.53	-0.66	-0.23	-0.07	0.03	-0.79	-0.82	0.16	-0.6	0.54	-0.18	-0.68	1.37	0.84	0.84	-0.89	-0.55	-0.71	0.71	0.27	0.08	0.55	0.18	-0.16	0.3	0.11	0.99	0.5	1.53	0.46	0.53	1.7	-1.55	-1.26	-1.24	-0.4	-0.08	-0.36	-1.07	-0.98	-0.25	-0.1	0.38	0.13	0.76	1.24	2.49
	PC (39:3)	-0.92	0.26	2.97	-0.35	0.89	-0.48	-1.07	0.39	0.34	0.09	-1.05	1.32	-0.94	0.08	0.63	0.63	-0.92	1.07	0.23	0.15	1.91	-0.2	-0.51	-0.5	1.26	-0.17	0.39	-0.08	-0.64	0.3	0.26	-0.19	-0.56	-0.75	-1.26	-1.19	-0.41	-0.24	-0.55	-0.82	-0.34	-0.82	-0.28	0.32	-0.05	2.41	1.84	2.18
	PC (41:5) I	-0.53	0.41	0.35	0.04	0.39	-0.37	-1.01	-0.34	-0.34	-0.33	-1.02	0.79	-0.7	-0.03	0.94	0.94	-0.48	-0.17	0.64	0.98	0.87	0.95	0.31	0.05	0.26	0.24	0.66	-0.16	-0.02	0.76	0.03	-0.23	-0.38	-0.81	-0.79	-0.6	-0.82	-0.6	-0.82	-0.86	-0.45	-0.69	-0.85	-0.24	-0.54	2.15	2.43	2.59
	PC (41:5) II	-0.39	-0.73	0.53	-0.05	0.19	-0.57	-1.28	-0.09	-0.09	-0.25	-0.75	0.85	-0.41	-0.31	1.03	1.03	-0.65	0.25	-0.91	0.45	0.85	-0.3	-0.24	0.11	0.08	0.23	0.65	-0.69	1.08	0.86	-0.07	0.03	-0.34	-0.44	-0.47	-0.36	-0.51	-0.15	-0.67	-0.54	-0.19	-0.22	-0.18	0.21	0.11	2.96	3.08	2.63
	PC (41:6)	-0.92	-0.04	-0.79	-0.65	-0.17	-0.26	-1.01	-0.77	0.07	0.1	-0.99	1.58	-0.77	0.33	0.99	0.99	-1	-0.89	0.22	1.82	0.19	1.04	0.34	-0.03	0.06	0.43	0.64	0.24	0.05	1.24	1	0.26	-0.01	-1.2	-1.31	-1.51	-0.02	-0.15	-0.76	-0.82	-0.27	-0.55	-0.42	0.22	0.19	1.92	0.92	1.37
	PE (34:2)	-0.47	2.75	1.43	2.75	2	1.27	-0.17	0.47	-0.43	0.05	0.16	0	-0.65	0.3	-0.49	-0.49	2.07	1.14	2.05	2	1.77	1.17	1.32	1.62	0.96	0.71	0.23	0.35	1.01	0.61	-0.02	-0.68	-0.47	0.22	1.05	0.46	-0.88	-0.23	-0.76	-1.05	-0.26	-0.22	-1.54	-0.8	-0.87	-0.74	-0.45	0.23
	PE (34:3)	-1.27	0.04	-0.26	0.41	0.2	0.3	-0.49	0.04	-0.59	0.02	0.36	-0.3	-0.46	0.29	-1.09	-1.09	0.05	-0.39	-0.1	2.34	0.75	1.26	0.52	0.95	0.63	0.56	-0.17	0.73	0.73	0.79	0.9	-0.49	-0.44	-1.26	-1.07	-0.69	1.01	1.01	1.04	-0.33	0.15	0.34	-0.3	0.12	-0.16	-1.32	-1.35	-0.96
	PE (35:3) I	-0.84	0.29	0.26	0.66	-0.08	0.71	-0.78	-0.2	-0.76	-0.79	-0.22	-0.65	-0.72	-0.77	-1.06	-1.06	-0.13	-0.71	-0.37	0.6	-0.61	-0.33	-0.45	-0.59	-0.5	-0.49	-0.58	-0.75	-1.38	-1	-0.61	-0.84	-1.01	-1.38	-0.85	-0.88	-0.33	-0.72	-0.34	0.21	0.16	0.48	-0.78	0.24	-0.23	-1.2	-1.3	-1.18
	PE (35:3) II	-1.6	-1.02	-0.66	-1.24	-1.08	-0.49	-1.16	-0.58	-0.24	0.38	-0.44	0.39	0.02	0.92	0.86	0.86	-1.69	-1.35	-1.72	0.79	-0.54	-0.72	-0.91	-1.01	-0.7	0.5	0.26	0.72	1.55	2.4	2.49	1.78	1.23	-1.62	-1.41	-1.8	0.73	0.86	0.16	-0.45	0.09	-0.06	0.88	0.55	0.26	0.74	1.13	1.44
	PE (36:2)	-0.46	1.66	1.97	2.3	1.99	1.27	-0.45	1.05	-0.08	-0.09	0.12	-0.07	-1.15	-0.59	-1.24	-1.24	1.15	1.01	1.28	1.69	1.81	1	1.01	1.4	1.28	0.38	-0.29	-0.36	-0.13	-0.14	-0.83	-1.21	-1.14	0.51	1	0.94	-1.32	-0.71	-0.85	-1.26	-0.91	-0.14	-1.94	-1.09	-1.39	-0.89	-1.13	-0.27
	PE (36:3)	-1.45	-0.27	0.14	0.08	0.22	0.47	-0.65	0.45	0.02	0.03	0.34	-0.19	-1.36	-0.27	-1.31	-1.31	-0.51	-0.65	-0.36	2.25	0.63	0.59	0.23	0.68	0.5	0.45	-0.38	0.03	-0.39	-0.3	0.16	-0.79	-1.1	-0.96	-1.04	-1.07	-0.17	0.53	0.04	-0.4	-0.23	0.12	-0.82	-0.24	-0.38	-1.44	-1.78	-1.5
	PE (36:4)	0.57	2.77	2.71	3.1	2.31	1.14	0.14	1	0.17	-0.07	-0.09	0.02	-0.34	-0.25	-0.47	-0.47	2.15	1.53	1.92	0.92	1.69	0.89	1.26	1.28	1.18	0.2	0.17	-0.17	0.12	-0.13	-0.87	-0.91	-0.49	0.67	1.52	1.12	-1.32	-0.88	-1.06	-1.09	-0.65	-0.5	-1.65	-1.1	-1.31	-0.46	-0.27	0.4
	PE (36:5)	-0.26	2	1.72	1.84	1.44	0.78	-0.1	1.02	-0.04	-0.18	-0.32	-0.21	-0.75	-0.52	-0.76	-0.76	1.21	0.88	1.07	1.83	1.56	1.07	0.77	1.15	1.3	0.47	0.01	-0.24	0	-0.33	-0.56	-0.85	-0.83	-0.29	-0.18	-0.37	-0.99	-0.07	-0.83	-0.79	-0.4	-0.12	-1.48	-0.98	-1.06	-0.73	-0.78	-0.39
	PE (36:6)	-0.8	0.28	-0.17	0.55	0.21	-0.04	-0.74	0.05	-0.4	-0.2	-0.15	-0.5	-0.58	-0.09	-1.14	-1.14	0.1	-0.36	0.28	2.11	0.56	1.05	0.46	0.8	0.46	0.63	0.06	0.04	0.09	-0.01	0.23	-0.4	-0.61	-0.86	-0.61	-0.69	0.36	0.69	0.58	-0.27	-0.1	0.12	-0.55	-0.17	-0.39	-1	-1.03	-0.92
	PE (38:3)	0.56	2.82	2.77	2.83	2.14	1.18	0.2	1.62	-0.11	-0.19	-0.2	-0.27	-0.61	-0.16	-1.06	-1.06	1.31	1.3	1.8	1.42	1.7	1.13	1.43	1.75	1.86	0.08	-0.4	-0.66	-0.41	-0.37	-0.89	-1.03	-1.06	0.83	0.59	0.61	-1.19	-0.65	-0.59	-1.12	-0.78	-0.64	-1.53	-1.15	-1.1	-1.15	-1.07	-0.75
	PC (34:1)	-0.63	2.64	-0.26	0.87	-0.27	-0.5	-0.93	-0.36	0.35	-0.06	0.12	3.21	1.58	1.4	1.89	1.89	1.41	-0.21	0.55	-0.97	-0.75	-1.06	-0.32	-0.28	-0.33	0.17	0.39	0.2	0.69	-0.04	0.93	0.14	-0.45	2.27	2.34	1.44	1.48	0.66	2.14	-0.2	0.19	0.5	0.53	1.84	3.48	-0.88	-0.68	-0.58
	PE (39:3) I	-0.4	2.86	3.17	0.71	1.51	0.15	-0.86	0.58	-0.27	-0.03	-1.31	0.49	-1.5	-0.26	0.61	0.61	-0.16	1.52	2.55	1.88	2.65	0.89	0.31	0.31	1.61	0.02	0.04	-0.27	-0.75	0.53	0.13	-0.48	-0.78	-0.9	-1.21	-1.28	-0.54	-0.26	-0.85	-1.24	-0.79	-1.06	-1.06	-0.73	-0.63	1.28	1.21	1.26
	PE (39:3) II	0.93	-0.28	1.42	0.57	1.03	-0.49	-1.98	0.03	-0.02	-0.12	-0.88	0.72	-1.05	-0.43	1.77	1.77	-0.16	0.25	-1.27	0.73	1.19	-0.17	-0.49	-0.05	0.3	0.1	0.39	-0.95	0.93	1.31	0.29	0	-0.61	-0.69	-0.97	-0.98	0.38	0.42	-0.43	-0.45	-0.18	0.11	0.74	1.02	0.72	2.95	2.68	2.08
	PE (41:5) I	0.5	1.92	0.75	0.61	1.02	0.23	-0.8	-0.56	-0.04	0.11	-0.92	1.46	-1.08	0.08	0.51	0.51	0.31	0.33	1.83	1.75	1.45	1.22	0.66	0.59	0.61	0.46	0.63	0.04	-0.23	0.92	0.17	-0.45	-0.65	-0.72	-0.56	-0.64	-0.62	-0.34	-0.69	-1.16	-0.58	-0.77	-1.17	-0.63	-0.82	0.7	0.65	0.97
	PE (41:5) II	1.12	-0.08	1.53	0.99	1.18	-0.2	-1.79	0.18	0.33	0.02	-0.91	1.39	-0.77	-0.26	1.1	1.1	0.09	0.87	-0.8	1.78	1.62	0.22	-0.03	0.5	0.62	0.53	1.09	-0.74	1.07	1.18	0.14	-0.35	-0.69	-0.08	-0.25	-0.48	-0.23	-0.03	-0.78	-0.99	-0.54	-0.46	-0.38	0.01	-0.08	1.57	1.61	1.5
	PE (41:6) I	0.55	1.97	0.4	1.1	0.6	-0.34	-1.5	-0.66	0.4	0.2	-1.56	1.61	-1.41	0.17	0.97	0.97	0.03	-0.67	1.29	2.92	1.47	1.69	0.42	-0.05	0.62	0.76	0.53	0.43	-0.72	0.86	1.28	-0.15	-1.19	-1.29	-1.53	-1.55	0.46	0.61	0.38	-0.88	-0.39	-0.95	-0.32	-0.37	0.4	1.1	0.09	-0.42
	PE (41:6) II	1.8	0.18	2.35	1.66	1.74	0.47	-0.92	0.63	0.61	-0.08	-0.38	1	-1.15	-0.12	0	0	0.33	0.32	-0.57	3.74	1	0.53	0.54	0.45	1.04	0.78	0.56	-0.54	0.64	1.04	0.56	-0.74	-1.21	-0.46	-1.06	-1.74	1.14	0.77	0.42	-0.88	-0.26	0.32	0.78	0.37	0.44	0.05	-0.46	-0.47
	SQDG (16:0/18:3)	2.23	1.6	1.95	1.31	1.48	0.59	1	1.4	0.21	-0.09	0.01	-0.29	-0.5	-0.63	-1.45	-1.45	1.84	1.61	1.47	1.34	1.29	1.31	1.18	1.25	1.79	-0.05	-0.31	-0.29	-0.71	-0.65	-0.78	-1.2	-1.11	0.45	0.78	0.47	-0.64	-0.29	0.01	-1.07	-0.9	-0.25	-1.55	-1.32	-1.36	-1.71	-1.78	-1.6
	SQDG (18:0/18:3)	1.11	-1.23	1.61	-0.48	0.25	-0.18	0.11	-0.03	0.4	-0.49	-0.59	-0.2	-2.5	-0.76	-1.58	-1.58	-0.24	-0.31	-1.19	0.75	-0.13	0.21	-0.04	0.11	0.88	-0.04	-0.1	-0.99	-1.85	-0.88	-0.33	-1.41	-1.39	-0.45	-0.06	-0.62	-0.21	0.46	0.1	-0.25	-0.41	0.95	-1.39	-0.84	-1.15	-2.22	-2.51	-2.21
	SQDG (18:2/18:3)	0.86	0.74	2.2	0.84	0.99	0.01	-0.01	0.52	-0.05	-0.3	-0.35	-0.04	-0.29	-0.38	-0.54	-0.54	0.54	0.64	0.37	0.36	0.72	0.28	0.51	0.66	1	0	0	-0.35	0.27	0.16	-0.08	-0.55	0	-0.33	0.06	-0.3	-1.31	-0.76	-0.72	-1.29	-0.97	-1.6	-1.48	-1.09	-1.49	-0.61	-0.73	-0.47
	SQDG (18:3/18:3)	2.17	1.71	2.52	1.6	2.2	0.81	1.18	1.79	0.19	-0.06	0.04	-0.6	-1.02	-0.75	-1.34	-1.34	1.74	1.9	1.74	1.2	1.44	1.01	1.71	1.52	1.92	0.01	-0.26	-0.41	-0.86	-0.81	-0.87	-1.08	-0.97	0.02	0.65	0.14	-1.17	-0.61	-0.66	-1.12	-1.09	-0.65	-1.66	-1.4	-1.43	-1.46	-1.51	-1.37
	t18:1-C23:3-Glc-Ceramide	-0.8	0.85	0.5	0.6	0.56	-0.48	-0.88	-0.37	-1.12	-1.12	-0.9	-1.34	-1.49	-1.19	-1.47	-1.47	1.28	1.09	1.57	2.03	1.72	0.94	1.06	1.04	1.64	0.18	-0.44	-0.15	-0.78	-0.27	0.65	-0.06	-0.41	-0.43	0.19	-0.37	-0.28	0.42	0.06	-1.1	-1.1	-1.12	-0.19	-0.73	-0.9	-1.21	-1.5	-1.07
	t18:1-C24:0h-Glc-Ceramide	0.59	0.73	0.84	0.68	0.99	0.4	0.18	0.82	-0.26	-0.3	0.21	0.03	-0.56	-0.8	-0.51	-0.51	0.29	0.54	-0.16	0.79	0.71	0.57	0.51	0.4	0.5	-0.3	-0.39	-0.23	-0.19	0.1	-0.17	-0.57	-0.62	-0.39	-0.41	-0.67	-0.52	-0.34	-0.38	-1.13	-1.07	-0.91	-0.41	-1.08	-1.05	-0.84	-1.19	-0.71
	t18:1-C24:1-Glc-Ceramide	-0.51	0.68	0.94	2.64	0.33	-0.33	-0.77	-0.49	-1.28	-1.04	-0.95	-0.6	-1.21	-0.84	-0.92	-0.92	1.12	0.97	1.29	1.61	1.44	2.13	0.69	2.11	1.45	-0.24	-0.66	-0.14	-0.56	-0.2	1.29	-0.04	-0.45	-0.76	0.73	-0.02	-0.7	0.28	-0.45	-0.95	-1.13	-0.76	-0.75	-0.9	-0.83	-1.29	-1.33	-1.3
	t18:1-C25:0h-Glc-Ceramide	-0.65	-1.26	-0.58	-1.02	0.11	-0.21	-0.59	-0.03	-0.37	-0.3	-0.21	0.2	-0.39	-0.55	-0.15	-0.15	-0.37	-0.38	-0.78	0.34	0.54	0.52	0.01	0.4	0.59	0.18	0.29	0.38	1.12	0.97	0.22	-0.06	0.32	-1.16	-1.01	-1.16	-0.47	-0.01	0	-0.88	-0.82	-0.88	-0.36	-0.52	-0.65	-0.3	-0.69	-0.07
	TG (16:0/16:0/16:0)	-1.2	-0.52	0.47	-0.98	-0.01	0.19	-0.23	0.35	0.68	0	-1.15	-0.02	-2.17	-0.59	1.12	1.12	-1.67	0.26	-0.32	0.61	0.22	-1.06	-1.24	-0.96	0.38	0.12	-0.06	-0.04	-1.99	-1.55	-0.2	0.36	-0.62	0.22	-1.69	-1.86	-1.49	0.42	-1.91	0.3	0.54	-1.2	0.04	-0.59	0.74	1.89	2.05	0.3
	TG (16:0/16:0/18:0)	-0.9	-0.54	-0.11	-0.43	-0.38	-0.03	-0.43	-0.3	-0.02	-0.43	-0.45	-0.27	-0.9	-0.56	0.01	0.01	-0.78	-0.37	-0.5	-0.39	0.04	-0.74	-1.04	-0.84	-0.11	-0.5	-0.44	-0.68	-0.78	-0.88	-0.65	-0.43	-0.85	-0.26	-0.89	-0.93	-0.88	0.08	-0.56	-0.26	-0.32	-0.96	-0.12	-0.37	-0.04	4.97	8.04	4.7
	TG (16:0/16:0/18:1)	-0.43	-0.46	-0.45	-0.36	-0.56	-0.36	-0.64	-0.52	-0.48	-0.51	-0.62	0.07	-0.99	-0.2	-0.34	-0.34	-0.77	-0.57	-0.6	-0.19	-0.49	-0.51	-0.17	-0.29	-0.17	-0.54	-0.59	-0.49	-0.94	-0.75	-0.66	-0.27	-0.53	-0.29	-0.47	-0.81	0.04	-0.33	-0.67	-0.33	0.08	-0.28	-0.14	-0.47	0.64	1.1	1.47	0.75
	TG (16:0/16:0/18:2)	1.01	-0.77	-0.56	-0.61	-0.54	0.29	-0.8	-0.94	-1.13	-0.22	-0.44	-0.75	-1.56	-1.23	-0.54	-0.54	-1.04	-0.69	-0.73	0.69	0.84	1.37	0.22	-0.35	-0.16	-0.99	-0.77	-0.4	-1.44	-1.27	-1.34	-0.28	-0.38	-1.22	-1.41	-1.5	-0.74	-1.03	-1.27	0.28	0.56	0.42	0.46	-1.13	-0.63	1.33	1	0.7
	TG (16:0/16:0/18:3)	-0.13	-0.89	-0.68	-0.81	-0.58	-0.24	-0.59	-0.78	-0.92	-0.27	-0.29	-0.94	-0.96	-1	-0.59	-0.59	-0.86	-0.72	-0.79	0.4	0.3	0.68	-0.33	-0.67	-0.46	-0.78	-0.73	-0.44	-0.9	-0.91	-0.96	-0.3	-0.46	-1.05	-1.08	-1.09	-0.62	-0.74	-0.89	0.47	0.15	0.14	0.6	-0.79	-0.53	0.02	-0.39	-0.59
	TG (16:0/18:3/18:2)	0.28	-1.18	-0.33	-0.85	-0.35	0	-0.13	-0.78	-0.95	0.79	0.53	-0.44	-0.2	-0.86	-0.47	-0.47	-1.1	-0.74	-0.86	0.69	0.52	1.22	-0.08	-0.61	-0.22	-0.05	-0.43	0.76	-0.2	-0.28	-0.56	0.1	0.1	-1.24	-1.23	-1.27	0.35	-0.11	-0.59	0.79	0.28	0.33	3.58	-0.16	0.24	-0.32	-0.84	-0.78
	TG (18:0/18:2/18:3)	0.45	0.27	-0.36	-0.61	-0.65	-0.26	-0.83	-0.99	-0.89	0.41	0.34	0.34	0.3	-0.41	-0.37	-0.37	-0.99	-1.01	-1.06	-0.22	-0.46	-0.29	-0.61	-1.09	-0.73	-0.27	-0.71	0.36	0.26	-0.22	-0.28	-0.31	-0.44	-0.45	-0.51	-0.77	0.85	0.33	-0.03	0.12	-0.32	0.05	3.95	0.54	1.37	0.6	-0.1	-0.18
	TG (18:0/18:3/18:3)-1	1.14	2.78	0.83	1.11	0.06	-0.19	-0.7	-0.55	-0.6	0.17	0.29	1.34	1.43	0.56	-0.23	-0.23	0.26	-0.03	-0.24	-0.68	-0.34	-0.37	-0.4	-0.89	-0.53	0.11	-0.47	0.25	0.89	0.12	-0.26	-0.52	-0.38	1.17	1.99	1.14	-0.18	-0.48	-0.07	-0.65	-0.75	-0.57	0.83	0.6	0.29	-0.69	-0.9	-0.57
	TG (18:0/18:3/18:3)-2	-0.41	-1.04	-0.72	-0.96	-0.8	-0.48	-0.61	-0.89	-0.7	0.27	0.32	-0.31	-0.27	-0.49	-0.65	-0.65	-1	-1	-1.02	0.06	-0.53	-0.13	-0.52	-0.8	-0.63	-0.18	-0.61	0.35	-0.19	-0.11	0.05	-0.25	-0.38	-0.93	-0.98	-0.99	1.63	0.63	0.33	0.6	-0.08	0.12	5.18	0.73	1.7	-0.44	-0.73	-0.84
	TG (18:2/18:2/16:0)	1.35	0.21	0.29	-0.35	-0.02	0.43	-0.48	-0.69	-0.98	0.55	0.39	0.03	0.15	-0.93	0.4	0.4	-0.89	-0.47	-0.53	-0.12	0.65	0.9	-0.22	-0.68	-0.29	-0.33	-0.62	0.49	-0.28	-0.68	-0.91	0.06	-0.19	-0.77	-0.83	-1.07	-0.03	-0.53	-0.6	0.07	0.13	0.08	2.79	-0.19	0.31	0.75	0.2	0.18
	TG (18:2/18:3/15:0)	-0.75	-0.97	-0.33	-0.92	-0.5	-0.1	-0.98	-1.17	-0.91	0.15	-0.03	-0.55	-0.47	-0.75	-0.08	-0.08	-1.26	-0.74	-1.15	-0.46	-0.61	-0.4	-0.75	-0.87	-0.83	-0.48	-0.68	0.29	-0.16	-0.2	-0.39	0.35	0.42	-1.36	-0.91	-1.4	0	0.14	-0.69	0.03	-0.12	0.03	3.47	0.02	0.43	0.59	-0.2	-0.54
	TG (18:2/18:3/18:3)	-0.72	-1.29	-0.78	-1	-0.71	-0.56	-0.9	-1.04	-0.68	0.27	0.29	0.92	0.93	0.65	-0.43	-0.43	-1.17	-1.09	-1.18	-0.19	-0.39	-0.2	-0.62	-1.06	-0.82	0.05	-0.41	0.58	1.47	1.11	0.91	-0.14	-0.17	-0.86	-0.83	-0.86	1.12	0.73	0.43	-0.36	-0.81	-0.72	2	0.85	1.3	-0.59	-0.89	-0.81
	TG (18:3/16:0/17:0)	2.02	1.19	2.11	2.47	1.09	-0.13	0.61	0.45	-0.42	-0.8	-0.47	-0.98	-0.78	-1.33	-2	-2	0.77	0.51	0.63	1.84	0.18	1.37	0.8	0.79	0.74	-0.56	-0.99	-1.03	-1.37	-1.57	-1.43	-1.53	-1.18	0.05	-0.08	0.34	-1.1	-0.7	-0.82	-0.92	-0.97	-0.64	-0.42	-1.29	-1.63	-2.03	-2.15	-1.8
	TG (18:3/16:1/18:3)	-0.7	-1.36	-1.01	-1.13	-0.79	-0.31	-1.04	-1.21	-0.89	-0.31	0.13	0.68	0.21	0.11	-0.52	-0.52	-1.28	-1.18	-1.22	-0.61	-0.52	-0.53	-0.76	-1.13	-1.01	-0.54	-0.8	0.08	0.38	0.2	0.13	-0.28	-0.35	0.3	-0.64	-0.37	2.26	0.79	1.18	0.24	-0.35	-0.32	2.74	1.52	2.27	-0.5	-0.75	-0.94
	TG (18:3/18:0/16:0)	0.5	-0.35	-0.77	-0.69	-0.86	-0.37	-0.88	-0.97	-1.05	-0.31	-0.3	-0.76	-1.01	-1.15	-0.62	-0.62	-0.96	-0.91	-1.02	-0.1	-0.35	-0.06	-0.46	-0.73	-0.57	-1.02	-0.92	-0.47	-1.18	-1.21	-1.21	-0.35	-0.6	-0.87	-1.13	-1.25	-0.4	-0.69	-0.9	0.56	0.38	0.33	1.32	-0.69	-0.13	2.07	1.65	0.8
	TG (18:3/18:2/17:0)	-0.53	-0.81	-0.38	-0.8	-0.7	-0.08	-0.86	-0.8	-0.79	-0.34	-0.21	-0.17	0.01	-0.65	-0.44	-0.44	-1.2	-1.16	-1.25	-0.64	-0.79	-0.8	-0.81	-1.15	-0.94	-0.58	-0.69	-0.3	-0.41	-0.57	-0.41	-0.32	-0.51	-1.23	-1.16	-1.18	-0.11	-0.17	-0.62	-0.07	-0.43	-0.49	1.74	0.18	0.7	0.42	-0.28	-0.57
	TG (18:3/18:3/16:0)	-0.6	-1.24	-0.85	-1.04	-0.82	-0.47	-0.45	-0.96	-0.85	0.34	0.21	-0.5	-0.37	-0.67	-0.55	-0.55	-1.14	-1.05	-1.07	0.5	-0.11	0.49	-0.32	-0.75	-0.44	-0.3	-0.57	0.46	-0.35	-0.24	-0.2	0.08	-0.07	-1.14	-1.22	-1.18	1.19	0.48	-0.01	0.84	0.1	0.23	4.04	0.11	1.06	-0.32	-0.72	-0.82
	TG (18:3/18:3/16:3)	0.38	-1.01	0.11	-0.66	-0.31	0.37	0.5	0.32	-0.02	0.2	0.55	0.34	0.64	0	-1.3	-1.3	-1.02	-0.46	0.04	1.31	-0.46	1.56	1.31	0.43	0.45	0.31	-0.28	0.65	0.13	-0.13	0.86	-0.45	-0.6	1.86	-0.3	0.37	2.5	1.19	1.28	-0.04	-0.8	-0.71	0.6	-0.37	0.48	-1.4	-1.49	-1.5
	TG (18:3/18:3/17:0)	-0.6	-0.98	-0.7	-0.85	-0.82	-0.29	-0.74	-0.89	-0.77	-0.38	-0.14	-0.31	-0.2	-0.51	-0.51	-0.51	-0.94	-0.98	-1.03	-0.4	-0.84	-0.61	-0.66	-0.91	-0.86	-0.56	-0.66	-0.17	-0.5	-0.57	-0.29	-0.41	-0.54	-1	-0.99	-0.96	0.6	-0.07	-0.18	0.09	-0.3	-0.22	2.04	0.69	1.1	-0.04	-0.57	-0.56
	TG (18:3/18:3/17:1)	-0.87	-1.09	-0.52	-0.8	-0.83	-0.53	-0.86	-0.84	-0.84	0.15	-0.01	0.68	1.19	0.47	0.31	0.31	-1.16	-1.09	-1.16	-0.63	-0.83	-0.57	-0.7	-0.93	-0.88	-0.49	-0.65	-0.06	0.99	0.78	0.64	0.26	0.34	-0.95	-0.95	-0.93	0.74	0.17	-0.12	-0.19	-0.67	-0.22	3.2	0.76	1.02	0.56	-0.06	0.37
	TG (18:3/18:3/17:2)	-0.8	-1.16	-0.75	-0.84	-0.76	-0.48	-0.86	-0.89	-0.87	-0.33	-0.33	0.01	0.34	0.23	-0.11	-0.11	-1.07	-1.01	-1.11	-0.46	-0.64	-0.46	-0.65	-0.92	-0.8	-0.47	-0.61	0.03	1.16	1.03	0.74	0.19	0.24	-0.94	-1.01	-0.96	0.39	0.26	-0.26	-0.33	-0.76	-0.76	1.96	0.16	0.61	0.34	-0.17	-0.05
	TG (18:3/18:3/18:3)	-0.92	-1.28	-1.06	-1.09	-0.99	-0.73	-0.87	-1.05	-0.69	0.09	0.2	0.66	0.75	0.6	-0.5	-0.5	-1.13	-1.15	-1.13	-0.23	-0.67	-0.38	-0.69	-1	-0.86	-0.01	-0.47	0.58	1.21	1.15	1.36	0.03	-0.16	-0.86	-1.04	-0.97	2.33	1.45	1.28	0.02	-0.71	-0.59	2.79	1.15	1.95	-0.73	-0.92	-0.91
	TG (18:3/18:3/20:3)	-1	-1.48	-1.3	-1.35	-1.13	-0.42	-0.91	-1.11	-0.82	-0.16	-0.08	0	0.28	-0.1	0.58	0.58	-1.36	-1.28	-1.38	-0.42	-0.64	-0.69	-0.87	-0.92	-0.83	-0.64	-0.61	0.12	0.18	0.63	0.37	-0.15	-0.09	-1.06	-1.32	-1.1	1.24	0.54	0.15	0.01	-0.54	-0.58	3.12	0.74	1.13	1.78	1.44	0.83
	TG (51:6)	-0.8	-1.2	-0.84	-1.03	-0.91	-0.42	-0.76	-0.92	-0.9	-0.11	-0.09	-0.58	-0.45	-0.56	-0.47	-0.47	-1.08	-1.01	-1.03	-0.19	-0.53	-0.16	-0.56	-0.91	-0.7	-0.43	-0.65	0.06	-0.14	0.12	0.1	0.06	0.05	-1.06	-1.11	-1.07	0.97	0.65	-0.09	0.07	-0.37	-0.2	3.99	0.15	1.01	-0.21	-0.46	-0.55
	TG (52:2)	-0.02	-0.3	-0.35	-0.11	-0.43	-0.33	-0.55	-0.56	-0.6	-0.43	-0.49	-0.38	-0.8	-0.48	-0.52	-0.52	-0.53	-0.48	-0.5	-0.08	-0.35	-0.09	-0.15	-0.25	-0.35	-0.58	-0.62	-0.5	-0.7	-0.68	-0.71	-0.43	-0.46	-0.36	-0.56	-0.66	-0.11	-0.39	-0.5	-0.37	-0.11	-0.21	-0.21	-0.56	-0.1	3.61	4.49	2.8
	TG (54:4)	0.4	1.01	0	0.63	-0.35	-0.28	-0.72	-0.66	-0.65	-0.16	-0.04	0.18	-0.04	-0.49	-0.26	-0.26	-0.61	-0.59	-0.58	-0.53	-0.4	-0.19	-0.44	-0.74	-0.39	-0.57	-0.68	-0.3	-0.04	0.45	-0.58	-0.43	-0.43	0.24	-0.17	-0.49	0.23	0.05	0.07	-0.24	-0.14	-0.18	1.26	0.01	0.45	3.55	3.37	2.43
	TG (54:7)	-0.13	-0.36	-0.1	-0.42	-0.25	-0.35	-0.83	-0.89	-0.72	0.21	0.21	1.21	1.02	0.6	-0.16	-0.16	-0.82	-0.7	-0.88	-0.38	-0.12	-0.31	-0.58	-1.04	-0.76	-0.03	-0.43	0.42	1.28	0.64	0.24	-0.22	-0.2	-0.46	-0.06	-0.42	0.46	0.15	0.04	-0.55	-0.77	-0.74	1.15	0.63	0.88	-0.49	-0.77	-0.55
	PE (38:7)	-0.83	-0.51	-0.81	-0.48	-0.7	0.48	-1.27	-0.72	0.63	-0.68	0.8	-0.46	-1	1.66	0.86	0.86	-0.87	-0.67	-0.73	0.72	1.34	0.13	1.02	0.56	-0.08	0.53	0.14	1.28	0.71	1.98	0.63	0.67	2.2	-1.78	-1.3	-1.6	-0.23	0.31	-0.49	-1.25	-1.03	-0.08	-0.54	-0.24	-0.27	0.19	0.76	1.98
	Ethylene glycol	0.11	-0.46	-0.85	-0.06	-0.1	0.04	-0.13	-1.04	-0.86	-0.38	-0.17	-0.74	0.04	-0.19	-0.75	-0.75	0.22	-0.77	-0.18	-0.32	-0.94	-0.24	-0.72	-1.17	-1.06	-0.09	-0.73	-0.14	-0.2	0.09	0	-0.05	-0.15	-0.5	0.1	0.12	0.04	-1.01	0.02	-0.59	0.04	-0.17	-0.06	-0.11	-0.64	-0.75	-0.02	-0.37
	ethanolamine	-0.58	-0.8	-0.79	-0.34	-1.01	-0.41	0.56	-0.74	-0.28	-1.01	-0.3	-0.1	0.07	-0.48	-0.8	-0.8	-1.03	-0.91	-1.09	-1.01	-0.85	-1.17	-0.8	-0.67	-0.88	-0.6	-0.79	-0.05	-0.27	-0.48	0.09	-0.38	-0.55	-0.04	-0.87	-0.88	-0.21	-0.5	0.01	-0.64	0.11	-0.19	-0.05	-0.67	-0.71	-0.8	-0.86	-0.74
	2-Hydroxypyridine	-0.79	1.64	0.7	-1.08	0.07	-0.65	-0.57	-0.03	0.22	-0.67	-1.03	-0.04	-0.71	-0.72	0.89	0.89	-0.84	1.04	-0.64	-0.74	0.81	-0.99	0.04	-0.06	1.51	-0.58	-0.28	-0.79	-0.89	-0.84	-0.33	-0.19	-0.8	-0.47	-0.99	-1.08	-1	0.69	-0.74	-0.17	-1.07	-0.96	-0.71	-1.01	0.23	0.16	0.18	-0.42
	Pyruvic acid	4.76	6.94	0.66	2.86	0.49	-0.33	-0.26	-0.1	-0.16	-0.01	0.17	-0.47	-0.14	-0.15	-0.41	-0.41	5.76	0.79	3.02	0.16	0.59	0.58	0.54	0.52	0.35	-0.02	0.25	0.11	-0.22	-0.4	-0.32	-0.14	0.13	-0.15	-0.25	0.04	-0.37	-0.24	-0.33	-0.17	0.03	-0.03	-0.42	-0.45	-0.5	-0.52	-0.3	-0.05
	Phenol	-0.98	0.45	-0.4	-0.72	-1.49	0.12	0.1	-0.59	-0.19	-2.19	-0.74	-1.09	-1.42	-0.29	-0.42	-0.42	-1.02	-0.44	-0.34	-0.17	-0.07	-1.17	-0.63	-0.92	0.76	0.2	-0.72	-0.19	-1.5	-1.07	-0.11	0.09	-0.56	-0.42	-0.43	-0.36	-0.06	-0.82	-0.97	-1.06	-0.11	-0.67	-0.72	-0.08	-0.64	-0.73	-0.06	-0.8
	Lactic acid	-0.69	-0.38	-1.02	3.73	-0.31	-0.65	-0.23	0.89	-0.86	1.83	-0.18	-0.08	0.61	-0.39	-0.31	-0.31	-0.6	1.38	-0.64	1.69	-1.02	0.3	-0.09	-0.42	-0.7	1.28	0.98	0.13	1.45	-0.12	0.8	2.05	-0.09	2.65	1.16	0.99	2.09	-0.53	-0.82	0.81	0.25	-0.42	2.44	1	-0.7	1.1	1.25	0.61
	acetophenone	-0.19	3.66	-0.34	-0.16	-0.18	-0.23	-0.33	-0.32	-0.36	-0.22	-0.16	-0.28	-0.12	-0.16	-0.36	-0.36	-0.24	-0.36	-0.26	-0.23	-0.35	-0.19	-0.34	-0.33	2.81	-0.24	-0.33	-0.24	-0.2	-0.19	-0.23	-0.26	-0.25	-0.41	-0.27	-0.25	-0.25	-0.33	-0.18	-0.34	-0.24	-0.27	-0.26	-0.23	-0.38	-0.23	-0.22	-0.15
	Hexanoic acid.1	-0.84	-0.59	-0.62	0.24	-0.6	-0.28	-1.09	-0.57	-0.79	-1.19	0.19	-0.66	0.3	0	-0.47	-0.47	-0.49	-0.7	-0.46	0.77	-0.44	0.28	-0.66	-0.65	-0.55	-0.16	-0.85	-0.44	1.17	-0.2	-0.28	0.23	-0.37	-1.44	-0.27	-0.17	-0.25	-0.96	0.25	-1.27	0.04	-1.12	-0.52	0.09	-0.84	-0.91	0.08	0.33
	Glycolic acid	2.27	5.51	-0.37	0.75	-0.02	0.48	3.09	-0.04	0.1	0.31	0.87	-0.2	0.26	0.5	0.05	0.05	2.86	2.15	2.08	0	0.13	0.19	0.16	0.63	1.22	0.36	-0.22	0.37	0.5	0.46	0.13	0.1	-0.04	1.12	2.38	1.8	0.84	0.26	1	-0.3	0.81	0.39	-0.48	-0.33	-0.8	-0.93	-0.75	-0.73
	Propenoic acid	-0.38	-0.31	-0.4	-0.19	-0.31	0.79	0.06	-0.09	-0.01	0.23	0.45	1.35	1.58	1.19	1.54	1.54	-0.46	-0.32	-0.42	0	-0.35	-0.28	-0.25	-0.17	-0.08	0.06	-0.35	0.36	0.37	1.35	0.87	0.85	0.72	-0.53	-0.22	-0.61	0.85	0.5	0.41	0.84	0.91	0.57	1.99	2.01	1.16	3.83	5.53	5.9
	valine 1	-0.24	0.02	0.19	-0.5	0.75	-1.06	-0.58	-0.67	-0.51	-0.86	-0.85	2.48	1.86	1.19	-1.41	-1.41	-0.26	-0.34	-0.11	2.19	1.94	2.58	-0.22	0.12	0.19	-0.38	-0.98	-0.29	0.38	0.43	1.12	-1	-1.23	2.1	1.15	1.67	1.42	1.07	2.71	-0.95	-0.1	-0.26	-0.7	-0.76	-0.95	-1.47	-1.33	-1.22
	L-alanine 1	1.28	4.82	0.84	1.32	1.75	0.27	0.58	0.45	0.27	0.53	0.37	-0.62	0.13	-0.11	-0.92	-0.92	2.32	2.6	3.36	-0.03	2.22	0.76	2.04	2.26	2.32	1.07	1.16	0.66	0.37	0.52	0.48	-0.2	0.05	1.04	0.97	0.38	0.06	0.18	-0.36	-0.54	-0.2	-0.52	-1.07	-1.05	-0.99	-0.95	-1.05	-0.9
	Glycine.1	1.11	5.44	0.21	0.76	-0.02	-0.22	-0.09	-0.11	-0.02	-0.26	-0.11	1.04	0.09	0.03	-0.37	-0.37	1.98	1.2	7.42	0.12	0.76	0.18	0.79	1.27	1.59	0.2	-0.01	0.06	0.08	0.26	0.12	-0.14	-0.26	5	0.95	1.62	0.49	0.25	0.74	-0.25	0.11	0.12	-0.17	-0.44	-0.37	-0.15	-0.41	-0.27
	3-hydroxypyridine	-0.62	1.92	1	-0.9	0.43	-0.59	-0.52	0.12	0.31	-0.54	-0.93	-0.28	-0.89	-0.75	0.66	0.66	-0.8	1.17	-0.56	-0.59	1.03	-0.88	0.16	0.11	1.89	-0.53	-0.27	-0.66	-0.95	-0.87	-0.47	-0.44	-0.78	-0.42	-0.91	-0.93	-0.92	0.57	-0.82	-0.27	-0.94	-0.84	-0.77	-0.93	0.15	-0.19	-0.38	-0.68
	oxalic acid	-1.64	-1	-0.99	-0.65	-1.37	0.19	-0.6	-1.22	-0.53	-0.95	-0.68	-0.62	-0.25	-0.14	0.58	0.58	-1.58	-0.76	-0.88	-1.21	-1.05	-1.75	-0.89	-0.91	-0.46	-0.2	-1.1	-0.01	-0.36	-0.78	-0.16	1.37	0.07	-0.64	-1.33	-1.74	-0.52	-0.66	-0.52	-0.36	-0.74	0.05	0.25	0	0.03	-0.24	1.19	-0.23
	L-leucine 1	-0.18	0.64	1.52	-0.68	0.8	-1.24	-0.66	-0.62	0.13	0.12	-0.72	3.14	1.72	0.67	-1.31	-1.31	-0.87	0.8	0.69	3.01	2.65	2.84	0.44	0.45	0.76	-0.15	-0.61	-0.37	-0.33	-0.28	1.44	-0.96	-1.16	2.07	1.15	1.25	1.38	2.09	2.15	-1	-0.4	-0.55	-0.95	-1.11	-0.76	-1.34	-1.34	-1.24
	L-proline 1	0.51	0.28	-0.22	-0.44	0.1	-0.65	0.09	-0.01	1.4	-0.78	-0.78	-0.02	-0.34	-0.54	-0.93	-0.93	-0.02	1.28	0.9	-0.03	0.86	0.11	0.45	0.78	1.11	-0.14	-0.14	-0.55	-0.77	-0.77	-0.73	-0.93	-0.9	2.83	1.16	1.41	-0.57	0.07	-0.03	-0.77	1.43	-0.63	-0.93	-0.89	-0.83	-0.86	-0.8	-0.71
	DL-isoleucine 1	-0.3	-0.14	0.38	-0.66	0.56	-0.77	-0.14	-0.37	0.68	-0.21	-0.21	4.61	2.8	1.55	-1.06	-1.06	-0.65	-0.02	0.06	1.79	2.45	2.96	0.08	0.33	0.5	-0.13	-0.44	-0.26	-0.21	-0.51	1.09	-1.04	-1.2	1.27	0.45	0.79	1.24	1.82	2.31	-0.8	-0.18	-0.62	-0.65	-0.33	-0.34	-1.19	-1.22	-1.14
	L-mimosine 1	-0.81	-0.7	-0.82	-0.53	-0.72	-0.11	-0.62	-0.59	-0.32	-0.13	0.26	0.78	1.78	1.34	0.64	0.64	-0.58	-0.69	-0.62	-0.11	-0.33	-0.28	-0.4	-0.42	-0.19	0.36	-0.4	0.52	4.31	5.16	2.12	2.17	1.91	-0.63	-0.51	-0.66	0.52	0.67	0.9	-0.06	0.54	0.18	1.32	2.14	0.98	2.01	2	4.07
	malonic acid	-0.16	0.37	-0.41	0.03	-0.28	0.2	-0.08	-0.32	-0.01	0.26	0.45	1.31	1.18	0.91	2.23	2.23	0.46	-0.08	-0.19	0.02	-0.15	0.12	0.01	0.06	0.13	0.37	0.07	0.89	2.14	3.49	2.36	2.12	1.94	0.96	0.62	0.29	1.67	1.15	1.01	0.66	1.13	0.66	2.25	1.88	1.46	2.27	2.75	3.89
	valine 2	0.27	0.32	0.87	0.55	1.5	-0.54	-0.11	-0.41	-0.85	-0.39	-0.87	1.65	1.41	0.98	-1.38	-1.38	0.25	-0.25	0.36	4.49	2.32	4.56	0.49	0.72	0.88	0.05	-0.39	-0.42	0.42	1.71	1.56	-0.93	-0.89	1.08	1.84	1.37	1.65	0.99	1.95	-0.82	-0.47	-0.42	-0.1	-0.22	-0.18	-1.42	-1.37	-1.24
	4-hydroxybutyric acid	0.71	0.93	0.86	0.45	0.19	1.18	1.5	1.51	-0.03	-0.09	1.94	-0.32	2.35	0.94	-0.33	-0.33	-0.38	1.45	2.32	2.17	-0.29	5.15	5.4	1.77	2.24	1.38	0.78	0.95	2.71	0.3	2.01	1.2	1.29	-0.61	-0.71	-0.55	0.72	0.63	-0.23	0.22	0.31	0.97	-0.76	-0.68	-0.86	-0.73	-0.85	-0.61
	urea	-0.54	-0.57	-0.53	1.95	-0.44	-0.42	-0.66	0.13	-0.62	-0.09	-0.33	-0.55	-0.14	-0.33	-0.37	-0.37	-0.54	-0.32	-0.78	0.24	-0.55	-0.13	-0.49	-0.5	-0.54	-0.4	-0.37	-0.43	0.02	-0.22	-0.43	-0.28	-0.36	0.89	0.18	0.18	0.21	-0.34	-0.52	-0.41	-0.22	-0.37	0.5	0.23	-0.4	-0.08	-0.06	0.07
	benzoic acid	-0.09	1.12	0.43	0.21	-1.36	0.63	0.11	-0.26	-0.41	-2.22	-0.04	-0.68	-0.29	0.67	-0.27	-0.27	-0.28	-0.61	-0.21	2.84	0.45	-0.18	-0.96	-1.11	0.41	0.38	-1.31	-0.28	-0.23	-0.13	0.2	-0.46	0.04	-0.54	0	0.84	0.62	-0.41	0	-1.26	1.27	-0.45	0.76	2.18	-0.73	-1.18	0.06	-0.15
	acetol 4	0.64	1.14	-0.3	0.01	-0.45	-0.12	0.26	-0.16	-0.63	-2.17	0.31	-0.56	0.92	1.32	0.95	0.95	1.04	-0.15	-0.36	1.31	0.92	1.04	-1.38	-1.05	2.55	0.01	-1.23	-0.28	2.11	0.21	0.16	-0.29	-0.2	-0.8	-0.53	2.04	1.61	-1.32	1.78	-0.94	0.22	-0.25	0.63	0.82	-0.59	0.23	0.11	0.22
	L-serine 1	1.19	1.91	1.28	0.28	0.66	0.15	0.38	0.81	0.53	0.44	-0.03	-0.04	0.16	-0.14	-0.87	-0.87	0.61	0.29	0.83	1.25	0.05	0.97	1	1.13	1.15	0.79	0.05	0.39	0.04	-0.33	-0.41	-0.91	-0.73	0.25	1	0.91	-0.35	-0.23	-0.03	-0.95	0.2	-0.8	-1.35	-1.33	-1.41	-1.03	-0.76	-0.7
	L-leucine 2	0.03	-0.25	0.81	0.42	1.38	-0.77	-0.33	-0.52	-0.47	0.41	-0.3	2.77	2.39	1.47	-1.26	-1.26	-0.4	-0.54	-0.13	3.77	1.79	3.25	-0.01	0.11	0.12	0.13	-0.45	0.23	0.73	1.83	1.52	-0.7	-0.68	1.67	2.02	1.71	2.63	1.49	3.41	-0.7	-0.33	-0.02	-0.33	-0.59	-0.26	-1.31	-1.29	-1.12
	phosphoric acid	0.4	1.23	0.03	1.47	0.45	0.5	0.18	-0.13	0.11	0.17	0.51	1.69	0.75	0.82	2.21	2.21	1.06	0.62	0.31	0.48	0.68	0.46	0.42	0.4	0.39	0.51	0.18	0.25	0.4	0.52	0.27	0.27	0.41	0.18	-0.04	-0.06	0.18	0	0.27	1.22	0.69	0.08	0.7	0.67	0.4	5.22	5.35	3.12
	glycerol	-0.46	-0.62	-0.36	0.97	-0.42	-0.76	2.58	-0.64	-1.1	-0.83	-0.57	-0.67	-0.07	-0.35	-1.03	-1.03	-0.67	-0.47	-0.6	-0.35	-0.98	0.54	-0.62	-0.74	-0.82	-0.37	-0.58	-0.81	0.28	-0.51	-0.18	-0.52	-0.59	-0.43	-0.5	-0.27	0.12	-0.87	-0.62	-0.65	-0.49	-0.36	-0.52	-0.57	-1.24	-0.34	-0.57	-0.74
	DL-isoleucine 2	-0.13	-0.61	0.17	-0.23	1.09	-0.28	0.21	-0.3	0.16	0.22	0.09	3.96	3.53	2.46	-1.02	-1.02	-0.48	-0.64	-0.27	2.46	1.94	3.76	-0.11	0.16	0.24	0.13	-0.28	0.34	0.83	1.01	1.65	-0.86	-0.99	0.87	1.04	1.19	2.66	1.67	3.45	-0.68	-0.39	-0.29	-0.02	0.39	0.16	-1.15	-1.12	-1.01
	L-threonine 1	1.66	1.12	2.22	0.34	2.14	0.49	0.56	0.75	1.12	-0.05	-0.07	1.28	0.89	0.68	-1.13	-1.13	0.66	1.16	1.94	0.82	1.63	1.04	1.25	1.51	1.47	0.79	0.14	-0.04	0.06	-0.29	0.02	-0.96	-0.87	1.18	1.48	1.24	0.01	0.13	0.29	-1.22	-0.5	-0.98	-1.06	-1.03	-1.15	-1.16	-0.93	-0.87
	L-proline 2	0.57	-0.67	-0.76	0.15	0.18	-0.27	0.53	0.36	1.57	-0.92	-0.85	0.32	-0.05	-0.22	-1.26	-1.26	0.24	-0.68	-0.47	-0.31	0.44	-0.1	0	0.83	0.91	0.16	0.31	-0.27	-0.65	-0.17	-0.81	-1.24	-1.02	3.34	1.44	1.48	-0.36	-0.08	0.34	-0.79	1.35	-0.56	-1.19	-0.98	-0.91	-1.04	-0.91	-0.56
	glycine	2.24	2.44	-0.28	1.12	-0.1	-0.31	-0.11	-0.23	-0.08	-0.17	-0.2	0.33	0.47	0.34	-0.34	-0.34	3.13	0.58	5.35	-0.08	0.28	0.21	0.33	0.81	0.81	0.01	-0.29	-0.18	0.26	0.08	-0.07	-0.2	-0.28	8.15	1.53	2.6	0.37	-0.01	0.78	-0.36	0.39	-0.07	-0.51	-0.44	-0.6	-0.64	-0.59	-0.4
	2,3-dihydroxypyridine	-0.55	2.03	0.75	-0.81	0.76	-0.57	-0.7	0.07	0.4	-0.52	-0.84	-0.33	-0.35	-0.4	0.71	0.71	-0.78	0.96	-0.66	-0.75	0.84	-0.84	0.03	0.05	1.92	-0.69	-0.66	-0.73	-0.62	-0.77	-0.47	-0.48	-0.72	-0.51	-0.93	-0.96	-0.96	0.42	-0.58	-0.6	-0.99	-0.95	-0.73	-0.96	0.12	-0.18	-0.25	-0.35
	succinic acid	1.14	1.6	2.81	0.85	0.39	3.42	3.71	4.01	1	1.54	1.54	0.79	0.66	0.54	0.2	0.2	0.74	1.21	1.3	2.28	0.53	2.21	3.14	1.92	2.16	2.11	1.5	1.81	0.64	0.49	0.66	0.77	0.91	0.37	0.29	0.09	0.74	0.81	0.41	0.93	0.72	0.92	0.04	-0.01	-0.22	-0.55	-0.48	-0.1
	porphine 1	1.97	-0.87	-0.31	0.11	-1.04	-0.66	-0.22	-0.5	-0.55	-0.18	0.01	-1.05	1.17	0.32	-0.39	-0.39	2.06	2.35	1.21	-0.73	0.32	1.75	-0.75	0.09	-0.75	0.35	-1.05	-0.03	1.81	0.58	0.21	2.45	-1.16	-0.37	-0.67	-0.33	-0.37	-0.21	1.62	0.08	-0.69	-0.45	0.62	0.86	-0.99	-0.99	-1.07	-1.05
	glyceric acid	-0.16	1.09	0.49	0.1	0.33	0.86	0.13	0.91	0.72	0.29	0.09	-0.14	-0.48	-0.16	-0.41	-0.41	0.38	1.63	0.35	-0.15	0.89	-0.42	0.94	0.69	1.18	0.46	0.47	0.22	-0.36	-0.56	-0.56	-0.31	-0.32	1.4	0.79	0.57	-0.46	-0.11	-0.32	0.14	-0.05	-0.02	-1	-0.67	-0.47	-0.74	-0.72	-0.83
	uracil	3.09	4.25	1.37	6.27	1.38	-0.64	-0.3	-0.51	-0.38	-0.54	-0.31	-0.94	-0.37	-0.08	-0.09	-0.09	1.88	1.47	2.76	0.82	0.73	1.97	-0.07	-0.17	0.27	0.33	-0.72	0.31	0.6	0.39	-0.35	-0.27	-0.13	0.38	2.64	1.28	-0.09	-0.23	-0.28	-1.01	0.2	-0.44	-0.28	-0.6	-0.69	-1	-0.6	-0.36
	nicotine	-0.8	-0.06	-0.17	-0.93	-0.59	-0.7	-0.59	0.03	0.48	-0.18	-0.29	0.58	-0.05	0.01	2.54	2.54	-0.96	-0.47	-0.93	-0.75	-0.32	-0.92	-0.39	-0.37	-0.01	-0.29	0.1	-0.53	-0.34	-0.48	0.08	0.01	-0.18	-0.83	-0.95	-1.01	-0.82	0.1	-0.87	-0.52	-0.78	-0.94	-0.7	-0.64	0.17	0.93	0.72	0.43
	fumaric acid	1.94	2.08	0.64	0.85	0.85	1.3	1.14	0.81	0.52	1.25	1.26	0.44	1.13	1.21	0.54	0.54	3.61	3.25	4.08	1.96	1	2.66	0.83	1.08	1.14	1	0.66	1.24	1.44	1.6	1.3	0.94	1.35	1.1	2.57	1.76	1.3	1.08	1.39	-0.09	0.34	0.5	0.09	0.36	0.13	-0.52	-0.28	0.14
	L-alanine 2	1.52	1.95	0.2	-0.07	0.65	-0.32	0.02	-0.01	0.31	-0.25	0.1	-0.43	0.04	-0.07	-0.35	-0.35	4.31	3.26	8.31	0.04	2.66	2.44	1.21	0.78	1.39	1.86	-0.1	0.15	0.96	-0.09	0.84	0.16	-0.17	1.25	0.85	0.02	-0.24	-0.14	-0.04	-0.43	-0.05	-0.39	-0.48	-0.5	-0.51	-0.35	-0.53	-0.32
	L-serine 2	0.98	-0.36	-0.41	1.16	0.09	0.88	0.24	0.81	-0.27	-0.39	-0.1	0.86	0.87	0.57	-0.75	-0.75	1.13	-1.37	-0.6	1.02	-0.83	0.66	0.45	0.57	0.26	-0.06	-0.75	0.03	0.54	1.46	-0.94	-0.82	-0.63	2.1	1.38	1.65	-0.38	-1.28	0.47	-0.86	0.29	-0.6	-1.57	-1.33	-1.55	-1.09	-0.89	-0.71
	L-threonine 2	2.01	-0.17	0.58	1.23	1.94	1.21	0.64	1.06	0.4	-0.41	-0.05	1.92	1.61	1.28	-1.07	-1.07	1.41	-0.42	0.64	0.91	0.67	1.26	1.18	1	0.98	0.17	-0.46	-0.16	0.51	0.94	-0.48	-0.86	-0.71	3.18	2.35	2.27	0.1	-0.83	0.95	-1.19	-0.27	-0.79	-1.18	-0.93	-1.14	-1.23	-1.12	-0.97
	dopamine (hydroxytyramine)	0.93	-0.33	-0.41	0.2	-0.16	-0.33	-0.27	-0.37	-0.21	-0.53	-0.48	-0.47	-0.2	-0.39	-0.54	-0.54	0.08	-0.43	-0.02	-0.39	-0.41	-0.15	-0.3	-0.27	0.06	-0.26	-0.44	-0.42	-0.36	-0.34	-0.48	-0.53	-0.52	0.11	0.19	0.49	-0.25	-0.49	-0.22	-0.5	0.33	-0.4	-0.53	-0.49	-0.55	-0.44	-0.42	-0.37
	1,2,4-BUTANTRIOl	0.5	1.42	0.71	0.51	1.64	2.18	1.25	2.09	2.29	1.45	1.88	1.16	0.67	1.13	0.86	0.86	-0.42	0.33	0.01	0.11	0.85	-0.02	0.73	0.53	0.91	0.24	0.37	0.44	-0.52	-0.47	-0.11	-0.4	-0.64	-0.08	-0.21	-0.24	0.11	-0.19	0.01	-0.23	-0.26	-0.25	-1.11	-0.9	-0.59	-1.04	-1.15	-1.04
	Nornicotine	-0.48	-0.82	-0.61	-0.7	0.23	-0.66	-0.61	-0.62	-0.32	-0.33	0.15	0.07	0.77	0.67	0.94	0.94	-0.71	-0.66	-0.84	-0.68	-0.55	-0.73	-0.67	-0.71	-0.74	-0.25	-0.07	-0.23	0.72	1.22	0.9	0.29	0.88	-0.79	-0.75	-0.69	-0.61	-0.55	-0.56	-0.73	-0.68	-0.78	-0.4	-0.3	-0.35	0.77	0.95	1.5
	aspartic acid 1	0.55	0.21	1.85	0.37	2.1	0.96	1	0.76	0.28	0.66	0.29	0.8	0.19	0.49	-0.44	-0.44	2	0.74	0.55	1.36	1.7	0.99	-0.09	0.67	0.65	0.39	0.26	0.22	0.46	0.74	0.12	-0.47	-0.23	1.51	3.22	2.48	0.44	0.71	0.56	-0.64	-0.04	-0.52	-0.14	-0.04	-0.06	-0.19	0.11	0.08
	2,2-bipyridine	0.37	2.11	0.4	-1.22	1.23	-0.71	-0.88	-0.41	-0.31	-0.15	-0.4	0.03	0.56	-0.03	0.71	0.71	-0.04	0.36	-0.36	-0.58	0.44	0.07	-0.45	-0.39	1.39	-0.19	-0.34	-0.68	0.24	0.28	0.01	-0.03	-0.5	-1.44	-0.69	-0.89	-0.93	0.41	-0.3	-1.04	-0.85	-1.3	-0.75	-0.98	-0.6	-0.07	0.95	0.75
	capric acid	-0.41	0.7	-0.09	-0.33	-1.83	0.77	-0.78	-0.66	-0.72	-2.98	0.28	-0.93	-0.88	0.48	0.54	0.54	-0.58	-0.04	-0.49	1.33	0.03	-0.32	-1.1	-0.9	0.66	0.63	-0.89	0.46	-1.53	-0.28	-0.04	-0.18	0.46	-1.44	0.01	1.05	0.83	-0.55	0.43	-1.6	0.8	-0.1	-0.37	0.26	-0.02	-0.98	-0.05	-0.14
	citramalic acid	2.02	2.71	0.6	1.84	1.62	0.79	0.94	0.54	0.13	0.08	0.51	-0.77	-0.2	-0.13	-0.78	-0.78	2.78	1.53	2.37	1.24	1.43	2.17	0.87	1.11	1.35	0.42	0.14	0.29	0.33	0.25	-0.16	-0.3	-0.25	1.13	2.57	2.59	-0.15	0.37	0.74	-0.98	0.22	-0.59	-1.34	-1	-1.12	-1.35	-1.15	-0.85
	ribonic acid-gamma-lactone 2	-0.1	-0.32	-1.29	-0.63	-0.75	-0.13	-0.96	-0.53	0.67	-0.51	0.36	-0.22	1.88	0.81	1.32	1.32	0.01	-0.82	-0.04	-1.64	-0.75	-0.51	-0.12	-0.41	0.11	0.49	-0.39	0.44	1.98	0.5	1.42	1.77	0.5	-0.89	-0.61	-0.85	-0.28	-0.24	0.53	-0.65	1.69	0.25	0.22	0.04	-0.21	-0.12	-0.14	1.71
	Nicotyrine	-0.39	-0.94	-0.76	-0.75	-0.82	-0.6	-0.64	-0.66	-0.48	0.3	0.57	0.05	2.82	1.46	-0.03	-0.03	-0.65	-0.8	-0.92	-0.89	-0.8	-0.46	-0.94	-0.78	-0.85	-0.22	-0.49	-0.3	1.65	0.71	0.41	1.17	-0.36	0.01	-0.93	-0.82	-0.55	-0.17	-0.24	-0.66	-0.8	-0.79	-0.37	0.26	-0.83	-0.59	0.61	-0.19
	D-malic acid	-0.2	1.27	0.19	-0.35	0.38	0.65	0.73	1.07	1.14	1.08	0.47	1.33	0.15	0.57	2.44	2.44	0.17	2.23	0.6	0.92	2.22	0.42	1.72	2.01	3	0.56	0.91	0.59	0.22	0.5	0.83	0.93	0.63	0.99	0.34	0.14	0.44	2.81	0.35	0.54	0	0.14	-0.3	-0.04	1.14	0.16	-0.05	0.09
	threitol	-0.18	-0.62	-0.57	-0.18	-0.3	-0.13	-0.24	-0.49	0.06	0.19	0.7	0.95	1.36	0.86	1.29	1.29	-0.41	-0.74	-0.57	-0.6	-0.83	-0.53	-0.83	-0.83	-0.81	-0.4	-0.55	-0.45	-0.11	-0.27	-0.01	0.07	-0.12	-0.55	-0.47	-0.3	0.01	-0.24	0.25	-0.09	0.78	0.13	0.65	0.82	0.33	0.84	1.03	1.8
	Erythritol	0.22	-0.44	-0.59	0.05	-0.4	-0.46	-0.45	-0.77	-0.58	-0.21	-0.03	0.46	0.74	0.08	0.96	0.96	0.5	0.03	0.4	0.61	-0.33	0.86	0	-0.13	-0.06	0.12	-0.42	0.08	1.01	0.83	1.34	1.5	0.84	-0.05	0.42	0.57	1.44	1.24	1.66	0.24	1.92	1.41	2.21	2.1	1.22	-0.07	-0.23	1.36
	Trigonelline	1.65	3.68	0.8	6.74	1.54	0.12	-0.54	0	0.65	-0.06	0.96	2.34	0.98	0.47	0.25	0.25	2.28	-0.21	-0.25	0.15	0.08	0.82	0.07	-0.06	-0.12	-0.26	-0.12	0.83	0.19	1.4	-0.17	-0.59	0.23	-0.44	0.03	1.2	0.99	-0.23	0.68	0.01	0.71	0.18	0.33	0.01	-0.43	0.79	-0.36	0.8
	L-methionine 2	2.19	0.19	0.77	4.67	1.53	0.04	0.11	0.45	0.26	-0.48	-0.13	1.38	0.98	0.87	-0.86	-0.86	1.62	-0.66	0.28	2.29	0.97	2.08	0	0.16	0.19	-0.01	-0.49	-0.12	-0.37	0.62	-0.14	-0.71	-0.55	0.66	0.26	0.32	-0.74	-0.64	0.26	-0.72	-0.35	-0.25	-0.68	-0.61	-0.47	-0.91	-0.22	-0.25
	5-oxoproline	1.43	1.43	0.91	1.57	1.45	0.93	1	1	0.82	0.19	-0.04	0.37	0.19	0.16	-0.18	-0.18	1.78	1.7	2.07	1.4	1.71	1.83	1.46	1.57	1.86	1.24	0.49	0.53	0.53	0.46	0.24	-0.04	0.06	1.68	1.44	0.89	0.16	0.21	0.41	-0.3	0.49	-0.13	-0.16	-0.28	-0.23	-0.21	-0.04	0.05
	(R,S)-anatabine	-0.77	-0.93	-0.89	-0.69	-0.74	-0.45	-0.56	-0.53	-0.52	-0.63	-0.13	0.44	0.68	0.61	1.9	1.9	-0.7	-0.99	-0.94	-0.68	-0.8	-0.72	-0.81	-0.81	-0.8	-0.57	-0.63	-0.4	0.34	5.38	-0.01	0.3	0.45	-0.64	-0.72	-0.71	-0.5	-0.82	-0.45	-0.54	-0.53	-0.66	-0.53	-0.13	-0.26	0.78	0.99	0.87
	aspartic acid 2	0.29	-0.34	0.34	0.52	0.92	1.04	0.63	0.56	-0.01	-0.01	0.09	1.08	0.26	0.44	-0.2	-0.2	1.63	-0.28	-0.11	1.02	0.75	0.58	-0.2	0.17	0.19	-0.02	-0.27	0.04	0.38	0.83	-0.1	-0.32	-0.18	2.54	2.35	1.87	0.4	-0.12	0.65	-0.45	0.12	-0.31	-0.14	0.16	0.09	-0.1	0.06	-0.04
	trans-4-hydroxy-L-proline 2	1.96	-0.08	-0.22	1.71	0.81	0.17	0.66	0.3	0.35	-0.39	-0.39	0.35	0.53	0	-0.73	-0.73	1.74	-0.1	0.42	1.02	0.56	1.61	1.02	0.84	1.03	0.34	-0.18	0.12	0.16	0.67	0	-0.52	-0.36	1.84	1.23	1.59	0.09	-0.47	0.36	-0.64	0.96	-0.45	-0.68	-0.77	-0.79	-0.88	-0.73	-0.38
	4-guanidinobutyric acid 2	0.8	1.89	2.08	0.77	1.07	1.01	1.81	2.98	1.45	0.07	0.27	0.99	0.59	0.46	-0.64	-0.64	0.4	1.51	1.57	-0.01	0.78	0.74	3.82	3.34	4.49	0.03	0.24	-0.22	0.24	0.04	0.09	0.31	0.11	0.01	-0.55	-0.4	-0.8	0.2	-0.57	-0.86	-0.54	-0.28	-1.35	-0.82	-0.96	-0.78	-1.1	-0.67
	L-glutamic acid 1	1.36	2.68	2.21	1.33	3	0.94	1.37	1.46	1.05	1.25	0.47	0.38	-0.17	0.03	-0.26	-0.26	0.62	2.37	1.45	1.36	2.17	1.2	1.71	2.31	2.51	1.14	1.43	0.75	0.02	0.04	-0.06	-0.25	0.03	0.46	1	0.81	0.17	1.19	0.23	0.01	0.5	-0.05	-0.57	-0.41	-0.33	-0.38	-0.32	-0.23
	phenylalanine 1	2.21	1.45	1.33	0.08	2.27	-0.36	0.71	0.16	1.06	1.74	0.57	1.77	2.56	1.24	-1.31	-1.31	0.11	0.54	1.35	1.93	1.1	2.22	0.46	1.06	0.89	1.57	0.67	0.98	1.68	1.04	2.05	-0.61	-0.5	0.27	1.56	1.12	2.17	2.42	1.26	-1.32	-0.41	-1.06	-0.53	-0.84	-0.94	-0.83	-0.56	-0.24
	acetol 1	-0.28	-0.48	-0.64	-0.53	-0.58	-0.54	-0.56	-0.64	-0.06	0	0.31	2.02	1.66	0.86	1.55	1.55	-0.39	-0.52	-0.49	-0.69	-0.68	-0.65	-0.68	-0.68	-0.67	-0.3	-0.29	-0.12	0.01	-0.12	0.37	0.38	-0.17	-0.21	-0.23	-0.19	1.62	0.37	2.63	0.03	1.47	0.58	0.61	0.88	0.85	-0.46	-0.48	-0.12
	cysteine 2	-1.46	-0.1	-0.87	-0.34	-0.12	0.83	-1.14	-0.27	-0.19	-0.65	-0.5	1.61	1.84	1.48	2.02	2.02	0.2	-0.88	-0.96	-0.26	-0.06	-0.21	-0.21	-0.43	0.04	-1.1	-0.49	0.23	1.17	1.14	-0.05	0.45	0.9	1	0.92	-0.33	-0.89	-0.21	0.65	0.16	-0.02	0.28	0.91	0.19	0.42	2.04	1.47	3.24
	L-threonic acid	0.13	4.27	1.43	0.56	1.28	1.2	0.21	1.75	0.96	-0.24	-0.05	0.42	-0.5	-0.48	-0.38	-0.38	0.24	0.7	0.04	-0.22	0.56	-0.59	0.14	0.12	0.63	-0.27	0.02	0	-0.7	-0.78	-0.51	-0.31	-0.64	0.73	-0.08	-0.01	-0.16	-0.04	-0.14	0.25	0.03	-0.17	-0.55	-0.41	0.11	-0.7	-0.84	-0.93
	p-Hydroxybenzoic acid	0.02	1.21	-0.39	0.39	-1.34	0.9	1.56	0.25	0.24	-3.26	-0.2	-0.77	-0.82	0.94	-0.82	-0.82	-0.13	-0.59	0.8	2.36	1.17	0.52	-0.62	-0.52	2.12	1.22	-0.72	0.29	-0.41	-0.43	0.42	0.05	-0.09	-0.17	0.15	1.15	0.86	-0.82	0.14	-1.46	0.84	-0.16	-0.25	0.1	-1	-0.75	-0.1	-0.74
	2-isopropylmalic acid	0.21	3.05	3.53	9.2	1.19	-0.05	-0.05	0.17	-0.11	-0.25	-0.14	-0.39	-0.4	-0.34	-0.37	-0.37	3.62	0.91	2.41	-0.09	0.16	0.31	0.13	0.21	0.3	-0.16	-0.25	-0.27	-0.29	-0.32	-0.39	-0.33	-0.32	0.76	1.39	0.6	-0.43	-0.38	-0.4	-0.44	-0.18	-0.43	-0.49	-0.48	-0.49	-0.46	-0.46	-0.35
	threose 2	-0.77	-0.91	-1.19	-1.05	-0.37	0.07	-0.37	-0.5	-0.01	-0.22	0.25	1.98	2.35	1.29	1.58	1.58	-0.91	-1.11	-1.02	-0.31	-0.22	-0.18	-0.28	-0.53	0.14	0.18	-0.4	0.15	1.17	1.16	1.08	0.62	0.68	-0.91	-0.7	-0.54	1.14	0.7	2.21	0.31	0.93	0.12	1.21	0.83	0.6	3.28	3.23	3.03
	2-Hydroxyglutaric acid	0.85	1.19	-0.15	1.58	1.09	1.36	1.54	0.23	0.27	0.58	1.4	1.04	1.89	1.07	1.36	1.36	1.78	0.39	0.63	0.9	0.8	1.59	0.38	0.7	1.01	0.61	0.15	1.03	1.49	1.37	0.81	1.18	1.05	1.17	1.14	1.65	2.59	0.9	2.84	0.73	1.97	1.15	0.5	1.2	0.67	-0.21	0	0.77
	alpha ketoglutaric acid	4.55	-0.32	-0.31	4.84	-0.29	-0.3	-0.31	-0.32	-0.31	-0.31	0.85	-0.29	0.17	0.15	-0.31	-0.31	6.79	-0.31	-0.32	-0.31	-0.32	1.64	-0.31	-0.33	-0.32	-0.31	-0.31	-0.31	0.18	0.25	-0.3	-0.31	0.57	-0.31	0.2	0.54	0.33	-0.32	0.35	-0.31	1.43	0.91	0.33	0.12	-0.3	-0.29	-0.3	0.55
	Methyl tyrosinate	-0.69	-0.85	-0.84	-0.78	-0.94	-0.64	-0.55	-0.77	-0.6	-1.41	-0.38	-0.76	-0.48	-0.34	-0.42	-0.42	-1.17	-1.18	-0.84	-0.34	-0.48	-0.88	-0.6	-0.91	-0.56	-0.5	-0.59	-0.13	-0.22	-0.17	-0.05	0.08	0.13	-1.26	-1.08	-0.92	-0.38	-0.45	-0.43	-1.14	-0.45	-0.6	-0.39	-0.3	-0.9	-0.48	-0.29	-0.35
	myricetin	1.19	2.41	2.16	3.82	3.01	1.36	0.48	0.95	0.17	0.63	0.45	1.38	0.81	0.49	0.23	0.23	1.19	0.61	1.15	1.71	0.82	1.5	0.68	0.81	0.6	0.2	0.1	0	-0.41	-0.06	0.1	-0.05	-0.42	0.47	0.51	0.17	0.68	0.39	0.73	0.81	0.74	0.36	0.46	0.51	0.18	1.38	1.47	1.69
	pyrogallol	-0.64	0.56	-0.67	-0.37	-2.09	0.77	0.63	-0.02	0.11	-3.23	-0.24	-0.8	-1.57	0.33	0.02	0.02	-0.64	-0.02	0.7	1.28	1.08	-0.44	-0.35	-0.35	1.84	0.98	-1.11	0.46	-1.28	-0.31	0.62	0.81	-0.06	-0.82	-0.21	-0.24	0.21	-0.21	-0.7	-1.56	0.46	0.12	0.22	-0.11	-0.3	-1.02	0.47	0.19
	3-hydroxy-3-methylglutaric acid	1.4	0.95	0.03	0.56	0.18	0.61	0.17	0.1	0.04	1.33	1.36	0.65	1.7	1.37	0.5	0.5	1.21	0.25	0.49	1.41	0.54	2.7	0.76	0.4	0.51	1.5	1.01	2.51	5.23	4.1	2.92	1.74	1.24	-0.14	0.37	0.5	2.11	3	1.15	-0.42	-0.04	-0.04	-0.27	-0.16	-0.38	-0.81	-0.72	0.12
	L-glutamic acid 2	0.88	1.53	1.04	1.36	1.65	1.21	0.99	1.25	0.43	0.2	0.22	0.73	0.08	0.14	0.08	0.08	0.8	1.09	0.62	1.24	1.39	0.84	1.32	1.53	1.92	0.52	0.19	0.54	0.16	0.42	-0.28	-0.03	0.03	1.38	1	0.84	0.29	0.17	0.49	0.23	0.61	0.26	-0.41	-0.12	-0.15	-0.31	-0.19	-0.19
	Phenylalanine	1.53	0.15	0.31	0.76	0.9	0.21	0.44	0.31	0.4	-0.03	0.2	3.15	3.21	1.88	-0.89	-0.89	0.69	-0.87	-0.19	2.06	0.44	1.68	0.19	0.48	0.47	0.39	-0.67	0.63	1.66	2.18	1	-0.34	-0.48	2.66	2.21	1.56	2.47	0.32	1.99	-1.08	-0.2	-0.75	-0.45	-0.4	-0.64	-0.66	-0.34	-0.21
	5-aminovaleric acid 1	0.05	-0.42	-0.18	-0.29	0.1	0.05	0.28	0.84	-0.07	0.15	0.59	-0.09	0.29	-0.02	-0.61	-0.61	1.41	0.47	0.75	4.36	2.68	5.85	3.18	2.81	2.71	3.03	1.03	1.6	1.09	0.81	-0.07	-0.33	0.11	-0.43	0.13	0.05	0.42	0.64	0.2	-0.66	-0.41	-0.61	-0.74	-0.69	-0.71	-0.77	-0.72	-0.66
	4-hydroxybenzoic acid	-0.16	1.29	-0.08	0.39	-1.53	1.07	1.8	0.08	0.08	-3.2	-0.23	-0.92	-1.06	0.91	-0.68	-0.68	-0.44	-0.48	1.04	2.35	0.98	-0.05	-0.44	-0.38	2.27	1.61	-0.7	0.53	-0.78	-0.53	0.69	0.32	0.1	-0.07	0.06	0.58	0.61	-0.71	-0.19	-1.38	0.39	-0.11	-0.28	0.18	-0.97	-0.94	0.09	-0.51
	D(+)Xylose	1.48	0.24	-0.54	-0.03	-1.24	-0.86	-0.96	-1.34	-1.53	-1.04	-1.11	-1.02	-0.28	-0.91	0.09	0.09	2.53	1.98	3.02	1.26	-0.65	0.66	0.57	-0.72	-0.67	0.23	-1.11	0.18	0.85	0.26	1.64	1.14	0.53	0.52	0.98	1.4	0.98	-0.36	1.18	-0.82	-0.09	0.11	1.6	0.48	-0.3	0.39	-0.8	0.07
	D-(+)-Xylose2	1.45	0.89	0.06	0.07	-0.91	-0.56	-0.59	-0.93	-1.17	-0.81	-0.93	-0.67	-0.46	-0.81	0.87	0.87	2.1	3.03	2.84	1.27	-0.17	0.55	0.93	-0.24	-0.23	0.42	-0.79	0.35	0.37	0.13	1.66	1.35	0.57	1	1.07	1.07	0.87	0.19	0.87	-0.45	0.02	0.3	1.61	0.54	0.29	0.82	-0.58	0.13
	D-Arabinose	-0.21	-0.87	0.22	0.2	0.09	0.13	0.39	-0.21	-0.75	-0.74	-0.71	-0.99	-0.79	-0.86	-1.25	-1.25	-0.25	-0.14	0.28	1.97	0.65	1.11	1.33	0.78	0.75	0.33	-0.5	0.04	-0.42	-0.09	0.45	-0.44	-0.52	-1.19	-0.84	-0.71	-0.62	-0.54	-0.06	-1.06	-0.38	-0.47	-1.33	-1.12	-1.28	-0.82	-1.24	-0.81
	L-asparagine 2	0.01	-0.07	0.81	2.37	0.69	0.32	0.1	0.19	-0.13	-0.5	-0.24	0.23	-0.1	-0.01	-0.3	-0.3	2.26	-0.36	0.56	3.08	0.27	2.2	0.74	0.9	0.48	0.15	-0.29	0.04	-0.25	0.44	-0.29	-0.27	-0.3	2.86	2.6	2.9	-0.14	-0.51	0.09	-0.35	-0.03	-0.34	-0.33	-0.22	-0.2	-0.36	-0.08	-0.02
	ribose	1.23	0.88	0.89	1.24	0.45	-0.54	0.08	-0.45	-0.79	-0.74	-0.26	-0.83	-0.23	-0.55	-1.21	-1.21	0.67	-0.08	0.88	1.33	0.33	2.25	0.77	0.41	0.44	0.2	-0.47	0.04	0.27	0.14	0.09	-0.42	-0.27	-0.66	-0.33	-0.12	-0.77	-0.37	-0.48	-1.11	0.06	-0.62	-1.35	-1.09	-1.5	-1.09	-0.98	-0.52
	dehydroascorbic acid 5	2.1	1.93	-0.19	1.08	-0.14	-0.24	-0.59	-0.36	-0.55	-1.15	-0.58	-0.77	0.81	-0.57	-0.55	-0.55	1.35	0.84	0.6	-1.77	-0.76	-1.12	-0.44	-0.19	0.65	-0.22	-0.34	-0.72	-0.73	-1.27	-1.21	-0.58	-0.97	-1.02	-0.05	-0.01	0.17	-1.23	0.37	0.31	1.07	0.6	-0.95	-0.36	-0.79	-0.87	-0.13	-0.69
	xylitol	-0.77	-0.69	-0.71	-0.33	-0.57	-0.56	-0.88	-0.83	-0.69	-0.91	-0.47	-0.08	-0.02	-0.55	-0.11	-0.11	-0.33	-0.73	-0.61	-0.37	-0.54	-0.09	-0.55	-0.58	-0.46	-0.42	-0.67	-0.51	-0.35	-0.44	-0.17	-0.22	-0.34	-0.85	-0.41	-0.2	-0.14	-0.31	0.24	-0.31	0.36	-0.31	0.43	0.45	-0.09	0.46	0.8	1.11
	levoglucosan	-0.66	-0.55	-0.66	-0.59	-0.7	-0.58	-0.55	-0.62	-0.53	-0.68	-0.56	-0.5	-0.32	-0.32	-0.29	-0.29	-0.63	-0.68	-0.6	-0.54	-0.55	-0.61	-0.65	-0.64	-0.51	-0.53	-0.61	-0.54	-0.18	-0.39	-0.33	-0.37	-0.39	-0.54	-0.61	-0.49	-0.49	-0.5	-0.42	-0.6	-0.48	-0.56	-0.39	-0.32	-0.43	-0.21	-0.02	-0.02
	D-rhamnose1	-0.94	-1.15	-0.98	-0.77	-0.82	-0.75	-0.82	-0.95	-0.78	-0.63	-0.48	0.04	0.57	0.03	0.23	0.23	-0.99	-1.2	-1.07	-0.54	-0.93	-0.51	-0.85	-0.9	-0.91	-0.52	-0.77	-0.5	0.35	0.48	0.64	0.31	0.43	-1.17	-1.1	-1.01	-0.24	-0.4	-0.03	-0.54	-0.19	-0.56	0.35	0.17	-0.25	1.47	1.83	2.27
	arabitol	-0.55	-0.75	-0.75	-0.5	-0.64	-0.48	-0.61	-0.66	-0.35	-0.17	-0.17	0.1	0.45	0.06	0.15	0.15	-0.67	-0.81	-0.72	-0.5	-0.75	-0.49	-0.63	-0.66	-0.63	-0.38	-0.59	-0.43	-0.07	-0.07	0.09	-0.08	-0.18	-0.65	-0.6	-0.52	-0.04	-0.29	0	-0.43	-0.03	-0.13	0.32	0.01	-0.2	0.66	0.86	1.28
	L-(-)-fucose 1	1.24	0.09	-0.37	0.26	-0.86	-0.84	-1.02	-1.46	-1.8	-1.41	-1.35	-1.04	-0.28	-1.23	-0.93	-0.93	1.69	0.81	1.44	2.17	-0.05	1.85	0.59	-0.37	-0.23	0.51	-1.16	0.47	1	0.46	1.7	1.16	0.45	-0.12	0.29	0.53	1.41	-0.1	1.51	0.08	1.33	1.61	2.84	0.99	-0.57	0.13	-0.12	1.53
	ribitol	1.1	0.46	-1.63	-0.93	-1.26	-0.7	-1.17	-1.42	-0.14	0.41	0.81	1.17	1.34	0.56	0.11	0.11	1.07	0.19	0.21	-0.89	-0.64	-0.32	-0.74	-0.87	-0.84	0.54	0.38	0.8	0.64	0.55	0.69	-0.24	0.01	0.41	0.41	0.8	2.15	1.48	2.22	0.6	1.2	0.87	0	0.22	-0.23	-0.9	-0.98	-0.6
	putrescine	-0.38	-0.17	-0.05	0.08	-0.41	-0.69	-0.63	-0.58	-0.54	-0.73	-0.71	-0.69	-0.64	-0.65	-0.75	-0.75	-0.17	-0.39	0.09	-0.37	-0.45	-0.41	-0.32	-0.5	-0.53	-0.4	-0.6	-0.62	-0.67	-0.71	-0.66	-0.67	-0.7	-0.57	-0.39	-0.41	-0.73	-0.76	-0.67	-0.75	-0.45	-0.62	-0.76	-0.74	-0.79	-0.71	-0.67	-0.62
	tridecanoic acid	0.08	0.08	0.08	0.08	0.08	0.08	0.08	0.08	0.08	0.08	0.08	0.08	0.08	0.08	0.08	0.08	0.08	0.08	0.08	0.08	0.08	0.08	0.08	0.08	0.08	0.08	0.08	0.08	0.08	0.08	0.08	0.08	0.08	0.08	0.08	0.08	0.08	0.08	0.08	0.08	0.08	0.08	0.08	0.08	0.08	0.08	0.08	0.08
	glycerol 1-phosphate	0.42	2.64	2.97	3.82	2.02	1.91	0.29	0.64	0.23	0.8	0.28	0.75	0.51	0.27	0.87	0.87	1.06	1.16	1.52	0.65	1	0.75	1.03	1.09	1.26	0.72	0.04	0.45	0.02	0.29	0.72	0.27	0.17	0.96	1.34	-0.01	0.02	0.45	0.19	0.94	0.73	0.48	0.34	0.75	0.58	0.83	1.48	1.85
	2-keto-l-gluconic acid	-0.91	-1.45	-1.52	-0.94	-0.6	0.87	-0.12	-0.37	-0.36	-0.07	0.95	2.12	2.14	1.2	1.47	1.47	-0.8	-1.5	-1.35	-0.33	-0.7	-0.42	-0.69	-0.69	-0.71	0.1	-0.29	0.66	0.32	0.71	1.13	1.34	1.14	-1.31	-1.12	-0.71	1.35	0.3	1.74	0.87	0.97	1.02	2.47	1.96	1.58	1.49	1.79	2.03
	L-glutamine 3	0.6	0.67	0.52	0.9	0.13	0.67	0.74	1.21	0.62	-0.19	-0.31	0.42	0.23	0.12	-0.35	-0.35	1.38	0.15	0.96	0.65	0.38	0.85	1.22	1.54	1.47	0.6	0.09	0.05	0.32	0.93	0.07	-0.17	-0.07	2.19	1.31	0.92	0.11	-0.22	0.23	-0.49	0.06	-0.41	-0.22	-0.28	-0.24	-0.49	-0.43	-0.27
	Azelaic acid	-0.35	-0.75	-1.11	0.16	-0.2	1.18	-0.72	-0.44	-0.6	-0.16	0.27	1.23	1.14	0.47	0.31	0.31	0.75	-1.32	-1.16	1.21	-0.23	1.84	-0.36	-0.88	-0.78	0.65	-0.15	1.52	0.43	1.22	1.75	0.81	1.28	-1.26	-0.99	-0.83	1.63	0.47	1.94	0.62	2.12	1.46	1.31	1.38	0.77	0.09	0.52	1.17
	Mucic acid	-0.87	-0.99	-1.36	-0.12	-0.84	0.9	-1.05	-0.7	-0.65	-0.2	0.24	1.44	1.63	0.83	0.56	0.56	0.15	-1.4	-1.23	0.73	-0.34	0.11	-0.69	-1.09	-1.06	0.54	-0.16	1.38	0.48	0.71	2.09	1.05	1.41	-1.18	-0.93	-0.59	2.12	0.67	1.81	0.77	2.44	1.86	1.9	1.75	1.22	-0.82	-0.64	0.08
	shikimic acid	1.14	1.15	0.01	1.27	1.15	2.31	1.23	1.82	2.16	1.58	2.42	0.6	0.9	0.89	-0.15	-0.15	0.26	-0.24	-0.37	0.33	0.63	0.59	0.38	0.58	0.73	0.41	0.44	-0.07	-0.56	-0.67	-0.69	-0.81	-0.46	-0.53	-0.02	0.35	0.11	-0.27	0.03	-0.14	0.73	-0.31	-1.43	-0.71	-1.08	-0.93	-0.72	-0.1
	citric acid	1.95	6.06	1.8	1.8	2.23	1.05	1.33	0.97	1.05	0.67	0.51	0.83	0.54	0.35	1.33	1.33	1.62	2.31	1.38	0.3	0.99	0.61	0.55	1.18	1.49	-0.01	0.43	0.15	0.54	0.68	-0.11	0.26	0.35	0.59	0.24	0.34	0.19	1.4	0.35	0.53	0.81	0.37	-0.01	-0.25	0.23	0.2	0.73	0.26
	isocitric acid	1.28	1.41	0.22	2	1.47	1.8	1.79	0.42	0.21	0.42	1.06	1.05	1.06	0.54	0.55	0.55	0.95	0.23	0.2	0.24	0.26	0.6	0.12	0.74	0.72	-0.09	-0.16	0.05	0.3	0.51	-0.21	0.07	0.2	0.78	0.59	0.84	0.87	0.63	1.04	0.23	0.93	0.22	0.09	-0.1	-0.02	0.18	0.82	0.29
	dehydroascorbic acid 2	-0.19	2.58	0.26	-0.58	-0.38	-0.95	-1.23	0.16	0	-0.64	-1	-0.84	-1	-1.07	0.49	0.49	-0.5	1.63	-0.29	-1.58	0.26	-1.45	0.41	0.21	0.87	-0.86	-0.29	-1	-1.34	-1.41	-1.4	-0.69	-1.02	-0.48	-0.7	-1.05	-1.25	-0.46	-1.13	0.16	-0.6	-0.4	-1.11	-0.9	0.12	-0.85	-1.12	-1.07
	myristic acid	-0.52	-0.69	-1.66	0.73	-0.41	0.61	0.82	-1.05	-1.19	-0.41	0.14	-0.61	1.21	-0.14	-0.69	-0.69	-0.03	-1.6	-0.27	0.35	-1	0.1	-1.14	-0.57	-0.02	0.51	-0.62	-0.26	1.33	0.59	0.8	0.49	0.29	-0.72	-0.54	0.57	1.29	-1.1	1.35	-1.02	0.32	-0.24	0.09	0.4	-1	0.88	3.69	1.82
	quinic acid	-0.14	3.1	0.74	0.09	0.38	0.8	-0.1	1.35	2.04	0.39	0.49	2.04	0	0.24	0.54	0.54	0.38	1.94	0.22	-0.32	0.52	-0.82	0.05	0.31	0.73	0.86	1.63	0.64	-0.66	-0.62	-0.09	-0.02	-0.35	1.47	0.38	0.14	-0.14	0.36	-0.26	1.71	0.89	0.56	-0.14	0.28	1.27	0.13	-0.28	-0.53
	D-fructose 1	-0.22	2.6	0.12	-0.83	-1	-0.76	-0.39	-0.44	-0.57	0.17	-0.7	0.23	-0.27	-0.62	0.95	0.95	-0.55	3.05	0.92	-0.03	-0.55	-0.82	2.44	0.34	1.01	0.34	-0.48	0.44	-0.17	-0.27	1.8	0.87	0.02	0.4	-0.97	-0.67	0.79	1.64	0.35	-0.38	-0.54	0.4	0.87	-0.52	0.75	-0.08	-0.96	-0.29
	tagatose 2	-0.02	0.51	-0.17	-1.15	-0.96	-0.6	-0.24	-0.71	0.24	-0.67	-0.7	0.45	0.37	-0.52	-0.47	-0.47	-0.31	1.8	0.7	1.08	0.77	0.09	1.13	0.43	0.35	0.57	0.54	0.05	0.39	-0.65	0.4	-0.01	-0.08	1.3	0.86	0.32	-0.07	1.94	0.81	1.55	0.29	0.62	1.04	0.27	0.81	0.08	-0.2	-0.14
	D-fructose 2	-0.13	2.57	0.12	-0.71	-0.83	-0.67	-0.34	-0.32	-0.26	0.21	-0.58	0.18	-0.11	-0.56	0.75	0.75	-0.4	3.21	1.11	-0.07	-0.41	-0.68	2.65	0.25	0.71	0.43	-0.37	0.56	0.01	-0.22	2.13	1.03	0.07	0.36	-0.84	-0.44	1.07	1.87	0.57	-0.25	-0.45	0.44	1.08	-0.43	0.61	-0.02	-0.84	-0.25
	D-mannose 1	-0.1	-0.29	0.16	-0.27	-0.84	-0.77	-0.31	-0.76	-0.67	-0.18	-0.69	-0.4	-0.1	-0.65	-0.98	-0.98	-0.1	0.32	0.36	1.49	-0.45	0.28	1.84	0.19	0.29	1.5	-0.45	1.09	0.81	0.59	2.95	1.58	0.46	-0.34	-0.62	-0.27	0.78	0.47	0.99	-0.39	1.06	0.71	1.35	0.46	0.12	-0.46	-1.16	-0.45
	tyrosine 1	0.47	0.46	2.15	-0.06	2.19	-0.37	0.09	0.09	0.54	2.69	0.14	3.36	1.73	0.7	-0.76	-0.76	-0.66	0.65	0.51	2.94	1.98	3	1.02	1.03	0.87	1.21	0.61	0.14	0.64	-0.24	0.63	-0.77	-0.69	0.52	1.33	1.31	0.95	2.62	1.16	-1	-0.77	-0.69	-1.05	-0.87	-0.67	-0.47	-0.77	-0.63
	galactose 1	-0.19	-0.67	-0.65	-0.95	-1.08	-1.02	-0.81	-1.03	-0.69	-0.66	-0.85	0.73	0.82	-0.55	1.48	1.48	-0.53	-0.61	-0.69	-0.32	-0.98	-0.84	-0.24	-0.69	-0.65	0.13	-0.58	0.49	0.5	0.56	2.79	1.81	0.85	-0.62	-1.01	-0.73	1.03	0.78	0.65	0.42	1.04	1.58	4.56	1.85	1.8	1.36	0.14	1.64
	D-glucose 1	-0.27	3.17	0.63	-0.61	-0.93	-0.55	-0.37	-0.18	0.66	0.21	-0.61	0.28	-0.52	-0.46	0.75	0.75	-0.06	3.43	1.01	-0.18	-0.41	-0.91	1.25	0	0.56	0.32	-0.04	0.28	-0.59	-0.65	0.7	0.24	-0.41	1.92	0.09	-0.01	0.31	1.43	0.13	0.93	0.06	0.9	1.61	0.07	1.49	-0.24	-1.1	-0.78
	D-glucose 2	-0.04	2.95	-0.13	-0.59	-1.02	-0.71	-0.45	-0.41	0.04	0.24	-0.66	0.22	-0.21	-0.5	0.33	0.33	0.2	3.46	1.31	-0.2	-0.61	-0.84	0.98	-0.21	0.11	0.38	-0.18	0.41	-0.19	-0.56	1.11	0.34	-0.36	2.34	0.31	0.51	0.79	1.19	0.67	0.88	0.32	1.56	3.37	0.31	1.34	-0.29	-1.13	-0.89
	L-lysine 2	-0.36	-0.66	0.38	0.41	-0.05	-1.09	-0.65	-0.7	-0.66	-1.17	-1.06	3.26	1.52	0.41	-1.45	-1.45	-0.01	-0.92	0.42	1.78	-0.12	0.92	-0.17	-0.29	-0.5	-0.18	-0.9	-0.31	-0.51	0.25	1.08	-0.87	-1.13	3.04	0.88	1.05	1.41	0.24	1.88	-1.21	-0.88	-0.5	-0.18	-0.59	-0.06	-1.4	-1.26	-1.29
	D-mannitol	-0.66	-0.65	-0.63	-0.53	-0.53	-0.46	-0.47	-0.5	-0.33	0.37	-0.35	-0.29	-0.23	-0.06	0.01	0.01	-0.68	-0.65	-0.64	1.58	-0.24	1.09	1.06	0.08	0.12	-0.05	-0.37	-0.06	2.92	0.95	0.12	1.89	0.12	-0.61	-0.6	-0.58	0.02	2.55	-0.21	-0.49	-0.36	-0.3	-0.18	-0.36	-0.26	0	-0.02	0.61
	galacturonic acid 2	-0.22	0.68	0.15	0.04	-0.2	0.19	-0.4	-0.15	0.02	-0.34	-0.4	0.57	0.15	-0.2	0.65	0.65	0.32	0.29	-0.04	-0.01	-0.09	-0.54	-0.05	-0.24	-0.09	0.07	-0.02	0.33	-0.35	-0.37	0.52	0.94	0.08	0.27	-0.07	-0.03	0.78	0.38	0.32	1.51	1.94	1.56	3.91	2.78	3.18	0.86	0.42	-0.2
	D-sorbitol	-0.94	-0.59	-0.71	-0.56	-0.7	-0.6	-0.65	-0.4	-0.32	-0.38	-0.43	0.28	0.03	-0.2	0.74	0.74	-0.93	-0.62	-0.84	-0.71	-0.67	-0.54	-0.41	-0.65	-0.6	-0.45	-0.45	-0.52	-0.33	-0.28	0.05	-0.1	-0.39	-0.65	-0.93	-0.82	-0.34	0.03	-0.5	-0.16	-0.28	-0.34	-0.05	-0.1	0.36	1.32	1.3	1.29
	dehydroascorbic acid 4	0.97	2.96	-0.04	0.27	0.81	-0.4	-0.71	0.29	0	-0.41	-0.52	-0.39	-0.5	-0.93	-0.21	-0.21	0.7	1.61	1.74	-1.61	0.1	-1.16	1.01	0.89	1.52	-0.27	0.1	-0.7	-1.26	-1.65	-1.2	-0.09	-1.05	-0.52	-0.46	-0.69	-0.92	-0.79	-0.28	0.68	0.39	0.34	-1.2	-1.14	-0.19	-1.1	-0.84	-1.3
	tyrosine 2	0.38	-0.66	0.57	0.11	0.22	-0.4	-0.08	-0.21	0.19	-0.03	-0.24	4.29	4.01	1.77	-0.55	-0.55	-0.49	-0.88	-0.38	2.95	0.58	2.51	0.39	0.16	0.24	1.14	-0.42	0.53	1.53	1.79	1.94	-0.15	-0.34	1.53	1.06	1.05	2.44	1.26	2.97	-0.73	-0.37	-0.21	-0.08	-0.17	-0.03	-0.48	-0.27	0
	4-Hydroxycinnamic acid	2.46	3.3	1.13	1.81	1.86	1.02	0.68	1.05	0.22	1.31	0.8	1.02	0.83	-0.17	-0.59	-0.59	2.26	2.24	1.84	0.19	0.68	0.51	1.07	1.3	1.32	0.65	0.8	0.95	0.18	0.28	-0.13	-0.62	-0.23	0.87	1.63	1.93	1.2	0.61	1.05	0.68	1.28	1.17	0.46	0.09	0.12	-0.19	0.18	0.04
	coniferyl alcohol	0.33	-0.23	-1.21	-0.73	-0.85	-0.41	-0.78	-0.17	-0.58	-0.39	0.39	0.57	1.19	-0.2	0.23	0.23	0.02	0.19	-0.05	-0.25	-0.62	-1.27	0.48	0.92	-0.18	-0.33	-0.77	0.45	2.27	2.16	0.82	0.53	0.1	-1.27	-1.32	-1.65	-1.33	-0.15	0.44	-0.51	-0.9	-0.5	-0.73	-0.57	-0.25	0.79	1.71	1.34
	L-ascorbic acid	0.96	1.71	-0.41	0.71	0.81	0.79	0.39	0.68	-0.71	-0.13	-0.27	0.85	1.66	-0.12	1.51	1.51	2.02	1.52	2.16	-0.8	0.36	-0.15	1	1.03	1.19	-0.23	0.12	0.34	0.43	0.26	0.06	1.01	0.57	0.05	1.28	2.22	0.89	0.56	0.94	1	1.46	1.23	1.2	0.04	0.76	1.4	1.67	1.76
	pantothenic acid 2	0.61	1	0.3	1	1.01	1.4	0.8	0.88	0.64	1.2	1.37	1.59	1.66	1.13	1.15	1.15	0.02	-0.58	-0.5	-0.27	-0.55	-0.33	-0.59	-0.49	-0.37	-0.22	-0.62	-0.04	0.04	0.21	0.13	-0.03	0.01	0.47	-0.12	0.05	0.94	0.76	1.13	0.94	1.63	0.84	0.55	0.27	0.56	0.19	0.39	1.2
	gluconic acid 2	1.42	3	0.65	2.51	1.21	2.16	0.45	0.71	0.39	-0.27	0.47	1.06	0.38	-0.01	-0.49	-0.49	1.82	0.29	0.51	-0.15	-0.18	-0.51	-0.4	-0.4	-0.35	-0.33	-0.38	0.07	-0.64	-0.77	-0.71	-0.55	-0.68	1.95	1.28	1.46	0.66	-0.37	0.94	1.12	2.02	1.25	0.02	0.36	0.25	-0.58	-0.67	-0.63
	glucoheptonic acid 3	-0.56	-0.8	-0.82	-0.41	-0.6	-0.23	-0.64	-0.79	-0.58	-0.44	-0.16	1.28	1.33	0.68	1.16	1.16	-0.59	-0.86	-0.81	-0.55	-0.8	-0.57	-0.73	-0.8	-0.78	-0.44	-0.67	-0.3	0.53	0.62	0.44	0.59	0.72	-0.63	-0.63	-0.36	1.08	0.32	1.17	0.35	0.85	0.72	2.73	1.77	1.34	3.8	4.54	3.08
	methoxytryptamine	-0.66	-0.7	-0.68	-0.68	-0.68	-0.62	-0.63	-0.67	-0.52	-0.52	-0.54	-0.25	-0.31	-0.47	-0.44	-0.44	-0.67	-0.68	-0.69	-0.62	-0.66	-0.63	-0.63	-0.67	-0.67	-0.5	-0.55	-0.46	0.12	-0.15	-0.36	-0.19	-0.23	-0.6	-0.68	-0.63	-0.36	-0.36	-0.31	-0.49	-0.14	-0.5	-0.22	0.05	-0.32	-0.36	-0.24	-0.34
	galactinol 1	1.67	2.09	0.02	0.01	-0.59	-0.36	-0.06	-0.39	0.36	0.21	-0.01	-0.1	0.38	0.25	0.05	0.05	1.7	4.06	2.95	0.37	-0.3	0.33	0.99	-0.16	0.03	1.52	-0.35	0.75	0.9	-0.03	1.98	0.85	0.08	3.55	1.76	1.19	1.67	0.7	1.67	0.47	1.09	1.61	4.01	0.68	0.68	-0.21	-0.88	-0.28
	p-Hydroxyphenylpyruvic acid	-0.46	-1.32	-1.09	-1	-0.28	-0.19	-0.38	-0.42	0.17	-0.04	0.53	-0.31	1.84	0.76	1.57	1.57	-0.52	-0.75	-0.28	0.52	0.53	1.72	0.1	0.04	0.53	0.67	-0.79	-0.13	1.8	0.9	1.94	0.92	0.33	-1.32	-0.83	-1.28	0.67	0.78	0.91	-0.75	-0.01	-0.49	-0.23	-0.25	-0.26	0.33	0.78	2.11
	palmitic acid	-0.45	3	1.8	0.02	0.01	0.21	0.56	1	0.55	-0.87	-0.53	0.59	-0.68	-0.57	0.31	0.31	-0.33	2	1.05	0.99	1.09	0.02	1.27	1.09	2.25	0.55	0.59	-0.15	-1.02	-0.76	0.46	0.42	-0.44	-0.36	-0.46	-1.06	-0.36	0.95	-0.52	-0.25	-0.59	-0.51	-0.47	-0.95	0.06	-0.15	0.54	-0.87
	L-DOPA 1	0.68	0.47	0.04	0.8	0.51	0.8	0.04	0.15	0.63	0.23	0.88	1.47	2.08	0.91	1.03	1.03	0.96	-0.11	0.05	0.11	-0.08	0.22	-0.09	-0.13	0	0.21	0.02	0.27	0.43	0.29	0.31	0.11	0.13	0.49	0.49	0.72	2.24	1.75	1.62	1.19	3.58	3.69	1.18	2.71	1.45	0.34	0.54	1.12
	N-acetyl-D-mannosamine 2	1.04	0.57	0.49	0.71	0.45	0.05	0.5	0.13	0.22	0.67	0.46	0.7	1.87	0.16	-0.2	-0.2	-0.5	-0.22	0.08	0.63	-0.1	0.8	0.18	-0.15	0.13	0.89	-0.12	0.35	1.51	0.99	1.57	0.15	0.05	-0.97	-0.76	-0.44	-0.29	0.46	-0.31	-1.13	-0.28	-0.79	-0.75	-0.96	-1.26	-0.26	-0.48	0.07
	myo-Inositol	-1.26	-0.13	-0.72	-1.1	-0.64	-0.85	-0.86	-0.48	0.62	-0.54	-0.72	0.4	-0.79	-0.6	0.72	0.72	-1.11	-0.26	-0.92	-0.88	-0.24	-1.23	-0.46	-0.32	0.16	-0.48	0.09	-0.48	-1.09	-0.88	-0.24	-0.29	-0.66	0	-0.82	-0.85	-0.77	0.34	-0.64	-0.06	-0.63	-0.56	-0.84	-0.67	0.71	-0.04	-0.35	-0.74
	ferulic acid	1.05	0.99	-0.1	0.69	-1.01	0.08	1.04	0.54	0.65	-0.73	1.2	0.66	1.78	1.49	0.33	0.33	1.29	0.24	1.17	2.38	0.4	1.75	0.3	0.64	1.77	1.54	-0.76	1.56	2.61	2.96	1.78	1.75	1.19	-1.31	0.12	-0.63	0.53	0.64	0.61	-1.13	0.95	0.72	0.78	0.54	0.01	-0.04	1.86	1.52
	caffeic acid	-0.19	0.74	-0.69	-0.19	-1.31	0	1.47	-0.18	-0.17	-2.12	-0.39	-1.12	0.08	0.75	-0.64	-0.64	-0.07	-0.66	0.37	1.47	0.72	0.03	-0.86	-0.34	2.4	0.59	-1.22	-0.24	0.24	-0.67	0.06	-0.47	-0.25	-1.26	-0.28	-0.05	0.27	-0.81	-0.54	-1.35	0.33	-0.22	-0.53	-0.02	-0.98	-0.82	0.56	-0.24
	heptadecanoic acid	-0.46	-0.85	-1.25	0.5	-1.03	0.17	0.7	-0.85	0.2	-2.49	-0.03	0.41	1.26	1.35	0.1	0.1	0.46	-1.09	0.92	1.98	0.63	0.28	-0.45	-0.35	1.16	-0.14	-0.41	0.38	1.28	0.84	1.47	0.81	0.82	-0.42	-0.27	1.47	1.2	-0.87	1.85	-0.93	-0.21	-0.21	-0.31	0.29	-0.64	0.97	2.41	0.86
	phytosphingosine 2	-0.52	-0.77	-0.63	-0.64	-0.46	-0.49	-0.42	-0.33	-0.46	-0.28	-0.25	-0.47	-0.1	-0.2	0.12	0.12	-0.89	-0.89	-0.88	-0.35	-0.55	-0.4	-0.57	-0.68	-0.62	-0.59	-0.59	-0.56	-0.21	-0.16	-0.2	-0.33	-0.48	-0.94	-0.8	-0.87	-0.63	-0.55	-0.67	-0.88	-0.75	-0.86	-0.61	-0.71	-0.67	0.65	1.65	1.06
	phytol 2	0.85	1.99	1.05	1.55	2.26	0.45	0.69	0.88	0.15	0.73	0.42	0.25	-0.08	-0.03	-1.03	-1.03	0.53	0.23	1.3	1.85	0.69	1.29	1.16	0.93	0.76	0.09	-0.32	-0.07	-0.62	-0.4	-0.43	-1.12	-1.06	-0.78	-0.05	0.03	-0.7	-0.6	-0.1	-1.35	-0.44	-0.85	-1.79	-1.39	-1.52	-1.55	-1.6	-1.48
	tryptophan 2	-0.91	-1.06	-0.88	-0.88	-0.75	-0.82	-0.55	-0.94	-0.37	-0.59	-0.67	1.17	3.53	0.84	-0.09	-0.09	-0.96	-1.15	-0.9	0.47	-0.54	1.07	-0.24	-0.3	0.04	0.75	-0.78	0.64	1.68	1.82	5.84	0.58	-0.67	-0.72	-0.85	-0.95	2.07	0.98	1.58	-0.73	-0.05	0.28	0.25	-0.04	0.21	-0.08	-0.58	-0.43
	linoleic acid.1	-0.05	1.79	1.07	0.77	1.24	-0.15	0.78	0.86	0.64	-0.77	-0.18	0.95	0.46	0.43	-0.1	-0.1	1.82	1.68	2.23	2.02	0.6	1.39	1.28	2.02	1.28	0.53	-0.13	1.4	1.31	1	0.52	0.97	0.2	-1.76	0.25	-0.58	-0.69	-0.06	0.02	-1.07	-0.27	0.65	-0.28	-1.35	-0.79	-0.83	0.58	0.11
	linolenic acid	0.25	1.04	0.43	0.14	0.8	0.37	1.25	0.77	0.23	-0.03	-0.41	0.25	0.55	-0.37	-0.86	-0.86	1.12	2.4	1.66	1.97	0.46	1.32	1.66	2.07	1.96	-0.14	-0.23	1.11	0.49	0.12	-0.01	-0.08	0.1	-1.78	0.23	-1.11	-0.66	0.21	0.15	-1.31	-0.08	-0.33	-0.57	-1.18	-0.94	-1.86	-0.93	-0.78
	oleic acid	-0.95	1.89	0.24	-0.11	-0.6	-0.57	0.48	0.39	1.1	-1.46	-0.1	2.07	-0.09	-0.07	0.05	0.05	0.47	0.76	2.22	1.45	0.19	-0.19	1.59	0.64	2.58	1.37	0.82	0.88	0.32	-0.51	1.86	1.72	-0.15	-0.47	0.8	0.19	0.29	0.49	0.45	-0.04	-0.05	0.88	0.29	-0.36	0.65	0.95	2.64	0.29
	stearic acid	-0.48	0.41	-0.28	0.46	0.81	1.52	1.1	0.49	-1.05	-1.32	0.62	0.86	0.62	0.05	-0.51	-0.51	0.81	0.11	1.72	1.59	0.23	0.39	0.49	0.39	1.05	1.67	0.57	0.89	0.69	-0.04	2.01	1.2	0.54	-1.09	0.16	0.14	1.26	0	1.09	0.2	0.59	0.38	0	-0.25	0	0.89	5.3	0.86
	D-sphingosine 3	1.49	1.03	2.58	3.74	0.71	0.78	0.41	0.71	0.68	1.11	0.94	2.43	2.02	1.5	1.46	1.46	-0.22	-0.89	-0.43	0.65	-0.86	0.53	-0.3	-0.36	-0.31	-0.62	-0.57	-0.35	0.13	-0.22	0.12	-0.27	-0.03	-1.9	-1.44	-1.46	-0.84	-0.82	-0.21	-0.92	0.61	-0.72	0.11	0.15	-0.45	0.76	1.8	2.11
	cis-10-Nonadecenoic acid, trimethylsilyl ester	0.91	0.08	-0.57	1.45	-0.26	0.15	-0.11	-0.22	0.02	-1.8	0.98	-0.34	1.75	0.62	-0.48	-0.48	1.33	0.58	0.85	1.82	0.56	1.18	-0.16	0.57	0.76	0.63	-0.74	0.76	1.93	1.32	0.39	0.06	0.04	-1.73	-0.05	0.82	0.71	-0.29	1.1	-1.15	1.04	-0.23	-0.35	-0.43	-1.05	-0.36	0.14	1.31
	D-glucose-6-phosphate 1	0.4	0.67	0.11	1.45	0.58	0.71	-0.12	0.2	0.35	0.18	0.41	1.72	1.36	0.72	1.15	1.15	1.18	0.42	0.48	0.73	0.14	0.54	0.99	0.64	0.7	0.39	-0.07	0.4	1.06	0.6	0.26	0.42	0.36	0.75	0.49	0.58	0.92	0.39	0.84	1.41	1.47	1.27	1	1.23	0.63	1.88	1.58	1.92
	Dodecanoic acid, 7,11-dimethyl-3-trimethylsilyloxy-3- trimethylsilyloxymethyl-, trimethylsilyl ester	0.41	0.67	-0.14	1.17	0.53	0.48	-0.27	-0.05	0.43	0.17	0.4	1.67	1.25	0.63	1.29	1.29	1.38	0.5	0.47	0.3	-0.03	0.17	0.56	0.47	0.53	0.37	-0.14	0.41	0.89	0.48	0.14	0.4	0.29	0.73	0.37	0.42	0.82	0.22	0.79	1.96	1.75	1.76	1.08	1.09	0.67	2.03	1.53	1.76
	Nonadecanoic acid	1.1	0.31	0.18	1.26	0.51	0.35	0.12	-0.33	-0.49	-1.19	0.36	0.42	0.85	-0.02	-0.28	-0.28	1.81	0.88	0.76	2.13	0.4	1.47	0.16	0.46	1.53	0.45	-0.23	0.55	0.43	0.41	-0.4	-0.07	-0.02	-1.19	0.84	-0.07	1.19	0.33	1.28	-0.63	1.64	-0.32	0.39	-0.23	-0.73	0.23	-0.76	1.47
	lactulose 1	-1.71	-1.88	-1.15	-0.29	-1.31	-0.95	-1.49	-1.41	-0.66	-0.88	-0.57	0.01	0.9	0.19	-0.25	-0.25	-1.27	-1.53	-1.38	0.31	-0.84	-0.34	-0.58	-0.64	-0.21	-0.04	-0.57	-0.18	0.27	0	1.2	0.71	0.32	-1.78	-1.38	-1.6	-0.55	-0.91	-0.19	-0.7	1.8	-0.54	1.15	0.63	-0.05	1.99	2.24	2.73
	inositol-3-phosphate	0.27	1.23	1.36	2.14	0.88	1.07	0.06	-0.05	-0.21	0.09	0.46	0.67	1	0.21	1.26	1.26	0.8	0.43	0.95	0.54	0.35	0.38	0.3	0.36	0.44	0.63	-0.33	0.42	0.13	0.32	0.71	0.25	0.06	0.18	0.77	-0.36	0.51	0.32	0.29	1.12	1.31	0.94	1.92	1.97	1.45	2.57	3.72	4.24
	arachidic acid	0.44	-0.21	-0.41	0.91	0.75	0.7	-0.11	0.27	-0.04	-0.34	0.47	0.24	1.07	0.33	0.05	0.05	1.06	0.23	0.96	3.24	0.5	3.37	1.18	0.88	0.84	0.73	-0.26	1.08	5.75	2.3	1.01	2.95	0.9	-1.43	0.13	-0.77	0.39	1.07	0.89	-0.67	0.4	0.48	0.28	-0.24	-0.28	-0.28	1.27	1.52
	isomaltose 1	-0.13	-0.82	-0.66	-0.51	-0.64	-0.3	-0.76	-0.7	-0.62	-0.69	-0.37	-0.1	0.63	-0.39	-0.01	-0.01	-0.64	-0.89	-0.99	-0.5	-0.95	-0.46	-0.86	-0.92	-0.84	-0.75	-0.87	-0.73	-0.19	-0.46	-0.46	-0.41	-0.63	-1.15	-1.05	-0.87	-0.49	-0.65	-0.22	-0.61	0.08	-0.51	-0.04	0.02	-0.21	1.55	1.77	1.86
	galactinol 2	-1.2	-1.22	-1.06	-0.98	-0.92	-0.72	-0.89	-0.89	-0.52	-0.52	-0.55	-0.11	0.1	0.14	0.93	0.93	-1.19	-1.26	-1.24	-0.72	-0.85	-0.84	-0.8	-0.87	-0.82	-0.5	-0.48	-0.48	0.24	0.17	0.31	0.18	0.07	-1.32	-1.29	-1.25	-0.5	-0.34	-0.64	-0.64	-0.69	-0.7	0.05	-0.04	-0.17	1.89	1.86	1.63
	arbutin	-0.76	-0.95	-0.93	-0.89	-0.94	-0.77	-0.83	-0.71	-0.68	-0.59	-0.42	-0.27	0.31	-0.13	0.26	0.26	-1.01	-1.17	-1.12	-0.55	-0.89	-0.61	-0.89	-0.99	-0.9	-0.67	-0.88	-0.57	0.49	0.29	0.13	0	-0.09	-1.32	-1.22	-1.08	-0.45	-0.47	-0.47	-0.9	-0.4	-0.68	-0.18	-0.32	-0.45	0.45	1.02	1.02
	sucrose	-0.98	1.18	0.05	-1.01	-0.81	-0.83	-0.54	0.33	0.65	-0.37	-0.85	0.19	-0.87	-0.46	0.92	0.92	-0.94	1.07	-0.38	-1.04	0.37	-1.21	0.69	0.48	1.54	-0.26	0.28	-0.4	-0.76	-0.63	-0.27	-0.45	-0.84	0.18	-0.69	-0.8	-0.75	1.07	-0.86	-0.16	-0.83	-0.67	-0.68	-0.92	0.4	-0.41	-0.74	-0.99
	cellobiose 2	-0.67	-0.62	-0.73	-0.74	-0.87	-0.63	-0.83	-0.85	-0.42	-0.43	-0.41	-0.26	-0.11	-0.34	0.31	0.31	-1	-0.89	-0.87	-0.88	-1.1	-0.97	-0.84	-1.03	-0.97	-0.58	-0.79	-0.63	-0.62	-0.86	-0.38	-0.34	-0.67	-0.88	-0.86	-0.92	-0.67	-0.58	-0.64	-0.31	-0.22	-0.3	0.11	-0.26	-0.38	0.97	0.84	1.01
	trehalose	-0.34	0.97	-0.73	-0.19	-0.55	-0.5	0.13	-0.78	-0.47	-0.37	-0.6	-0.7	-0.54	-0.21	-0.34	-0.34	0.27	0.29	-0.15	-0.17	-0.65	-0.07	-0.4	0.18	0.47	-0.34	-0.75	-0.46	0.35	-0.12	-0.48	-0.02	-0.51	0.4	0.46	0.26	0.57	0.55	-0.22	0.23	0.08	0.38	1.22	0.06	0	-0.35	-0.22	-0.04
	sophorose 2	-0.78	-0.87	-0.8	-0.8	-0.85	-0.71	-0.71	-0.79	-0.6	-0.47	-0.58	-0.22	0.16	0.1	1.43	1.43	-0.77	-0.85	-0.78	-0.57	-0.58	-0.43	-0.58	-0.73	-0.51	-0.36	-0.51	-0.27	1.98	1.56	1.58	1.94	0.98	-0.8	-0.84	-0.8	0.51	0.2	0.24	-0.53	-0.27	-0.24	1.71	0.16	-0.01	0.6	1.23	2.1
	chlorogenic acid 1	-0.31	2.33	0.76	0.08	-0.11	0.04	-0.73	-0.14	0.4	0.25	0.2	1.54	0.55	0.43	2.37	2.37	-0.51	-0.24	-0.6	-0.84	-0.78	-1.07	-0.9	-0.93	-0.9	-0.5	-0.46	-0.36	-0.5	-0.75	-0.37	-0.24	-0.41	0.01	-0.48	-0.75	0.45	1.01	-0.08	2.12	0.52	0.82	2.04	1.23	2.7	4	3.41	2.31
	chlorogenic acid 2	-0.52	2.67	1.03	-0.53	-0.35	-0.25	-0.68	0.22	0.07	-0.25	-0.37	1.08	-0.44	-0.46	2.63	2.63	-0.64	0.05	-0.54	-1.06	-0.45	-1.14	-0.5	-0.53	-0.43	-0.99	-0.49	-0.74	-0.93	-0.97	-0.68	-0.42	-0.87	0.22	-0.74	-0.87	-0.15	0.53	-0.66	2.39	-0.12	0.46	0.9	0.55	3.12	2.48	2.12	0.92
	alpha-Tocopherol	-1.31	-1.25	-1.11	-1.38	-1	-0.72	-0.83	-0.42	-0.62	-0.75	-0.67	0.25	-0.02	-0.16	-0.07	-0.07	-1.07	-1.31	-1.17	-0.91	-1.06	-0.65	-0.45	-0.57	-0.23	-1.01	-0.68	-0.23	0.09	0.18	-0.48	0.43	0.21	-1.08	-1.15	-1.14	-0.27	-0.7	-0.02	-0.67	-0.66	-0.44	0.27	0.01	0.72	0.75	0.7	0.81
	cholesterol.1	-0.76	0.38	0.57	-0.42	0.32	-0.12	-0.37	0.6	-0.59	-0.47	-0.65	-0.22	-0.8	-0.63	-1.38	-1.38	0.33	-0.42	0.25	-0.24	-0.46	-0.04	0.32	0.13	0.88	-1.11	-1.05	-0.62	-0.81	-0.92	-0.44	-0.67	-0.85	-1.17	-0.73	-1.01	-0.9	-1.28	-0.59	-1.07	-1.02	-0.98	-0.99	-0.85	-0.75	-1.91	-1.06	-1.03
	campesterol.2	-0.89	0.26	0.23	-1.06	-0.4	-0.05	-0.51	0.08	-1.05	-0.49	-0.84	-0.58	-1.04	-0.45	-0.33	-0.33	0.07	-0.72	-0.03	-0.68	-1.01	-0.35	-0.01	0.02	0.17	-0.59	-1.35	-0.77	-0.9	-0.78	-0.31	-0.68	-1	-1.23	-1.06	-1.09	-0.79	-0.53	-0.56	-1.27	-0.96	-0.71	-0.88	-0.88	-0.57	-1.26	-1.31	-0.51
	stigmasterol.1	-0.6	1.22	1.03	-0.29	-0.08	-0.6	-0.7	0.09	-0.36	-0.39	-0.69	-0.44	-0.98	-0.65	-0.08	-0.08	-0.6	0.48	-0.03	0.2	0.67	-0.41	0.24	0.16	0.77	-0.48	-0.67	-0.76	-0.86	-0.71	-0.22	-0.36	-0.77	-1.17	-1.13	-1.31	-1.01	-0.2	-0.95	-1.07	-1.03	-1.14	-0.88	-1.12	-0.59	-0.85	-0.89	-0.88
	sitosterol	-0.43	2.84	0.96	-0.57	0.29	-0.22	-0.14	0.08	-1.01	-0.89	-0.97	-0.53	-1.04	-0.65	-0.54	-0.54	0.58	-0.97	0.51	-0.91	-0.58	-0.62	-0.51	-0.38	-0.31	-1	-1.38	-1.32	-1.45	-1.37	-1.04	-1.4	-1.47	-1.35	-1.37	-1.16	-1.2	-1.58	-0.87	-1.5	-1.27	-1.11	-1.3	-1.25	-1.24	-0.67	-0.77	-0.53
	Α-amyrin	-0.33	-1.02	-1.21	-1.23	-0.95	-0.49	-0.85	-0.89	0.29	0.25	0.26	2.12	1.28	0.97	2.14	2.14	-0.8	-1.01	-1.19	-0.77	-0.94	-0.91	-0.83	-0.88	-0.88	-0.47	-0.51	-0.38	-0.36	-0.47	0.15	-0.2	-0.48	-1.18	-1.3	-1.12	0.02	-0.07	0.23	-0.07	-0.11	-0.16	0.28	0.45	0.67	2.88	2.61	2.02
	Raffinose	-0.92	-0.67	-1.2	-0.88	-1.07	-0.85	-0.97	-0.99	-0.24	-0.43	-0.25	-0.15	0.14	-0.24	-0.84	-0.84	-0.5	-0.36	-0.85	-1.25	-0.84	-0.83	-0.78	-0.77	-0.72	-0.13	-0.01	0.18	0.35	-0.11	-0.34	-0.53	-0.76	0.19	0.01	0.07	-0.02	-0.37	-0.03	-0.35	-0.18	-0.06	-0.12	-0.21	-0.36	-0.09	0.14	-0.05
	melezitose	-0.48	-0.4	-1.24	-1.15	-1.26	-1.13	-1.31	-1.23	-0.78	-0.62	-0.52	-0.3	0.85	0.06	0.91	0.91	-0.44	-1.02	-0.89	-1.43	-1.16	-1.22	-1.08	-1.12	-1.06	-0.53	-0.61	-0.17	0.98	-0.02	-0.29	-0.21	-0.48	-0.25	-0.5	0.04	0.01	-0.44	-0.09	-0.66	-0.62	-0.26	1.34	0.37	0.31	1.1	1.17	-0.22
	TRANS-3-HEXEN-1-OL	2.3	0.13	3.73	-0.2	3.08	1.79	-0.23	3.42	-0.21	0.6	0.38	0.12	0.03	-0.29	-0.5	-0.5	-0.29	-0.22	0.07	2.27	-0.27	5.86	4.43	3.93	3.09	0.09	0.07	-0.29	0.34	-0.36	-0.35	-0.45	-0.26	-0.09	-0.21	-0.01	-0.2	-0.28	-0.25	-0.24	-0.27	0.01	-0.61	-0.43	-0.26	-0.28	-0.53	-0.64
	P-XYLENE	2.19	0.8	1.26	-0.03	1.94	0.61	-0.49	1.88	-0.65	1.84	1.2	0.11	-0.05	-1.08	-0.54	-0.54	1.12	-0.46	0.59	2.31	-0.49	2.66	2.5	1.95	2.53	1.17	0.82	0.51	0.16	0.03	0.37	-0.36	-1.48	-0.77	0.91	-0.87	-0.29	-1.26	0.79	-0.9	-1.37	-1.13	-1.1	-0.87	-1.63	-1.3	-1.3	-1.26
	2,3 OCTANEDIONE	-0.71	-0.62	-0.41	-0.88	-0.73	-0.39	-0.79	-0.72	-0.79	0.85	0.24	0.51	0.17	-1.01	0.45	0.45	-0.18	-0.88	-0.28	-0.59	-0.92	0.48	0.05	-0.03	-0.83	0.35	-0.77	0.87	-0.38	-0.15	-0.17	1.36	-0.91	-0.75	-0.67	-0.88	0.46	-0.54	0.86	-0.17	-0.63	-0.83	0.48	0.9	-0.49	0.33	1	0.86
	menthene	0.07	-1.3	-1.04	-1.32	-0.64	-0.52	-1.14	-0.23	-0.76	1.12	0.74	0.61	0.6	-0.65	0.59	0.59	-0.9	-1.27	-1.06	-0.24	-1.13	0.48	0.07	-0.21	0.8	0.66	1.26	0.61	0.82	0.61	0.83	0.43	-1.05	-1	-0.23	-1.12	0.16	-0.77	0.99	-0.25	-0.84	-0.81	-0.12	0.32	-0.96	0.14	0.42	0.3
	Cinene	0.07	-1.3	-1.04	-1.32	-0.64	-0.52	-1.14	-0.23	-0.76	1.12	0.74	0.61	0.6	-0.65	0.59	0.59	-0.9	-1.27	-1.06	-0.24	-1.13	0.48	0.07	-0.21	0.8	0.66	1.26	0.61	0.82	0.61	0.83	0.43	-1.05	-1	-0.23	-1.12	0.16	-0.77	0.99	-0.25	-0.84	-0.81	-0.12	0.32	-0.96	0.14	0.42	0.3
	Benzyl alcohol	1.4	-0.14	0.76	-1.16	0.26	0.33	-1.28	0.75	-1.2	0.8	1.04	1.25	0.86	-1.16	-0.12	-0.12	0.03	-1.3	-0.33	1.19	-1.28	0.97	0.74	0.23	0.68	0.91	0.98	0.83	0.75	0.92	1.41	1.3	-1.25	-1.24	-0.43	-1.27	0.83	-1.19	0.81	-1.08	-1.16	-1.2	-0.4	1.21	-1.22	0.18	0.2	-0.97
	Phenylacetaldehyde	2.8	1.38	0.44	-0.61	0.68	-0.11	-0.86	0.13	-0.54	0.45	0.23	1.99	1.53	-0.53	-0.93	-0.93	0.64	-0.78	0.51	0.99	-0.78	0.35	-0.07	-0.24	0.2	0.13	-0.11	1.24	0.72	-0.11	0.26	-0.56	-1.48	0.11	1.75	-0.13	4.38	-0.39	1.91	0.4	-0.7	-0.67	0.04	1.19	-0.72	-0.53	0.75	0.73
	p-Tolualdehyde	0.03	-0.72	0.51	-1.25	-0.22	-0.79	-1.28	-0.17	-1.25	0.27	-0.04	-0.41	-0.49	-1.8	-0.23	-0.23	0.63	-1.24	-0.03	-0.19	-1.22	0.14	0	0.06	-0.12	-0.07	-0.12	1.47	-1.05	-0.61	0.13	1.43	-1.23	-1.27	-0.11	-1.17	0.03	-1.22	0.62	0.76	-1.3	2.97	0.23	0.25	-1.19	0.2	0.88	0.69
	Phenethyl alcohol	-0.53	-0.66	-0.57	0.34	-0.49	-0.51	0.32	-0.33	0.54	-0.42	-0.14	-0.07	0.05	0.37	-0.52	-0.52	-0.54	0.52	-0.24	-0.12	0.59	-0.29	-0.21	-0.41	-0.34	-0.11	-0.16	0.11	0.15	0.14	0.2	-0.01	0.57	0.49	-0.62	0.7	-0.12	0.59	-0.24	-0.5	0.19	10.81	-0.67	-0.63	0.67	-0.28	-0.33	-0.6
	4H-Pyran-4-one, 2,3-dihydro-3,5-dihydr	-0.33	0.44	0.5	-0.56	0.77	0.38	-0.68	1.29	-0.68	-0.37	1.02	0.01	-0.06	-0.85	-0.61	-0.61	0.71	-0.75	0.17	0.92	-0.59	0.56	1.7	0.26	-0.03	0.71	0.07	0.3	0.07	-0.39	0.13	0.23	-0.89	-0.93	0.61	-0.79	-0.29	-0.83	0.66	-0.06	-0.86	-0.81	-0.89	0.1	-0.82	-0.14	-0.43	-0.51
	Ethanone, 1-(4-methylphenyl)	0.69	-0.64	-0.52	-1.08	-0.61	-0.21	-1.19	-0.19	-0.95	1.14	0.49	-0.25	-0.29	-1.14	-0.15	-0.15	-0.09	-1.09	-0.15	-0.16	-1.11	0.17	0.58	-0.05	-0.17	0.16	0.25	0.28	-0.35	-0.9	-0.24	0.75	-1.26	-1.23	-0.5	-1.13	-0.23	-1.09	0.07	-0.47	-1.1	-1.04	0.14	0.8	-1	0.13	1.57	0.67
	Benzofuran, 2,3-dihydro	-0.52	-0.51	-0.54	-0.68	-0.49	-0.58	-0.67	-0.44	-0.66	0.43	-0.4	0.51	0.51	-0.7	0.34	0.34	0.48	-0.56	0.1	-0.35	-0.7	0.47	1.07	-0.6	0.91	-0.52	0.16	1.76	-1.2	-0.89	0.56	2.74	-0.73	-0.95	-0.42	-0.54	0.35	-0.81	2.07	2.06	-0.64	-0.55	-0.36	0.05	-0.65	-0.66	1.15	0.54
	3,5-Dimethylbenzaldehyde	0.56	-0.09	0.4	-1.56	0.42	0.02	-1.56	0.42	-1.56	-1.56	0.5	0.08	-0.3	-1.63	-0.15	-0.15	1.16	-1.57	0	0.36	-1.62	0.2	-0.33	0.55	-0.25	0.44	0.24	1.12	-0.15	0.24	0.31	0.71	-1.6	-1.58	0.63	-1.52	0.39	-1.62	0.76	0.98	-1.58	-1.62	-0.11	0.67	-1.62	0.08	1.04	1.12
	5-methyl-2-furaldehyd	-0.02	-0.46	0.39	-1.13	0.39	-0.6	-1.37	0.25	-1.2	-0.23	-0.15	-0.4	-0.86	-1.44	-0.42	-0.42	1.33	-1.31	0.03	0.23	-1.39	0.48	0.23	0.58	0.07	-0.06	0.16	1.68	-0.29	0.2	0.34	1.58	-1.37	-1.07	0.27	-0.49	0.69	-1.38	0.54	1.44	-1.42	-0.87	-0.58	1.03	-1.29	-0.05	0.76	1.04
	Naphthalene, 1,2,3,4-tetrahydro-1,1,6	0.89	0.72	0.63	-0.73	0.38	0.31	-0.41	1.31	0.14	2.34	1.95	4.49	4	0.72	1.74	1.74	-0.28	-1.06	0.39	-0.54	-0.96	-0.42	0.2	0.68	-0.07	0.32	0.41	0.15	3.97	1.1	0.93	0.3	-0.11	-1.18	0.1	-0.63	-0.44	-0.69	0.01	-0.55	-0.93	-0.93	-0.36	0.26	-0.42	1.28	0.95	1.25
	6,8-Nonadien-2-one, 8-methyl-5-(1-met	0.53	-0.45	-0.43	-0.67	-0.4	-0.48	-0.7	-0.31	-0.56	1.49	0.14	-0.35	-0.24	-0.65	0.07	0.07	-0.35	-0.68	-0.35	-0.37	-0.71	0.15	0.1	-0.46	-0.2	-0.12	-0.14	-0.3	-0.3	-0.62	-0.28	0.03	-0.72	-0.74	-0.55	-0.71	-0.44	-0.69	-0.02	-0.57	-0.68	-0.7	-0.24	-0.34	-0.69	-0.07	0.01	0.01
	Naphthalene, 1,2-dihydro-1,1,6-trimethyl-	2.93	-0.11	0.19	-0.14	0.73	-0.14	-0.32	2.04	-0.58	2.16	1.28	-0.36	-0.56	-0.98	-0.8	-0.8	0.76	-0.49	1.46	2.24	-0.46	3.52	3.17	2.03	3.37	1.33	1.06	0.43	-0.16	-0.13	0.31	-0.35	-1.25	-0.57	1.03	-0.69	-0.24	-1.03	0.85	-0.81	-0.99	-0.99	-1.14	-0.51	-1.27	-0.93	-0.79	-0.92
	2,6-DIMETHYLNAPHTHALENE	1.55	0.1	0.47	-0.73	0.85	0.06	-0.89	1.59	-0.99	2.08	1.07	0.07	-0.06	-1.29	-0.51	-0.51	1.14	-0.97	0.48	1.88	-0.93	2.69	2.68	2.15	2.61	1.07	0.92	1.07	-0.14	0	0.83	0.39	-1.6	-1.13	0.7	-1.16	0.12	-1.37	1.41	-0.44	-1.42	-1.29	-1.11	-0.41	-1.67	-1.23	-0.76	-0.86
	pentadecanal	-0.72	0.72	0.33	-1.19	-0.82	0.49	0.13	0.4	-0.21	-1.7	0.78	0.74	-2.61	0.53	0.17	0.17	0.92	0.08	-0.07	0.71	-0.07	-0.65	-0.46	-0.51	-1.79	0.81	-0.8	0.92	0.43	0.53	-0.09	1.17	0.01	-3.58	0.13	-3.23	0.03	0.34	1.21	-0.65	-0.06	-0.88	-0.79	1.41	0.49	-0.19	0.87	-0.4
	2-Hexadecene, 3,7,11,15-tetramethyl-	0.64	0.56	1.4	-0.04	2.14	0.75	-0.49	2.13	-0.37	0.64	1.49	0.02	-0.05	-0.71	-1.22	-1.22	1.09	-0.36	0.27	2.29	-0.09	1.77	2.27	4.05	1.65	1.16	0.5	0.48	0.1	-0.15	-0.07	-0.46	-1.36	-1.05	0.92	-0.65	-0.63	-1.06	0.45	-0.89	-1.38	-1.12	-1.74	-1.09	-1.57	-1.4	-1.39	-1.22
	7,11,15-trimethyl-3-methylidene-hexadec-1-ene	-0.37	1.04	2.52	-0.09	3.45	1.29	-0.58	1.36	-0.86	-0.49	1.07	0.41	1.67	-0.77	-0.09	-0.09	0.98	-0.59	-0.08	1.75	0.28	0.88	1.27	1.97	0.82	0.64	-0.43	1.38	0.79	0.42	-0.04	1.36	-0.76	-1.59	0.37	-1	-1	-1.14	0.39	-0.49	-1.43	-1.63	-1.49	-0.85	-1.69	-0.69	0.42	-0.24
	phytolI	-0.49	-0.22	0.02	3.39	0.17	-0.21	2.49	0.04	2.04	-0.52	-0.24	-0.46	-0.53	-0.72	-0.75	-0.75	-0.13	2.49	0.18	0.09	4.03	-0.24	-0.02	0	-0.24	-0.26	-0.52	-0.42	-0.5	-0.63	-0.61	-0.68	2.23	0.74	-0.24	1.75	-0.7	1.49	-0.45	-0.69	1.05	0.66	-0.89	-0.76	0.58	-0.84	-0.83	-0.81
	phytolII	0.03	1.6	2.62	0.27	3.32	1.7	-0.19	1.84	-0.42	-0.32	0.93	0.43	0.15	-0.8	-0.91	-0.91	1.47	-0.04	0.47	2.02	0.11	0.95	1.9	1.79	0.87	0.93	-0.22	0.25	0.11	-0.41	-0.6	-0.75	-1.36	-1.01	0.85	-0.59	-0.9	-1.13	0.1	-0.83	-1.4	-1.13	-1.62	-1.12	-1.57	-1.36	-1.44	-1.27
	Methyl hexadecanoate	0.19	0.86	1.32	-0.97	0.73	0.08	-1.09	0.81	-1.05	0.08	0.43	0.02	-0.34	-1.01	-0.55	-0.55	1.95	-1.06	1.91	0.4	-1.07	0.47	0.86	0.67	-0.07	0.57	0.14	1.66	-0.56	-0.52	-0.33	0.87	-1.18	-1.16	1.08	-0.97	-0.37	-1.09	0.48	0.03	-1.16	-1.1	-0.79	0.06	-1.14	-0.6	0.47	0.62
	METHYL LINOLEATE	-0.52	0.36	0.97	-1.07	0.54	0.67	-1.15	0.44	-1.06	-0.22	0.47	0.81	-0.14	-1	-0.65	-0.65	0.84	-1.16	0.32	0.23	-1.15	0.06	1.13	0.77	-0.51	0.32	0.15	2.63	-0.24	-0.44	-0.37	2.23	-1.21	-1.25	1.03	-1.05	-0.26	-1.15	0.6	0.38	-1.22	-1.1	-0.87	0.3	-1.14	-0.4	2.1	1.33
	METHYL STEARATE	-0.52	-0.19	-0.12	1.39	-0.34	-0.5	1.34	-0.35	1.25	-0.63	-0.49	-0.49	-0.6	1.07	-0.43	-0.43	-0.11	1.29	0.17	-0.48	1.2	-0.5	-0.45	-0.35	-0.52	-0.5	-0.39	-0.39	-0.62	-0.63	-0.46	-0.3	0.98	6.53	0.02	1.26	-0.67	1.14	-0.53	-0.59	2.72	1.05	-0.75	-0.59	2.21	-0.67	-0.55	-0.35
	METHYL LINOLENATE	-0.67	0.33	0.7	-0.84	0.1	2.26	-0.81	0.64	-0.82	-0.3	-0.45	3.42	1.04	-0.84	-0.35	-0.35	-0.39	-0.86	-0.25	0.61	-0.82	-0.61	1.43	0.82	-0.54	0.33	0.5	2.98	-0.12	-0.55	-0.21	-0.08	-0.87	-0.89	2.05	-0.83	-0.13	-0.85	-0.11	0.75	-0.86	-0.83	-0.28	-0.37	-0.85	0.41	3.3	0.87
	N-HEPTACOSANE	-1.37	0.01	0.17	-1.05	-0.1	0.48	-1.11	-0.7	-0.95	-1.42	-0.38	0.59	1.02	-1.1	0.19	0.19	-0.23	-1.03	-0.49	-0.2	-0.79	-0.9	-0.51	-0.63	-1.32	-0.71	-1.09	-0.74	0.31	-0.69	-1.04	-0.58	-1.33	-1.56	-0.85	-1.21	-0.66	-1.14	-0.55	-0.84	-1.21	-1.21	0.27	-0.29	-1.07	2.22	0.47	0.58
	n-Octacosane	-2.07	-0.08	-0.52	0.2	0.31	-0.47	0.22	-0.59	0.13	-1.85	-0.06	-0.35	-0.01	-0.55	0.58	0.58	-0.46	0.18	-0.8	-0.45	0.01	-0.95	-0.32	-0.49	-1.78	-0.15	-1.44	-0.29	2.1	2.91	-0.89	0	-0.44	-0.59	-0.5	-0.62	-0.38	-0.24	-0.08	-0.91	0.24	-0.24	0.2	-0.17	-0.41	0.08	-0.37	-1
	N-NONACOSANE	-0.93	1.7	1.49	-1.15	1.11	0.62	-1.15	-0.31	-1.15	-0.98	-0.22	0.01	-0.03	-1.14	-0.65	-0.65	0.87	-1.14	0.29	0.46	-1.13	-0.37	0.01	-0.05	-0.89	-0.2	-0.78	-0.26	-0.09	-0.25	-0.68	-0.45	-1.14	-1.16	-0.14	-1.15	-0.54	-1.14	-0.25	-0.46	-1.15	-1.14	-0.05	-0.23	-1.14	-0.23	-0.62	-0.48
	2- methyl - nonacosane	-1.05	0.54	-0.56	-1.27	1.4	0.39	-1.26	0.5	-1.22	-1.23	0.05	-0.94	-0.01	-1.23	0.11	0.11	0.45	-1.16	-0.28	0.29	-1.04	0.2	0.2	0.63	-1.09	0.58	-0.79	-0.05	0.41	1.65	-0.59	1.5	-1.07	-1.31	0.04	-1.23	0.12	-1.11	0.53	1.14	-1.21	-1.17	-0.55	1.38	-1.13	-0.7	2.26	-0.11
	N-TRIACONTANE	-1.53	-0.14	-0.07	-1.05	0.16	-0.51	-1.23	-0.91	-1.12	-1.5	-0.86	-0.46	-0.58	-1.21	-0.77	-0.77	0.55	-0.43	-0.08	0.63	-0.12	-0.4	0.52	0.45	-1.1	0.36	-0.98	0.39	-0.38	1.27	-0.43	0.05	-0.76	-1.35	-0.37	-0.76	-0.24	-0.51	0.22	-0.21	-0.84	-0.54	0.64	-0.11	-0.76	-0.78	-1	-0.97
	N-HENTRIACONTANE	-1.41	-0.55	-0.59	-1.17	-0.47	-0.63	-1.22	-1.03	-1.13	-1.39	-0.94	-0.61	-0.64	-1.21	-0.61	-0.61	0.32	-0.6	-0.24	0.49	-0.2	-0.49	0.08	0.09	-1.09	0.03	-0.92	0.22	-0.46	1.36	-0.49	0.08	-0.65	-1.34	-0.51	-0.88	-1.42	-0.46	0.24	-0.36	-0.89	-0.75	0.59	-0.04	-0.68	-0.38	-0.63	-0.71
	DOTRIACONTANE	-1.54	0.3	0.14	-0.85	0.22	-0.13	-1.21	-0.96	-1.1	-1.53	-0.78	-0.39	-0.5	-1.27	-0.61	-0.61	0.28	-0.89	-0.25	0	-0.63	-0.87	-0.23	-0.32	-1.38	-0.27	-1.22	-0.28	-0.32	0.06	-0.86	-0.11	-1.06	-1.51	-0.6	-0.98	-1.64	-0.92	-0.17	-0.54	-0.96	-0.72	0.43	0.08	-0.77	-0.46	-0.84	-0.84
	N-TRITRIACONTANE	-1.38	-0.52	-0.46	-1.14	-0.3	-0.5	-1.25	-0.91	-1.16	-1.36	-0.79	-0.5	-0.61	-1.22	-0.65	-0.65	0.02	-0.96	-0.46	0.34	-0.56	-0.66	0.1	0.23	-1.13	0.07	-1.05	0.11	-0.29	0.85	-0.57	0.11	-0.92	-1.33	-0.45	-1.01	-1.43	-0.65	0.72	-0.24	-0.95	-0.81	0.65	0.13	-0.77	-0.43	-0.59	-0.81
	Spermine	-0.78	-0.92	-0.75	0.15	-0.06	-0.76	0.01	-0.21	0.78	0.24	0.46	-0.39	0.19	1	0.33	0.33	0.24	-0.51	-0.25	-0.31	-0.09	-0.04	-0.06	0.02	-0.51	-0.03	1.22	0.12	0.79	1.67	0.45	-0.61	0.57	-0.91	0.82	-0.01	0.02	0.78	0.1	-1.19	-1.05	-0.76	-1.29	-0.69	-0.75	-0.84	-0.6	-0.41
	Spermidine	-0.34	0.06	0.16	1.81	0.73	-0.18	-0.45	0.21	-0.04	-0.38	-0.14	-1.19	-0.79	0.57	-0.35	-0.35	0.98	0.63	1.74	1.22	0.75	1.69	1.58	1.1	0.63	0.15	0.39	0.06	-0.29	0.14	-0.39	-1.09	-0.22	-0.98	1.03	0.35	-0.93	-0.38	-0.51	-1.66	-1.61	-0.88	-1.97	-1.4	-1.52	-1.58	-1.35	-0.96
	putrescine.1	0.2	1.31	1.28	1.85	0.14	-0.82	-0.72	-0.28	-0.33	-0.99	-1.02	-0.97	-0.75	-0.44	-1.12	-1.12	1.02	0.64	1.65	0.93	0.35	0.62	0.9	1.04	0.14	0.26	-0.33	-0.4	-0.83	-0.77	-0.73	-0.94	-0.78	-0.59	0.31	0.33	-1.1	-1.01	-0.75	-1.1	-0.78	0.27	-1.28	-1.16	-1.26	-1.03	-1	-0.72
	Pyridoxamine	1.18	0.65	0.55	0.13	0.72	0.22	-0.2	0.57	0.43	-0.84	-0.73	-1.16	-0.76	-0.82	-1.54	-1.54	-0.54	-0.81	-0.13	0.29	-0.85	-0.08	0.35	-0.51	0.03	-0.67	-0.97	-1.27	-1.8	-1.48	-1.8	-1.68	-1.65	-0.11	-0.08	-0.5	-1.04	-0.28	-0.92	-1.01	-1.31	-0.3	-1.41	-1.3	-1.35	-0.08	0.14	-0.8
	N8-Acetylspermidine	0.18	-0.57	-0.19	0.28	-0.76	-1.42	-1.23	-1.12	-0.89	-0.56	-1.21	-0.81	-0.33	0.01	-1.08	-1.08	-0.17	-1	-0.34	0.71	-0.86	0.2	0.02	-0.16	-0.72	1.18	-0.49	0.17	1.44	1.71	1.21	-0.1	1.32	-1.31	-0.54	-0.47	0.07	-0.07	0.09	-0.83	0.01	2.83	0.03	0.71	-0.25	-0.61	-0.34	0.52
	Thiamine	0.51	-0.72	0.3	0.71	-0.33	-0.86	-0.32	-0.03	2.32	-0.65	-0.16	0.83	1.96	1.19	0	0	-0.73	-1.21	-0.5	-0.28	-1.45	-0.58	-0.43	-0.62	2.21	1.01	-1.18	-0.38	-1.09	-0.52	0.98	-0.83	-0.83	-0.6	0.07	-0.27	0.15	0.78	-0.48	-1.02	-0.63	2.12	0.35	0.68	-0.81	3.23	3.05	1.7
	Trimethylamine N-oxide	10.08	2.35	0.73	0.8	0.68	0.17	0.48	-0.04	-0.08	0.41	-0.09	-0.1	0.16	-0.18	-0.54	-0.54	1.42	1.17	1.27	0.08	0.3	0.93	-0.04	0.07	0.26	-0.24	-0.24	-0.25	-0.35	-0.53	-0.69	-0.45	-0.46	0.86	1.29	1.19	0.08	0.11	0.03	-0.47	-0.12	0.26	-0.32	-0.52	-0.55	-0.8	-0.71	-0.59
	Ornithine	0.24	1.02	0.06	7.62	-0.37	-0.28	-0.42	0.15	0.16	-0.17	-0.36	-0.76	-0.71	-0.27	-0.5	-0.5	1.33	0.54	3.36	1.75	0.39	1.09	1.27	1.37	0.65	0.46	-0.05	-0.03	-0.33	-0.56	-0.79	-0.48	-0.26	1.76	0.05	0.13	-0.5	-0.44	-0.42	-0.78	-0.78	-0.36	-1.03	-0.76	-1.09	0.51	-0.17	0.28
	Choline	2.85	0.09	0.11	-0.06	-0.42	-0.57	1.35	-0.55	-0.28	-0.34	-0.42	-0.74	-0.34	-0.49	-1.03	-1.03	-0.16	-0.27	-0.05	-0.35	-0.7	0.06	-0.07	-0.21	-0.15	-0.39	-0.82	-0.11	-0.78	-0.57	-0.17	-0.28	-0.5	-0.5	-0.44	-0.58	-0.71	-0.6	-0.58	-0.69	-0.73	-0.07	-0.62	-0.82	-1	-0.97	-1.07	-0.89
	Lys	-0.26	-0.54	0.66	0.55	0.28	-0.98	-0.72	-0.45	-0.28	-0.62	-0.76	2.93	2.46	2.19	-1.33	-1.33	-0.16	-0.36	0.27	2.32	0.6	2.13	0.36	0.11	0.06	0.07	-0.53	-0.01	0.2	1.2	1.36	-0.78	-0.69	2.35	1.19	1.73	2.41	2.01	2.96	-1.05	-0.72	-0.63	-0.12	-0.18	0.23	-1.25	-1.3	-1.23
	Piperidine	-0.16	-0.6	-0.44	-0.27	0.07	-0.38	0.28	0.18	1.31	1.02	0.99	1.01	1.74	3.61	1.56	1.56	-0.84	-0.92	-0.9	-0.65	-0.72	-0.66	-0.31	-0.36	-0.66	0.27	0.24	-0.12	0.54	0.78	0.8	0.85	1.28	-0.89	-0.69	-0.64	-0.57	-0.24	-0.28	-0.52	-0.57	-0.07	-0.62	-0.29	-0.36	1.37	1.61	2.47
	Isopropanolamine	10.98	0.07	-0.07	0.08	0.59	0.26	0.36	0.35	0.07	-0.13	-0.38	-0.21	-0.3	0.1	-0.31	-0.31	-0.11	-0.19	-0.1	0.63	0.42	0.54	0.14	0.58	0.21	0.08	0.09	-0.2	-0.72	-0.09	-0.13	-0.67	-0.51	-0.02	-0.24	-0.1	-0.14	0.19	0.21	-0.57	-0.25	0.25	-0.53	-0.73	-0.59	-0.65	-0.58	-0.54
	1-Aminocyclopropane-1-carboxylic acid	1.46	2	3.81	2.68	3.73	-0.44	-0.87	1.22	0.01	-0.01	-0.08	0.09	-0.2	0.76	-0.87	-0.87	1.8	1.02	0.79	3.48	1.35	2.32	0.69	1.25	0.02	0.32	1.12	0.12	0.48	0.57	0.16	-0.59	-0.94	0.14	1.53	1.01	-0.12	-0.09	0.41	-0.01	-0.55	0.4	-0.53	-0.25	-0.54	-0.6	-0.84	-0.55
	Arg	0.58	0.08	0.32	0.18	0.06	-0.61	-0.41	-0.39	-0.23	-0.28	-0.46	2.06	1.39	1.02	-0.7	-0.7	1.37	-0.13	1.04	1.61	0.27	1.16	0.05	-0.03	-0.05	-0.08	-0.28	-0.11	0.22	0.36	0.34	-0.54	-0.48	8.91	2.87	2.54	1.1	0.92	2.55	-0.45	-0.43	-0.34	-0.38	-0.06	-0.1	-0.65	-0.68	-0.52
	S-Adenosylmethionine	0.87	1.72	2.28	2.55	1.94	-0.18	0.03	0.34	0.1	-0.1	-0.17	-0.15	0.18	0.72	-1.13	-1.13	1.53	1.61	2.12	1.45	1.53	1.95	0.86	0.88	0.74	0.99	0.23	0.29	0.26	0.4	-0.17	-0.89	-0.03	0.6	1.65	1.18	-0.3	0.51	0.24	-0.64	-0.49	0.44	-0.8	-0.56	-0.57	-1.37	-1.16	-0.96
	Isobutylamine	1.18	1.45	0.82	0.26	0.35	-0.26	0.09	0.28	-0.45	-0.48	0.08	-0.39	-0.86	-0.58	-0.7	-0.7	1.99	0.23	0.78	0.33	0.1	-0.22	1.11	0.79	0.16	-0.13	-0.54	-0.31	-0.98	-0.63	-0.72	-0.82	-0.91	-0.35	0.58	0.96	-0.8	-0.52	-0.69	0.27	0.13	1.48	-0.14	-0.58	-0.24	-0.79	-0.62	-1.14
	N6,N6,N6-Trimethyllysine	2.03	0.08	0.24	-0.17	0.02	-0.45	0.27	-0.05	0.36	-0.47	-0.56	0.96	1.18	0.37	-1.14	-1.14	0.38	0.05	-0.09	2.1	0.14	2.15	0.51	0.37	0.54	1.12	0.08	0.78	-0.12	0.2	0.56	-1.07	-0.97	1.8	1.22	1.97	1.94	1.76	2.6	-0.8	0.32	2.58	-1.2	-0.68	-0.75	-1.15	-1.27	-1.17
	Cytosine	-0.91	-0.87	-0.91	-0.61	-0.48	-0.63	-0.54	-0.5	-0.28	0.01	-0.32	0.04	0.26	0.68	0.5	0.5	-1.03	-1.16	-0.98	0.09	-0.39	-0.35	-0.45	-0.29	-0.64	-0.28	-0.29	-0.41	0.22	0.54	0.77	0.04	0.64	-1.1	-1.24	-1.49	-0.67	-0.16	-0.11	-0.59	-0.75	-0.34	-0.32	0.06	0.05	1.18	0.95	1.35
	S-Methylmethionine	0.08	-0.56	2.27	0.7	1.43	-0.3	0.4	0.21	0.31	-0.09	-0.53	0.73	0.3	0.11	-0.8	-0.8	-0.6	-0.57	-0.02	3.48	2.05	3.51	-0.15	-0.26	0.45	0.29	-0.25	0.02	-0.52	-0.22	-0.26	-0.85	-0.74	-0.38	-0.07	-0.18	0.17	0.19	0.23	-0.75	-0.75	-0.5	-0.63	-0.62	-0.61	-0.73	-0.74	-0.71
	His	-0.21	-0.63	-0.15	0.18	0.14	-0.79	-0.34	-0.58	0.56	-0.34	-0.72	3.41	4.27	2.12	-1.01	-1.01	-0.35	-0.7	-0.09	1.6	0.76	1.33	0.01	-0.18	0	0.95	0.16	0.5	0.51	0.98	1.24	-1.03	-0.84	1.12	0.53	0.99	3.32	1.18	2.45	-0.82	-0.69	-0.01	-0.45	-0.42	-0.06	-0.82	-0.99	-0.89
	β-Ala	1.14	2.58	1.83	1.86	0.81	-0.63	-0.3	-0.17	-0.28	-0.65	-0.84	-0.17	-0.39	0.15	-0.94	-0.94	2.05	1.61	2	0.91	1.16	1.32	0.54	0.44	0.23	-0.01	-0.11	-0.33	-0.29	-0.14	-0.32	-0.89	-0.79	2.2	2.51	2.26	-0.32	0.09	-0.4	-0.67	-0.62	-0.28	-0.96	-0.79	-0.83	-0.6	-0.98	-0.94
	Nicotinamide	1.62	2.88	2.34	2.65	3.64	0.22	-0.05	2.28	0.78	0.43	0.11	-0.68	-0.51	1	-0.49	-0.49	2.19	0.16	1.01	2.08	0.5	0.72	1.22	2.43	1.5	0.22	0.59	-0.11	-0.46	-0.3	0.1	-0.39	-1.38	-0.4	1.11	0.55	-0.48	-0.34	0.99	-0.63	-0.79	0.36	-1.09	-0.52	-0.62	-0.24	-0.24	-0.45
	Isoamylamine	2.29	2.25	1.59	1.53	0.94	-0.07	0.3	0.84	-0.06	-0.47	0.69	-0.58	-0.9	-0.79	-1.12	-1.12	2.72	1.05	1.12	1.36	0.31	0.35	1.32	1.13	-0.15	0.06	-0.5	-0.31	-1.08	-0.95	-1.06	-1.02	-1.06	-0.21	1.25	1.28	-0.48	-0.58	-0.43	-0.25	0.08	1.32	-0.98	-0.86	-0.95	-1.15	-1.18	-1.14
	Betaine aldehyde	-0.86	-1.28	-0.84	-0.64	-0.44	-0.56	0.17	-0.45	-0.54	0.17	0.1	-0.08	0.86	1.91	1.61	1.61	-0.56	-0.82	-0.96	0.04	-0.17	-0.5	-0.37	-0.6	-1.18	-1.1	-1.56	-0.64	-0.21	0.2	0.6	-0.17	0.52	-1.28	-0.74	-0.83	-0.27	-0.51	0.5	-0.78	-0.81	0	0.07	0.2	0.3	1.99	1.49	1.61
	Adenine	0.67	0.4	-0.45	0.37	0.22	-0.24	-0.01	0.41	3.35	-0.33	0.15	-0.56	-0.33	-0.25	-1.01	-1.01	-0.01	-0.4	-0.07	0.01	-0.26	-0.04	0.78	0.51	3.31	3.13	0.08	1.57	-0.56	-0.41	0.31	-0.06	-0.14	-0.63	-0.35	0.16	-0.81	0.69	-0.22	-0.51	-0.42	1.73	-1.07	-0.82	-0.94	-0.97	-1.06	-0.93
	GABA	1.74	1.32	1.64	1.63	1.37	1.36	2.2	2.86	1.11	0.5	0.78	0.63	1.26	2.1	-0.71	-0.71	1.3	1.09	2.27	0.29	0.73	1.9	3.37	3.37	2.66	0.54	0.29	-0.04	0.63	0.61	0.2	0.2	0.7	-0.11	-0.3	-0.06	-0.8	0.23	-0.33	-0.77	-0.27	-0.13	-1.46	-0.72	-1.05	-0.73	-1.17	-0.63
	3-Methyladenine	-1.35	-1.36	-1.08	-0.72	-0.38	-0.97	-0.81	-0.83	-0.64	0.15	-0.4	-0.31	0.28	1.32	-0.08	-0.08	-1.08	-1.56	-1.1	0.28	-0.79	0.27	-0.01	-0.03	-0.57	0.17	-0.19	0	0.92	1.42	1.44	0.59	1.31	-1.73	-1.1	-1.15	-0.32	-0.05	0.22	-0.7	-0.61	0.98	-0.19	0.1	-0.43	0.16	0.45	0.84
	5-Methylcytosine	-1.34	-1.51	-1.16	-1.03	-0.3	-0.38	-0.52	-0.58	-0.86	0.61	-0.34	0.24	0.25	1.04	0.4	0.4	-1.48	-1.43	-1.52	-0.01	-0.86	-0.31	-1.05	-1.02	-1.09	-0.21	-0.18	-0.07	0.54	1.22	1.16	0.96	1.33	-1.36	-1.25	-1.39	-0.21	-0.17	-0.06	-0.6	-0.65	0.19	0.36	0.18	-0.07	0.76	0.97	0.73
	5-Amino-4-oxovaleric acid	1.68	3.84	2.38	5.98	1	-0.46	-0.13	0.84	0.89	0	0.31	0.53	0.36	0.4	0.7	0.7	2.15	0.91	1.66	-0.65	0.18	-0.15	0.38	0.32	0.38	0.25	0.16	-0.16	-0.56	-0.19	-0.21	0.12	-0.49	2.31	1.87	2.44	0.9	0.13	1.44	-0.38	0.11	2.07	-0.52	0.32	-0.26	-1.02	-1.01	-0.87
	1-Phenylethylamine	2.22	2.13	1.79	1.19	0.6	-0.21	0.17	0.59	-0.14	-0.16	0.61	-0.5	-0.56	-0.57	-1.21	-1.21	3.47	1.38	1.02	1.99	0.57	1.21	2.04	1.36	0.27	0.36	0.2	-0.04	-1.06	-0.92	-0.91	-0.95	-0.91	1.01	1.45	1.73	0.47	0.15	0.84	-0.29	-0.28	0.1	-0.98	-0.92	-0.98	-1.21	-1.23	-1.24
	5-Aminovaleric acid	0.84	0.2	0.2	-0.16	0.1	-0.23	0.4	1.09	0.66	0.54	0.67	0.97	1.44	1.08	0.03	0.03	1.25	0.83	0.73	3.87	2.86	4.33	2.49	4.37	2.35	3.33	2.03	1.36	0.59	0.82	0.45	0.07	0.43	-0.17	0.5	0.54	0.26	0.93	0.2	-0.41	-0.23	0.25	-0.67	-0.55	-0.48	-0.59	-0.77	-0.5
	Imidazole-4-acetic acid	-0.72	-1.23	0.45	1.37	-0.05	-0.16	-1.75	-0.22	0.6	-0.17	-0.45	0.97	0.51	0.53	-0.64	-0.64	0.02	-0.47	-1.18	1.42	0.89	0.28	1.67	0.87	0.66	1.11	1.33	0.16	-0.55	0.72	0.69	0.14	0.88	-0.34	-0.85	-0.02	-0.1	0.28	0.08	2.01	2.45	4.18	1.42	0.66	1.72	-0.07	0.05	-0.43
	Tropine	1.58	3.32	2.11	1.67	3.08	-0.13	-0.24	1.07	0.87	0.2	0.5	-0.14	0.6	1.14	0.21	0.21	0.36	0.55	1.8	0.52	-0.31	1	1.26	1.09	0.14	0.08	-0.34	-0.66	-0.42	-0.48	0.01	-0.57	-0.05	-0.51	2.18	1.18	-0.15	0.33	-0.21	-0.96	-0.79	-0.25	-1.24	-0.84	-0.81	0.15	-0.11	0.52
	4-Guanidinobutyric acid	-0.96	-1.24	-0.93	-0.98	-0.7	-0.83	-0.81	-0.38	-0.53	-0.42	-0.4	-0.53	0.07	0.56	-0.16	-0.16	-0.44	-0.71	-0.45	2.37	1.11	2.63	1.2	2.25	1.01	2.35	1.4	1.51	1.84	2.49	2.24	0.87	1.87	-0.78	-0.83	-0.93	0.09	0.64	0.28	-0.38	-0.48	0.14	-0.43	-0.57	-0.28	0.08	-0.33	-0.01
	tyramine	0.15	0.32	0.28	0.53	-0.02	-0.59	-0.62	0.03	-0.29	-0.36	-0.35	-0.77	-0.58	-0.54	-1.42	-1.42	-0.63	-0.79	-0.49	-0.04	-0.53	-0.26	-0.33	0	-0.53	-0.09	-0.35	-0.51	-0.43	-0.52	-0.51	-1.03	-0.72	-1.17	-0.73	-0.74	-1.01	-0.55	-0.44	-1.36	-1.3	0.02	-1.33	-0.85	-1.2	-1.57	-1.7	-1.63
	Urocanic acid	-0.5	-0.43	0.18	8.03	0.09	-0.46	-0.38	-0.34	-0.43	0.03	-0.33	-0.21	-0.37	-0.05	-0.34	-0.34	-0.55	-0.35	1.72	3.62	0.92	3.35	0.37	0.33	0.02	-0.07	-0.15	-0.26	-0.41	-0.37	-0.1	-0.11	-0.19	0.41	0.22	0.07	-0.45	-0.3	-0.59	-0.06	-0.41	-0.24	-0.17	0.08	-0.42	1.12	0.94	1.06
	Guanine	2.16	0.46	1.93	0.83	0.43	0.25	0.36	1.14	-0.21	0.08	-0.51	-0.22	0	-0.15	-1.21	-1.21	-0.04	0.45	0.99	1.7	0.08	4.41	3.14	2.49	2.05	1.02	0.02	0.11	-0.11	-0.26	0.12	-0.78	-0.26	0.35	0.01	-0.19	-0.79	4.02	-0.45	-0.29	-0.04	0.04	-0.63	-0.29	0.12	-0.91	-1.1	-0.99
	Tryptamine	0.04	-0.3	0.16	-0.33	-0.48	-0.38	-0.69	-0.84	-0.67	0.1	-1.01	0	0.31	1.38	0.22	0.22	0.56	-0.42	0.28	1.05	-0.44	0.07	-0.07	-0.61	-0.17	0.79	-0.53	0.42	-0.47	0.62	0.45	0.08	0.75	-0.96	-0.1	-0.79	-0.28	0.08	-0.03	-0.78	-0.51	-0.18	-0.94	-0.07	-0.87	-0.18	0.49	0.2
	Gly	1.23	1.44	-0.19	0.49	-0.13	-0.29	-0.13	-0.18	-0.09	-0.18	-0.21	0.12	0.13	0.3	-0.22	-0.22	1.94	0.38	3.81	9.23	0.24	0.09	0.32	0.41	0.5	-0.03	-0.16	-0.17	-0.04	-0.03	-0.11	-0.19	-0.23	4.91	0.76	1.25	0.05	0.07	0.37	-0.2	-0.14	0.14	-0.44	-0.33	-0.39	-0.41	-0.45	-0.33
	6-Aminohexanoic acid	-0.6	-0.7	-0.44	-0.72	-0.7	-0.81	-0.62	0.05	-0.3	-0.16	0.67	0.2	0.86	0.37	0.06	0.06	0.28	0.07	-0.6	3.1	0.79	2.24	1.5	1.32	0.88	2.27	2.04	2.1	3.25	4.43	3.01	1.6	3.54	-0.8	-0.27	-0.83	0.46	1.02	0.05	-0.34	-0.55	0.11	-0.55	-0.01	-0.55	0.63	0.22	0.76
	N-Acetylputrescine	-0.32	-0.64	-0.39	-0.23	-0.66	-0.96	-1.02	-0.69	-0.33	-0.41	-0.85	-0.33	-0.3	-0.02	-1.09	-1.09	-0.5	-0.71	-0.53	0.17	-0.77	-0.07	-0.35	-0.24	-0.65	0.34	0.03	-0.21	0.05	0	0.44	-0.05	0.25	-1.31	-1	-1.1	-0.92	-0.89	-0.46	-0.42	0.19	1.24	-0.11	0.24	-0.54	-0.81	-0.77	-0.36
	Carnitine	-0.74	-0.87	-0.65	-0.8	-0.69	-0.6	-0.78	-0.61	-0.45	-0.06	-0.27	-0.22	0.07	0.17	0.54	0.54	-0.94	-0.95	-0.99	-0.5	-0.84	-0.61	-0.54	-0.62	-0.77	-0.6	-0.54	-0.71	-0.11	0.13	0.11	0.01	-0.05	-0.86	-0.68	-1.01	-0.57	0	-0.16	-0.29	-0.52	-0.14	-0.13	-0.19	-0.37	3.34	3.27	2.81
	Pyridoxine	4.77	3.78	4.46	3.29	1.99	1.51	1.42	2.15	0.24	-0.22	-0.18	0.27	0.2	0.63	-0.91	-0.91	-0.25	0.11	0.98	0.15	-0.74	0.82	0.8	-0.3	-0.28	-0.41	-0.88	-0.77	-1.03	-1.16	-0.73	-0.97	-0.29	1.25	1.53	0.94	-0.79	-0.49	-0.7	0.04	0	0.4	-1.04	-0.8	-0.99	0.43	0.43	0.2
	Dopamine	-0.73	-0.79	-0.76	-0.75	-0.74	-0.67	-0.67	-0.71	-0.5	-0.45	-0.56	-0.19	-0.31	-0.35	-0.36	-0.36	-0.74	-0.74	-0.78	-0.55	-0.65	-0.63	-0.65	-0.6	-0.68	-0.45	-0.48	-0.45	0.18	0	-0.29	-0.14	-0.05	-0.64	-0.74	-0.68	-0.38	-0.17	-0.22	-0.5	-0.45	0.01	-0.29	0.3	-0.19	-0.22	-0.24	-0.3
	S-Adenosylhomocysteine	1.33	3.06	2.25	2.02	1.38	0.24	-0.16	0.35	-0.4	-0.43	0.03	-0.82	0.4	0.68	-0.78	-0.78	4.83	3.34	3.18	-0.23	0.37	0.96	1.95	0.46	-0.36	-0.11	0.48	-0.32	-0.06	0.12	-0.36	-0.41	-0.29	1.19	1.48	0.46	-0.76	0.02	-0.22	-0.26	-0.81	0.21	-0.92	-0.61	-0.73	-0.04	-0.57	-0.34
	Pyridoxal	1.46	2.2	0.09	1.67	1.14	0.09	0.34	1.98	1.71	-0.1	-0.22	-0.88	-0.73	-0.2	-1.01	-1.01	-0.21	-0.15	0.18	1.51	-0.16	0.29	0.25	0.22	2.01	0.55	-0.68	0.31	-1.12	-0.71	-0.19	-0.37	-0.11	-0.05	0.49	0.91	-0.72	0.57	-0.01	-0.9	-0.74	1.63	-1.4	-1.02	-1.03	-0.97	-1	-0.75
	Ala	1.06	4.19	0.66	0.95	1.34	-0.08	0.13	0.41	0.42	0.29	0.81	-0.56	0.61	1.02	-0.6	-0.6	2.68	2.33	3.36	-0.2	2.41	0.69	2.86	1.8	1.82	0.92	0.92	0.69	0.45	0.1	0.54	-0.06	0.34	1.24	0.54	0.11	-0.11	0.24	-0.31	-0.39	-0.5	0.12	-1.43	-1.15	-1.17	-0.72	-0.87	-0.79
	O-Acetylcarnitine	-0.67	-0.38	-0.42	-0.34	-0.05	-0.17	-0.68	-0.42	-0.12	0.43	0.27	0.13	0.61	1.53	1.29	1.29	-0.8	-0.46	-0.83	0.18	-0.62	0.06	0.14	-0.09	-0.19	-0.59	-0.64	-0.3	0.22	0.36	0.2	0.69	0.47	-0.96	-0.88	-1.13	-0.22	0.68	-0.2	-0.28	-0.51	-0.43	-0.32	-0.25	-0.28	4.27	5.21	3.82
	Ala-Ala	-1.28	-1.06	-0.19	0.61	-0.55	-0.59	-1.14	-0.83	-0.66	-0.51	-0.73	0.51	0.17	1.04	0.37	0.37	-1.16	-1.33	-1.31	-0.6	-0.91	-0.88	-0.71	-0.72	-0.9	0.11	-0.35	-0.28	0.57	0.68	0.66	0.5	0.84	-1.15	-1.2	-0.99	-0.29	-0.3	-0.13	0.33	0.43	1.12	0.68	1.21	0.57	2.14	2.52	3.03
	Adrenaline	-0.5	-0.71	-0.83	-0.9	-0.78	-0.62	-0.67	-0.7	-0.63	-0.31	-0.52	-0.38	-0.11	-0.2	-0.36	-0.36	-0.74	-0.9	-0.76	-0.43	-0.64	-0.19	-0.64	-0.52	-0.69	-0.22	-0.19	-0.27	0.94	1.27	0.01	0.12	0.39	-0.78	-0.75	-0.84	-0.3	0.05	-0.3	-0.59	-0.64	-0.44	-0.45	-0.29	-0.31	-0.46	-0.49	-0.35
	Argininosuccinic acid	1.83	1.3	0.55	0.3	-0.04	0	-0.32	0.61	0.02	0.53	-0.51	-0.69	-0.48	-0.39	-0.74	-0.74	2.24	1.12	1.69	2.11	-0.1	1.73	0.74	1.02	0.81	0.73	-0.27	-0.07	-0.35	-0.18	-0.77	-0.65	-0.38	0.66	0.3	0.92	-0.88	0.55	-0.46	-0.97	-0.76	-0.06	-1.24	-1.09	-1.35	0.38	0.08	-0.03
	1-Aminocyclopentanecarboxylic acid	-0.41	-0.08	-0.11	-0.13	-0.43	-0.55	-0.44	-0.56	-0.24	-0.15	-0.52	-0.11	0	0.35	-0.49	-0.49	1.59	-0.41	-0.33	0.6	0.28	0.14	-0.11	-0.12	0.02	3.73	1.35	1.51	2.78	2.22	0.41	-0.3	-0.1	-0.22	-0.42	-0.29	0.18	2.47	-0.09	-0.38	0.14	0.55	-0.57	-0.4	-0.44	0.28	0.46	0.51
	2-Aminoisobutyric acid	0.3	1.35	0.5	0.72	0.29	-0.39	-0.24	-0.26	0.1	1.08	-0.36	6.52	2.92	4.4	-0.28	-0.28	1.65	0.31	0.72	-0.13	-0.25	0.17	-0.09	0.46	-0.4	0.94	0.1	0.43	0.01	0.51	1.56	-0.51	-0.48	1.03	0.73	0.76	1.51	1.13	3.65	-0.47	-0.17	0.32	-0.23	-0.14	0.63	-0.24	-0.26	-0.74
	Cytidine	1.14	2.42	0.72	1.17	1.46	0.4	0.3	2.37	1.95	-0.16	0.09	-0.58	0.3	0.16	-1.02	-1.02	1.31	0.98	2.02	2.31	0.46	1.63	1.59	1.06	2.21	1.83	-0.28	0.37	-0.64	-0.6	0.41	-0.57	-0.36	0.02	0.43	0.66	-0.74	1.93	-0.29	-0.59	-0.61	0.39	-1.2	-0.89	-0.84	-1.02	-1.14	-0.91
	Gly-Leu	1.15	1.25	1.71	3.14	0.72	-0.22	0.53	0.17	0.58	-0.73	-0.12	0	0.2	0.52	-0.7	-0.7	0.4	0.13	0.6	1.95	0.27	2.5	0.47	0.28	0.76	0.17	-0.77	-0.49	-0.4	0.03	0.02	-1.72	-0.86	0.31	1.15	2	-0.94	1.15	0.18	-1.49	-0.77	-0.38	-1.81	-1.13	-1.26	-0.95	-0.88	-0.14
	3-Hydroxykynurenine	2.12	2.92	1.65	6.23	0.06	-0.65	-0.52	-0.22	-0.79	-0.66	-0.53	-0.49	-0.64	-0.52	-0.81	-0.81	3.64	1.81	2.19	1.04	0.46	0.74	0.38	0.57	0.08	-0.11	-0.25	-0.58	-0.71	-0.58	-0.4	-0.24	0.06	0.73	1.49	1.07	0.05	0.11	0.05	-0.12	-0.33	0.95	-0.47	-0.77	-0.23	-0.37	-0.39	-0.36
	Adenosine	2.06	3.12	0.23	0.7	1.46	1.09	0.86	2.93	-0.3	0.77	0.02	-0.89	0.11	-0.55	-0.74	-0.74	1.77	2.58	2.9	2.96	1.32	1.08	1.84	1.1	2.02	0.42	-0.43	-0.13	-0.4	-0.45	0.03	-0.08	-0.34	0.19	0.57	0.38	-0.15	2.02	-0.25	-0.49	-0.14	-0.1	-1.25	-0.91	-0.57	-0.97	-1.02	-0.93
	Kynurenine	-0.56	-1.19	-0.79	-1	-0.32	-0.54	-0.39	-0.21	0.42	1.1	0.14	0.98	2	2.64	0.33	0.33	-0.92	-0.95	-0.96	1.28	0.1	0.67	0.64	0.42	0.31	1.56	1.05	1.47	4.07	4.34	1.63	0.14	1.54	-1.01	-0.91	-0.59	0.29	0.71	0.07	-0.68	-0.42	0.01	-0.79	-0.39	-0.46	0.3	-0.07	0.37
	1-Methyladenosine	0.08	1.17	0.63	0.89	-0.17	-0.15	-0.55	0.05	-0.79	0.41	-0.91	-1.35	-0.59	-0.39	-1.39	-1.39	-0.27	-0.34	-0.32	3.8	-0.26	1.24	1.46	0.64	0.46	0.13	-0.43	0.02	-0.63	-0.64	-0.74	-0.89	-0.46	-1.37	-0.64	-0.71	-0.47	-0.14	-0.4	-0.32	-0.1	1.03	-1.12	-0.96	-1.2	-0.7	-0.52	-0.68
	Ser	1.04	1.31	0.98	0.36	0.25	0.27	0.36	1.18	0.44	0.45	-0.31	0.01	0.04	0.61	-0.75	-0.75	0.56	-0.02	0.48	1.52	0.16	0.96	1.38	1.48	0.94	0.93	0.08	0.05	-0.02	0.02	-0.7	-1.02	-0.59	0.75	0.8	1.48	-0.61	-0.18	0.04	-0.77	-0.44	0.03	-1.71	-1.49	-1.5	-1.09	-0.98	-0.94
	Val	0.16	0.5	0.9	-0.03	1.19	-0.74	-0.29	-0.27	-0.52	-0.25	-0.83	1.98	1.54	2.17	-1.28	-1.28	0.29	-0.07	0.29	3.95	2.58	4.09	0.34	0.4	0.63	0.04	-0.42	-0.34	0.38	1.06	1.49	-0.9	-0.78	1.56	1.64	2.01	1.33	1.53	2.54	-0.61	-0.5	-0.23	-0.62	-0.35	-0.26	-1.28	-1.3	-1.24
	5'-Deoxy-5'-methylthioadenosine	1.55	2.03	3.99	2.96	3.13	0.01	-0.65	1.49	0.41	0.25	-0.06	-0.24	-0.4	1.83	-0.3	-0.3	2.54	0.84	1.86	1.48	0.75	1.19	0.52	0.77	0.21	0.58	0.67	-0.2	0.12	0.24	0.53	-0.13	-0.73	0.39	2.39	1.08	-0.09	0.18	0.77	-0.41	-0.51	0.25	0.07	-0.09	0.33	-0.47	-0.36	-0.49
	Ile	-0.22	-0.53	0.22	-0.34	1.06	-0.36	0.3	-0.17	0.25	0.35	-0.01	3.85	3.42	3.59	-0.88	-0.88	-0.52	-0.58	-0.38	2.77	2.29	4.09	-0.05	0.03	0.19	0.18	-0.18	0.2	0.53	0.71	1.57	-0.73	-0.88	1.11	0.92	1.18	2.26	2.25	3.5	-0.47	-0.42	-0.37	-0.24	0.26	0.44	-1.02	-1.03	-0.99
	Pipecolic acid.1	-0.41	-0.1	-0.11	-0.19	-0.43	-0.56	-0.44	-0.52	-0.24	-0.18	-0.51	-0.07	0.11	0.34	-0.5	-0.5	1.58	-0.42	-0.33	0.59	0.27	0.13	-0.11	-0.12	0.02	3.71	1.35	1.51	2.77	2.23	0.4	-0.31	-0.09	-0.22	-0.44	-0.29	0.17	2.47	-0.09	-0.38	0.14	0.55	-0.58	-0.4	-0.45	0.27	0.45	0.51
	Leu	-0.09	-0.04	1.22	0.3	1.37	-0.84	-0.39	-0.39	-0.3	0.7	-0.39	2.58	2.2	2.36	-1.22	-1.22	-0.41	-0.18	0.31	4.28	2.22	3.54	0.56	0.31	0.25	0.15	-0.24	0.06	0.32	0.89	1.45	-0.68	-0.8	1.52	1.67	1.82	2.02	2.02	3.35	-0.59	-0.58	-0.42	-0.66	-0.67	-0.23	-1.23	-1.25	-1.17
	2-Methylserine	2.05	0.76	1.64	0.76	2.18	0.87	0.41	1.19	0.99	0.13	-0.15	1.34	1.13	1.84	-0.99	-0.99	1.08	0.82	1.22	1.32	1.55	1.27	1.32	1.09	1.29	0.71	0.27	-0.15	-0.01	0.21	-0.2	-0.9	-0.64	2.27	1.95	2.38	-0.05	-0.01	0.67	-1.05	-0.72	-0.43	-1.28	-1	-1.08	-1.11	-1.06	-1.01
	Trigonelline.1	1.74	1.54	2.26	6.71	1.35	-0.01	-0.48	-0.03	0.47	-0.72	0.01	0.18	0.57	0.34	-0.82	-0.82	0.73	-0.71	-0.27	-0.28	-0.68	-0.4	-0.4	-0.37	-0.61	-0.28	-0.33	-0.55	-1.01	-0.78	-0.26	-0.83	-0.48	-0.93	0.32	-0.07	-0.7	-1.09	-0.7	-0.63	-0.33	0.19	-0.54	-0.48	-1.14	-0.46	-0.43	-0.98
	Asn	-0.41	-0.13	1.3	0.93	0.88	-0.47	-0.19	0.03	-0.03	-0.61	-0.81	-0.7	-0.73	-0.36	-1.07	-1.07	1.17	0.05	1.16	3.37	0.92	2.81	0.67	0.84	0.77	0.51	0.3	-0.45	-0.71	-0.32	-0.78	-1.01	-0.85	1.1	1.7	2.69	-0.8	-0.52	-0.5	-1.08	-0.83	-0.64	-1.11	-0.98	-0.91	-1.1	-0.96	-0.91
	Pyridoxamine 5'-phosphate	1.62	1.33	2.14	2.71	2.1	0.62	-0.35	0.77	-0.05	-0.58	-0.31	-0.31	-0.37	0.09	-0.88	-0.88	0.86	0.89	1.38	0.4	1	0.96	1.27	0.98	0.32	-0.25	-0.11	-1.15	-1.11	-1.1	-1.17	-1.62	-1.36	0.5	1.68	1.92	-0.62	-0.66	-0.66	-0.59	-0.16	0.23	-1.59	-0.92	-0.87	-0.81	-0.45	-0.76
	Thr	2.05	0.76	1.64	0.76	2.17	0.87	0.41	1.19	1	0.13	-0.15	1.34	1.13	1.83	-0.99	-0.99	1.08	0.82	1.23	1.32	1.55	1.26	1.32	1.09	1.29	0.71	0.27	-0.15	-0.01	0.21	-0.2	-0.9	-0.64	2.27	1.95	2.38	-0.05	-0.01	0.67	-1.05	-0.72	-0.43	-1.28	-1	-1.09	-1.11	-1.06	-1.01
	Met	0.88	0.55	1.36	0.79	0.89	0.4	0.63	1.42	0.52	-0.25	-0.36	0.11	0.54	1.14	-1.45	-1.45	1.57	1.27	2.23	1.84	1.79	2.99	0.91	1.2	0.34	0.67	-0.3	-0.35	-0.56	0.17	0.4	-1.08	-1	1.27	2.34	1.4	0.09	0.57	1.34	-0.97	-0.91	-0.06	-0.64	-1.05	-0.76	-1.3	-1.21	-1.37
	Thiamine phosphate	1.22	0.42	-0.33	0.33	1.08	0.34	-0.23	2.4	1.8	0.49	0.05	-0.36	0.36	-0.66	-1.18	-1.18	0	0.15	0.82	2.11	-0.03	0.53	0.71	0.71	1.79	1.29	-0.52	0.74	-0.61	-0.33	0.67	0.1	-0.25	0.12	1.91	0.95	-0.1	1.2	0.15	-0.46	0.69	1.84	-1.22	-0.65	0.08	-1.07	-1.26	-1.13
	Gln	0.88	0.93	0.81	0.99	0.19	0.49	0.93	1.28	0.71	-0.03	-0.79	-0.1	0.13	0.45	-0.94	-0.94	1.51	0.64	1.54	0.87	0.77	1.62	1.41	1.88	1.07	0.95	0.43	-0.19	0.31	1.05	-0.02	-0.6	0	1.47	1.64	1.33	-0.14	-0.16	0.09	-1.15	-0.91	-0.11	-0.84	-0.78	-0.73	-1.16	-1.16	-0.92
	Pro	1.3	0.09	-0.38	0.62	0.4	-0.15	0.87	0.65	0.36	-0.9	-0.89	0.3	0.58	0.85	-1.56	-1.56	1.12	0.47	0.64	0.37	0.89	1.05	0.62	0.74	0.54	0.72	0.37	-0.01	-0.66	0.01	-0.84	-1.55	-1.19	-1.05	2.17	1.48	-0.18	0.57	1.3	-0.62	0.24	1.78	-1.57	-1.12	-0.97	-1.11	-1.03	-0.59
	Glu	1.51	0.92	0.75	1.46	1.8	0.64	0.94	1.27	0.38	0.46	-0.04	-0.42	-0.46	0.64	-0.86	-0.86	0.84	1.06	0.98	1.65	1.52	1.67	1.69	2.39	1.07	1.34	0.57	0.61	-0.57	0.29	-0.54	-0.73	0.09	0.53	1.57	1.86	-0.33	0.3	0.52	-0.33	-0.36	0.78	-1.8	-1.13	-1.23	-1.26	-1.22	-1.13
	2-Aminoadipic acid	0.32	0.09	0.01	0.01	0	-0.21	2.19	-0.29	0.16	-0.18	-0.55	1.67	1.46	1.89	-0.1	-0.1	-0.22	-0.43	0.31	1.27	0.03	0.91	0.16	0.48	0.41	0.29	-0.26	0.39	0.94	2.75	2.18	0.34	-0.18	-0.21	-0.23	-0.05	1.91	1.83	3.07	-0.72	-0.42	0.28	0.4	-0.6	1.09	0.01	-0.44	-0.26
	Trp	-0.97	-1.16	-0.86	-1.12	-0.74	-1	-0.39	-0.91	-0.63	-0.34	-0.82	0.93	3.03	0.74	-0.85	-0.85	-1.18	-1.21	-1.02	1.51	-0.4	0.9	0.12	-0.64	-0.22	1.01	-0.57	0.97	0.64	2.23	3.56	-0.44	-0.83	-0.89	-0.8	-0.67	4.86	2.03	1.88	-0.8	-0.32	-0.13	0.22	-0.07	-0.14	-0.66	-0.92	-0.97
	Citrulline.1	2.6	2.89	0.58	1.57	-0.07	0.05	0.12	0.48	-0.03	-0.27	-0.39	-0.49	-0.51	-0.43	-0.5	-0.5	5.26	2.69	6.88	-0.25	-0.07	-0.16	1.65	1.85	1	0.22	0.06	-0.23	-0.44	-0.43	-0.55	-0.43	-0.35	1.34	0.32	0.54	-0.5	-0.51	-0.39	-0.43	-0.4	-0.08	-0.6	-0.57	-0.59	-0.42	-0.44	-0.43
	Phe	1.76	1.25	0.77	0.1	1.46	-0.54	0.12	0.24	0.87	0.54	-0.13	2.21	2.47	2.96	-1.49	-1.49	0.24	-0.21	0.2	2.42	0.88	1.35	0.61	0.43	0.57	0.84	-0.25	0.51	0.98	0.96	0.95	-0.97	-0.74	1.87	1.9	1.58	2.34	1.62	1.57	-1.44	-1.06	-0.56	-0.98	-0.82	-0.67	-0.9	-0.7	-0.6
	Betaine	-0.63	-0.78	-0.57	-0.14	-0.65	-0.59	-0.7	-0.61	-0.52	-0.52	-0.34	-0.28	0.05	0.36	0.52	0.52	-1.16	-0.89	-0.98	0.26	-1.37	0.09	-0.55	-0.38	-0.69	-0.26	-0.57	-0.54	0.56	0.48	0.81	0.55	0.04	-1.08	-0.65	-0.44	-0.41	0.57	-0.72	0.12	0.11	1.79	-0.2	-0.29	0.02	1.06	1.25	1.08
	Tyr	0.5	-0.27	1.19	0.02	0.51	-0.78	-0.24	-0.22	0.21	0.05	-0.65	3.4	3.31	2.37	-1.21	-1.21	-0.56	-0.53	-0.06	3	0.88	2.61	0.39	0.1	0.11	1.2	-0.36	0.21	0.55	0.81	0.84	-0.98	-0.88	1.71	1.67	1.73	2.36	1.58	2.74	-0.86	-0.71	-0.74	-0.71	-0.46	-0.32	-1.14	-1.07	-0.98
	N5-Ethylglutamine	1.71	2.41	1.3	4	0.92	-0.08	0.15	0.11	0.78	-0.23	-0.28	0.68	0.63	0.85	-0.51	-0.51	3.48	0.27	2.25	0.6	0.52	0.7	0.15	0.2	-0.01	0.87	0	0.09	-0.43	-0.09	-0.41	-0.77	-0.64	3.22	1.28	1.56	0.69	0.03	0.55	-0.57	-0.05	0.64	-0.9	-0.34	-0.46	-0.51	-0.45	-0.6
	Asp	-0.25	-1.13	0.76	-0.41	0.81	0.15	0.55	0.67	-0.12	0.19	-0.56	-0.08	-0.54	0.71	-1.24	-1.24	1.34	-0.24	-0.32	1.68	1.3	1.05	-0.53	0.07	-0.19	0.23	-0.01	-0.56	-0.27	0.98	-0.34	-1.18	-0.72	1.01	2.71	2.29	-0.36	0.16	0.19	-1.49	-1.32	-0.87	-1.33	-0.87	-0.95	-1.01	-0.78	-0.86
	Methionine sulfoxide.1	0.1	0.58	-0.39	1.9	-0.66	-0.34	1.35	0.65	1.31	0.29	-0.38	1.76	0.36	1.43	-1.78	-1.78	-0.04	-0.87	0.79	2.25	-0.37	-1.32	1.38	0.57	1.36	0.02	-0.35	0.42	-0.19	0.06	0.65	-0.08	-0.28	1.9	0.63	1.86	2.43	1.04	1.89	-0.76	-0.13	0.1	-0.19	-0.11	-0.27	-0.88	-1.36	-0.93
	Hydroxyproline	1.97	0.46	0.28	1.13	0.99	-0.19	0.53	0.48	0.58	-0.29	-0.45	0.09	0.1	0.33	-0.78	-0.78	1.26	0.71	0.67	1.17	1.33	1.22	0.88	0.92	1.42	0.67	0.2	0.06	-0.26	0.01	-0.02	-0.54	-0.4	1.42	0.92	1.01	-0.13	-0.13	0.11	-0.59	-0.18	0.89	-0.78	-0.91	-0.86	-0.95	-0.9	-0.51
	Glutathione (GSSG)_divalent	0.36	2.79	0.03	1.49	0.86	0.17	1.93	0.53	0.18	-0.68	-0.36	0.85	-0.16	0.98	-1.11	-1.11	-0.49	-0.35	0.52	-0.48	-0.5	-0.88	-0.14	-0.42	0.39	-0.66	-0.93	-0.5	-1.01	-0.86	-0.71	-0.8	-0.56	2.03	2.63	2.9	1.11	-0.23	0.18	-0.47	0.37	-0.9	0.38	-0.23	0.58	-0.96	-0.84	-0.69
	Guanosine	1.24	2.27	-0.28	0.45	0.54	0.15	0.29	1.7	1.71	0.13	-0.07	-0.6	0.07	-0.2	-1.04	-1.04	1.41	1.16	1.68	1.69	0.39	0.49	1.69	0.66	2.46	2.33	0.05	0.78	-0.22	-0.24	0.65	0.02	-0.26	0.14	0.92	1.3	-0.33	1.95	0.04	-0.68	-0.25	0.96	-1.18	-0.7	-0.51	-1.15	-1.25	-1.06
	O-Acetylserine	3.02	4	-0.3	1.43	0.26	0.29	1.17	2.03	0.82	0.47	-0.03	-1.05	-0.73	-0.69	0.33	0.33	2.56	2.89	3.23	-0.32	0.04	0.16	3.49	3.9	3.14	-0.13	-0.01	-0.52	-0.52	-0.62	-0.97	0.69	0.64	-0.72	-0.84	-0.85	-0.88	-0.61	-0.54	-0.3	-0.13	1.56	-1.15	-1.08	-1.04	-0.8	-0.9	-0.79
	γ-Glu-Cys	0.06	-0.07	1.62	0.47	0.02	0.54	-0.3	0.45	0.53	0.68	0.64	-0.1	0.26	0.68	-0.76	-0.76	0.52	0.38	0.54	0.81	-0.53	0.91	0.04	0.03	-0.73	1.84	0.96	0.78	0.88	0.4	0.14	-0.87	-0.72	1.2	2.05	0.76	-0.58	-0.24	-0.24	-0.74	-0.7	-1	-0.5	-0.14	-0.34	-0.61	-0.64	-0.63
	Glutathione (GSH)	1.31	0.1	2.29	1.64	0.56	-0.3	-1.76	-0.39	-0.46	0.51	0.3	0.57	1.57	0.91	0.34	0.34	2.45	2.11	1.56	0.95	1.96	1.46	0.37	0.96	-0.87	1.04	0.96	-0.33	1.7	1.58	0.11	-0.7	-0.43	0.53	0.58	-0.54	-0.8	0.17	-0.18	0.14	-0.09	-1.03	-1.6	-1.75	-1.71	-0.39	-0.3	-0.77
	Inosine	0.95	3.96	-0.11	-0.17	0.81	-0.1	0.06	0.2	-0.18	0.35	-0.16	-0.3	0.81	0.93	-0.2	-0.2	2.19	1.19	2.38	0.31	2.14	2.02	2.45	1.37	0.77	1.69	1.11	1.83	0.67	-0.62	-0.18	-0.02	0.47	-0.6	-0.88	-1.06	0.05	0.69	-0.45	-0.3	-0.42	-0.11	-0.81	-1.05	-0.83	-0.97	-0.81	-0.82
	Phosphorylcholine	-0.81	1.41	3.17	3.87	1.68	-0.04	-0.46	0.44	-0.33	-0.42	-0.44	0.09	-0.68	0.37	-0.51	-0.51	0.55	0.29	0.54	3.07	1.87	2.3	0.69	1.1	0.01	0.04	0.57	-0.29	-1.13	-0.44	0.57	-0.23	0.03	-0.17	0.24	-0.44	-1.15	-0.96	-0.85	-0.99	-0.81	-0.82	-1.38	-1.15	-1.03	-1.21	-1.16	-1.05
	urea.1	-0.73	-0.31	-0.41	0.69	-0.19	-0.69	0.67	0.99	-0.54	0.43	-0.28	-0.66	-0.53	-0.47	0.08	0.08	-0.39	-0.35	-0.13	0.47	-0.04	-0.2	-0.42	0.11	-0.22	-0.26	-0.43	-0.53	-0.52	-0.39	-0.07	0.4	-0.01	1.19	0.2	0.39	-0.18	0.19	-0.51	-0.22	-0.34	-0.09	0.06	0.16	0.74	0.07	-0.01	-0.02
	Glycerophosphocholine	-0.18	2	1.51	1.77	0.44	0.07	0.64	0.35	1.1	0.71	0.92	-0.07	-0.42	0.58	3.34	3.34	-0.06	0.44	-0.15	-0.73	-0.66	-0.83	-0.36	-0.11	-1.33	-1.04	0.54	-0.95	-0.95	-0.97	-1.49	-0.85	-0.79	0.11	-0.47	-0.61	-1	-1.27	-1.01	1.27	0.54	0.31	-1.06	-0.64	-0.95	0.15	0.62	0.15
	Riboflavin	2.51	1.44	0.69	1.57	1.32	0.62	0.7	1.7	1.2	0.08	0.37	-0.21	0.02	-0.12	-1.25	-1.25	0.64	1.07	1.47	1.01	0.58	0.72	1.45	1.29	2.19	0.75	0.14	0.14	-0.49	-0.53	-0.04	-0.54	-0.34	0.33	1.37	1.15	-0.64	0.76	0.16	-0.42	-0.6	1.12	-1.35	-0.7	-0.89	-1.35	-1.58	-1.21
	uracil.1	-0.17	-0.11	-0.17	-0.15	-0.17	-0.19	-0.18	-0.2	-0.17	-0.19	-0.19	-0.2	-0.16	-0.19	7.25	7.25	-0.17	-0.08	-0.13	-0.18	-0.19	-0.19	-0.19	-0.19	-0.18	-0.18	-0.2	-0.13	-0.18	-0.19	-0.17	3.47	5.13	-0.13	-0.19	-0.15	-0.17	-0.13	-0.2	0.31	-0.18	0.04	-0.13	-0.2	-0.14	0.57	0.83	0.74
	Uridine	1.29	4.42	0.92	1.16	0.71	-0.16	0.62	0.99	1.34	-0.12	0.03	-0.55	0.31	-0.01	-0.92	-0.92	1.33	2.74	3.42	1.29	0.68	1.62	2.37	0.56	2.27	2	0.07	0.7	-0.18	-0.42	0.75	-0.18	-0.05	1.04	0.17	0.96	-0.33	1.65	-0.11	-0.66	-0.32	-0.21	-0.85	-0.69	-0.66	-0.9	-1	-0.88
	N-Acetylglucosamine	1.8	1.15	1.07	0.79	0.32	0.32	0.43	0.89	1.62	1.39	0.65	1.44	4.24	1.81	1.11	1.11	-0.33	-0.12	-0.16	1.12	0.12	0.62	0.59	0.01	0.17	1.12	0.24	0.91	1.96	2.15	3.4	0.78	1.67	-0.83	-1.01	-0.23	0.31	2.38	0.17	-0.48	-0.21	0.53	-0.38	-0.47	-0.46	0.79	-0.01	0.97
	NAD	-0.34	0.76	1.9	1.68	1.06	0.69	-0.57	1.49	0.44	0.9	-0.24	0.73	0.1	-0.16	-0.72	-0.72	0.45	1.03	0.93	1.21	0.57	0.64	1.38	1.15	-0.57	0.54	0.42	-0.47	0.43	-0.32	-0.96	-1.35	-1.19	0.69	1.52	1.43	-0.4	-0.52	0.46	-0.75	0.14	-0.41	-1.39	-0.88	-1.05	-1.27	-1.1	-0.88
	Prostaglandin F2	-0.55	-0.57	-0.46	-0.53	-0.63	-0.79	-1	-0.9	-0.58	0.19	-0.62	-0.23	0.29	0.11	0.39	0.39	-0.76	-1.01	-0.91	-0.7	-1.3	-0.98	-0.62	-0.89	-0.95	-0.82	-0.88	-0.84	-0.59	-0.57	-0.5	-0.33	-0.77	-0.96	-0.93	-0.95	-0.71	-0.79	-0.15	-0.9	-0.65	-0.72	-0.29	-0.1	-0.48	1.03	1.59	1.75
	N-Acetylmuramic acid	-0.81	-1.08	-0.97	-0.88	-0.6	-0.87	-0.86	-1.08	-0.8	-0.72	-0.91	0.64	0.13	0.13	-0.24	-0.24	-1.21	-1.26	-1.16	-0.24	-0.83	-1.03	-0.6	-0.4	-0.53	-0.82	-0.77	-0.33	0.12	-0.5	0.21	-0.22	-0.18	-1.14	-1.26	-1.08	-0.65	-0.5	-0.02	-0.03	-0.2	0.21	0.16	0.29	-0.24	0.35	0.6	1.2
	Pantothenic acid	-0.53	-1.14	-0.7	-0.81	-0.31	-0.01	-0.38	0.33	0.11	0.54	0.61	0.48	0.8	0.36	0.86	0.86	-1.64	-1.75	-1.87	-1.26	-1.45	-1.14	-1.57	-1.46	-1.32	-1.13	-1.28	-1.09	-0.87	-0.43	-0.49	-0.72	-0.57	-1.33	-1.5	-1.4	-0.29	0.19	-0.15	-0.41	0.11	0.03	-0.14	-0.47	-0.09	-0.35	-0.41	0.92
	Sinapic acid	-1.26	-0.8	-1.4	-0.54	-0.3	-0.09	-1	-0.58	0.6	-0.12	0.47	1.59	1.69	0.93	2.28	2.28	-1.7	-1.36	-1.6	-1.44	-1.26	-1.02	-0.89	-0.86	-0.93	-0.99	-0.81	-0.4	-0.42	-0.77	0.11	-0.17	-0.37	-0.8	-0.77	-0.88	-0.11	0.07	0.66	0.68	0.31	0.35	0.36	0.99	0.38	2.69	2.23	2.44
	Ethanolamine phosphate	-0.15	0.99	3.01	2.45	2.1	-0.2	-0.06	-0.04	-0.1	-0.07	-0.57	-0.07	-0.33	-0.01	0.8	0.8	0.54	1.38	1.56	3.1	3.09	2.58	1.17	1.23	0.57	0.27	0.92	0.49	-0.14	-0.18	-0.23	0.12	0.6	-0.3	-0.41	-0.48	-1.15	-0.95	-0.91	-0.21	-0.14	-0.29	-1.09	-0.63	-0.94	-1.21	-1.34	-1.32
	Glucuronic acid	1.15	0.11	-0.22	0.2	0.23	1.18	-0.01	0.6	0.17	-0.33	0.16	0.14	0.42	-0.17	-0.02	-0.02	0.62	0.41	0.25	-1.41	0.31	-0.15	0.55	-0.24	-0.08	0.44	0.29	0.94	-0.16	-0.16	0.48	0.36	-0.22	-0.34	0.44	0.36	1.11	0.42	0.99	0.46	1.4	1.48	1.53	1.89	1.03	-0.53	-0.74	-0.69
	Gluconic acid	-1.51	-1.43	-1.35	-0.93	-0.83	0.17	-0.97	-0.21	0.27	-0.48	-0.06	1.09	1.3	0.83	1.2	1.2	-1.67	-1.87	-1.91	-1.23	-1.17	-1.27	-0.96	-0.99	-1.25	-0.69	-0.46	-0.43	-0.18	0.09	0.11	-0.03	-0.21	-1.73	-1.35	-1.53	-0.17	0.09	0.23	-0.6	-0.41	-0.08	0.08	0.61	0.38	1.35	0.88	1.49
	shikimic acid.1	1.2	0.9	0.23	0.91	1.02	2.54	1.02	2.19	2.14	1.51	2.48	0.47	0.35	0.37	-0.12	-0.12	-0.08	0.01	-0.66	0.35	0.83	0.28	1.07	0.88	0.71	0.34	0.53	-0.23	-1.19	-1.03	-1.05	-1.18	-0.62	-0.86	-0.25	-0.38	-0.27	-0.04	-0.18	-0.02	0.05	0.12	-1.71	-1.05	-1.11	-0.89	-1.06	-0.21
	Z-Gly	-0.8	-1.29	-0.57	-0.86	-0.01	-0.17	-0.41	-0.38	0.8	-0.23	0.33	1.2	1.33	1.24	0.49	0.49	-0.75	-1.22	-0.92	0.1	-0.39	-0.25	0.19	0.17	-0.8	0.25	-0.14	0.02	1.24	1.38	1.48	-0.1	0.39	-1.2	-1.12	-1.08	-0.44	0.76	-0.3	-0.74	-0.61	-0.04	-1.57	-0.51	-0.91	-0.49	-0.28	0.41
	quinic acid.1	1	1.09	0.34	1.14	0.26	1.63	0.04	0.86	2.15	0.41	1.91	1.9	1.35	1.24	-0.01	-0.01	1.38	0.91	0.27	-0.25	0.06	-0.58	0.3	-0.29	-0.12	1.76	1.79	1.48	-0.26	-0.19	0.14	0.05	0.07	0.93	1.74	1.25	0.51	0.03	0.48	1.38	1.66	2.19	0.26	1.1	0.59	-0.12	-0.43	-0.37
	UDP-N-acetylglucosamine	-1.06	1.5	1.15	2.78	1.26	1.04	0.26	0.18	0.12	-0.22	0.04	1.61	1.13	1.26	-0.14	-0.14	0.81	0.19	1.02	1.52	1.34	2.12	0.87	1.36	0.32	0.79	0.29	0.67	0.95	1.36	3.53	0.52	0.26	-1.24	0.28	0.09	-0.28	-0.73	1.23	-1.71	-0.92	-0.54	-0.23	0.15	-0.19	-1.37	-1.22	-0.71
	Ascorbic acid	2.15	2.94	0.39	1.1	1.43	1.11	-0.58	0.31	-0.51	0.36	0.13	1.71	0.83	-0.22	-0.34	-0.34	0.69	0.43	1.05	-1.87	0.36	-0.91	0.51	-1.41	-0.29	-1.02	0.9	-1.25	0.08	-0.08	-1.48	-1.65	-0.51	1.56	2.59	1.09	-0.32	-0.56	-0.54	0.22	1.04	-1.49	-0.2	-0.64	-0.27	0.34	0.03	0.18
	UDP-glucose	0.36	0.77	1.44	3.29	0.9	0.33	0.2	0.75	0.03	-0.25	-0.33	0.14	-0.23	0.04	-0.7	-0.7	0.91	0.33	0.92	1.7	0.74	1.63	0.38	1.92	0.28	0.56	0.04	-0.16	0.42	0.8	-0.5	-0.7	-0.73	0.46	1.71	1.8	-0.31	-0.59	0.65	-0.82	-0.09	-0.44	-0.78	-0.04	-0.45	-0.69	-0.52	0.1
	N-Formylmethionine	1.38	1.75	0.53	1.61	0.02	0.7	-0.66	-0.1	-0.12	-0.1	0.4	0.69	0.48	-0.07	1.19	1.19	0.14	-0.18	-0.28	-0.55	-0.89	-0.94	-0.7	-0.88	-1.16	-0.9	-0.83	-0.79	-1.32	-1.17	-1.21	-1.09	-1.2	-0.07	0.22	-0.58	1.28	-0.03	0.3	1.8	1.5	1.18	2.78	2.12	1.7	2.81	3.39	2.83
	Uric acid	-0.14	-0.12	-0.11	-0.03	-0.09	-0.23	-0.3	-0.29	-0.1	-0.21	-0.24	-0.15	-0.17	-0.07	-0.24	-0.24	-0.23	-0.18	-0.19	-0.31	-0.27	-0.27	-0.25	-0.24	-0.24	-0.15	-0.24	-0.19	-0.2	-0.29	-0.19	-0.28	-0.22	-0.25	-0.19	-0.03	-0.18	-0.16	-0.18	-0.23	-0.28	-0.14	-0.26	-0.22	-0.2	-0.31	-0.26	-0.28
	Phenylpyruvic acid	-0.59	2.1	3.37	2.06	2.59	-0.15	0.07	0.22	0.05	-0.97	-0.43	0.07	0.28	0.41	-0.62	-0.62	0.35	0.15	0.91	2.57	0.63	1.26	0.81	0	0.59	-0.13	-0.63	-0.18	-0.68	-0.62	-0.24	-0.95	-0.8	-0.96	-0.97	-0.26	-0.63	0.07	-0.33	-0.55	-0.35	-0.69	-0.64	0.14	-0.43	0.34	0.43	1.21
	Threonic acid	1.22	1.81	1	1.89	1.46	1.95	0.3	1.2	0.62	-0.28	0.49	0.17	-0.19	-0.18	-0.84	-0.84	0.95	0.18	0.02	0.08	0.15	-0.48	0.4	-0.29	-0.21	0.03	0.26	0.64	-0.62	-0.69	-0.42	-0.3	-0.53	0.27	0.57	0.71	0.27	-0.4	0.48	0.03	0.38	0.55	-0.69	-0.14	-0.26	-1.11	-1.24	-1.13
	NADP+	-0.48	1.11	1.11	2.85	1.61	-0.48	-1.12	-1.92	-1.97	0	-0.71	0.47	-0.96	0.14	0.3	0.3	1.43	0.73	0.92	-1.6	2.11	-0.2	-0.65	1.51	-2.08	-1.33	-0.09	-1.05	0.01	0.26	-1.74	-1.18	-0.82	-0.16	-0.08	0.42	-0.44	-2.66	0.07	0.03	0.02	-0.47	-1.09	-0.34	-0.68	-0.67	-0.31	0.62
	5-oxoproline.1	-0.17	-0.41	-0.43	3.66	-0.34	-0.38	-0.54	-0.18	0.09	0.01	-0.36	-0.12	0.34	-0.37	-0.04	-0.04	0.27	0.03	0.22	0.97	0.06	0.36	0.01	0.1	0.2	0.14	-0.41	0.14	-0.08	-0.57	-0.23	-0.53	0.58	0.94	0.95	0.4	0.04	0.11	-0.01	-0.48	-0.05	-0.16	-0.6	-0.45	-0.04	2.17	2.3	2.47
	3-Hydroxybutyric acid	0.38	1.64	1.35	0.58	0.8	1.36	1.49	2.12	0.5	-0.75	0.78	-0.29	0.89	0.71	-0.21	-0.21	-0.5	0.16	2.13	2.02	-0.45	2.72	6.66	2.93	1.8	1.65	1.08	1.28	1.56	-0.22	1.81	1.01	0.32	-0.11	-0.76	-0.56	0.17	1.54	-0.04	0.59	-1.21	0.08	-0.67	-0.8	-1.46	0.12	-1.16	-0.53
	Sedoheptulose 7-phosphate	2.38	2.96	-0.66	0.75	0.12	-0.36	-0.3	-0.03	-0.74	0.33	-0.23	-0.4	-0.51	0.13	-0.11	-0.11	-0.15	1.04	1.72	-1.55	-1.12	-1.26	0.25	0.65	-1.02	-0.48	0	0.14	-0.17	-1.33	-0.5	0.13	-0.38	-0.17	-1	-0.78	0.02	-1.78	-0.82	2.1	0.8	0.84	-0.46	-1.03	-0.99	-0.62	-1.8	-0.81
	Glucose 6-phosphate	-0.36	0.04	0.28	1.41	0.53	-0.09	-1.42	-0.37	-0.69	0.23	-0.21	0.7	-0.28	0.35	0.77	0.77	0.31	0.38	0.58	-0.17	-0.35	0.19	0.66	1.45	-0.74	0.04	0.13	-0.23	0.92	0.3	-0.66	-0.21	-0.12	0.44	0.72	0.94	-0.18	-0.96	0.36	1.14	0.77	0.41	-0.4	0.71	-0.27	0.22	-0.38	0.62
	Fructose 6-phosphate	-0.09	0.35	0.48	1.06	0.46	0.25	-1.06	0.14	-0.04	0.21	0.25	0.08	-0.13	0.93	1.1	1.1	0.23	0.61	1.32	0.32	0.09	0.54	1.27	1.17	-0.49	-0.06	0.14	0.01	0.96	0.03	-0.33	0.48	0.08	0.36	0.81	0.64	-0.18	-0.78	0.28	1.27	1.4	1.14	-0.52	0.71	-0.58	-0.13	-0.29	0.43
	Glucose 1-phosphate	4.17	0.04	-0.11	0.23	-0.1	-0.13	-0.22	0	0.17	-0.1	-0.21	-0.1	-0.09	-0.06	-0.17	-0.17	-0.18	-0.12	-0.03	0.11	-0.12	-0.09	0.11	8.97	0.34	0.3	-0.21	0.03	0.14	6.47	0.03	-0.07	-0.12	-0.16	-0.07	-0.11	-0.17	0.17	-0.05	-0.02	0.01	-0.01	-0.2	-0.07	-0.07	-0.13	-0.13	-0.01
	glyceric acid.1	0.21	0.19	-0.03	0.5	0.28	1.4	0.18	0.84	0.45	0.37	0.49	-0.34	-0.41	-0.16	-0.74	-0.74	0.8	1.15	0.27	-0.11	0.51	-0.37	1.26	0.3	0.42	0.94	0.71	0.56	-0.26	-0.53	-0.69	-0.5	-0.18	1.09	1.7	1.45	-0.51	-0.45	-0.26	-0.12	0.16	0.12	-1.24	-0.72	-0.74	-0.97	-0.99	-0.94
	Lactic acid.1	0.98	-0.5	-0.68	1.95	-0.52	-0.07	-1.01	-0.03	0.32	1.21	1.3	-0.74	0.16	0.15	1.28	1.28	-0.78	1.14	-0.84	1.15	-0.43	-0.03	0.98	-0.12	-0.25	0.6	-0.38	0.29	2.24	-0.21	1.74	0.61	2.96	3.54	2.52	1.41	-0.29	1.29	-0.35	0.25	0.04	0.99	1.61	1.16	1.08	1.58	0.57	1.58
	ADP	0.46	1.38	2.4	3.61	1.93	0.63	0.25	-0.52	-1.21	0.31	-0.09	0.57	-0.01	0.22	-0.28	-0.28	0.55	1.29	1.39	-0.16	1.26	1.04	0.68	1.6	-1.75	-1.14	0.71	-0.16	0.34	0.29	-0.95	-0.78	-0.59	0.17	0.51	-0.02	-0.57	-1.96	0.32	-0.32	0.22	-0.27	-1.16	-0.37	-0.64	-0.71	-0.74	-0.12
	UDP	-0.3	2.89	1.09	1.65	1.54	0.04	-0.32	0.06	-0.92	-0.92	-0.68	-1.23	-0.41	-0.53	-1.14	-1.14	1.05	1.75	2.58	0.92	1.61	1.48	1.05	-0.01	-0.91	-0.49	0.21	-0.47	0.6	-0.49	-0.15	-0.57	-0.94	-0.59	-0.51	-0.64	-0.76	-1.54	-0.73	-1.49	-1.03	-0.68	-1.67	-1.15	-0.44	-0.96	-1.22	-0.15
	ATP	-0.52	-0.49	1.21	2.59	0.55	0.33	-0.54	-1.09	-1.66	-0.24	-0.02	1.14	-0.06	0.62	0.93	0.93	0.16	-0.68	-0.44	-0.87	0.6	0.68	-0.66	1.51	-1.98	-1.38	0.57	-0.52	0.27	0.67	-1.49	-1.06	-0.51	-0.2	0.4	0.41	-0.3	-2.12	0.84	0.68	0.45	-0.21	-0.13	0.2	-0.44	1	1.11	1.37
	Glycerol 3-phosphate	-0.6	0.61	3.03	2.75	1.47	0.49	-1.07	0.09	-0.1	-0.5	-0.85	0.12	-1.17	-0.19	-0.87	-0.87	-0.14	0.14	0.81	0.41	0.18	0.06	0.54	1.1	0.03	1.47	-0.21	0.57	0.64	0.43	2.91	1.87	0.47	0.69	1.22	1.19	-0.76	-0.44	0.94	0.71	1.07	0.05	-1.37	0.26	0.54	0.15	-0.28	-0.35
	UTP	-0.53	0.99	1.97	4.03	1.24	-0.21	-0.8	-1.03	-1.68	-0.84	-0.51	-0.3	-0.25	0.16	-0.17	-0.17	1.9	-0.16	0.97	-0.48	1.71	0.77	-0.12	0.38	-1.78	-0.85	0.21	-0.45	0.29	0.22	-1.07	-1.35	-0.68	-0.3	0.26	-0.53	-0.76	-2.14	-0.35	-0.86	-0.4	-0.75	-0.53	-0.67	-1.08	0.24	0.6	0.47
	2-isopropylmalic acid.1	0.14	2.83	3.79	8.6	0.85	-0.17	-0.19	0.19	-0.06	-0.36	-0.18	-0.49	-0.49	-0.47	-0.46	-0.46	3.06	1.15	2.15	-0.26	0.05	-0.04	0.58	0.44	0.46	-0.23	-0.2	-0.33	-0.4	-0.45	-0.55	-0.46	-0.46	0.69	1.31	0.44	-0.61	-0.49	-0.53	-0.61	-0.51	-0.31	-0.67	-0.62	-0.64	-0.58	-0.59	-0.49
	Mucic acid.1	-0.04	-0.12	-1.09	-0.64	-1.3	0.23	-0.81	-0.66	-0.2	-0.46	1.13	1.41	2.3	-0.14	0.66	0.66	0.14	-0.19	-0.05	0.05	-1.19	-0.21	0.68	0.33	0.03	0.79	-0.33	0.74	0.27	0.45	2.18	1.31	0.48	0.03	1.76	1.48	-0.04	0.26	0.85	0.2	0.66	1.55	1.45	1.74	2.01	1.57	2.33	2.01
	Glucaric acid	-0.87	-1.04	-0.78	-0.76	-0.82	-0.8	1.93	-0.85	-0.76	-0.5	-0.9	-0.51	-0.12	-0.49	-0.06	-0.06	-0.71	-0.81	-0.7	-0.39	-0.68	-0.48	-0.45	-0.38	-0.54	0	-0.5	-0.22	0.45	0.38	0.32	0.32	0.36	-0.92	-0.61	-0.66	0.13	0.09	0.01	-0.35	-0.06	0.25	0.74	0.83	0.55	0.54	1.01	0.63
	3-hydroxy-3-methylglutaric acid.1	-0.74	0.66	-0.07	-0.02	-0.11	-0.14	-0.22	-0.02	-0.34	0.84	1.06	0.23	1.12	0.92	0.53	0.53	0.25	-0.04	0.19	0.92	-0.22	1.4	0.88	0.26	0.09	1.14	1.1	2.57	4.52	3.25	2.56	1.17	0.97	-0.41	0.01	-0.51	1.37	3.03	0.43	-0.68	-0.76	-0.7	-0.88	-0.68	-0.83	-1.38	-1.24	-0.67
	citramalic acid.1	0.56	1.82	0.23	0.5	0.61	0.05	0.41	0.52	0.03	-0.74	-0.02	-1.29	-0.83	-0.83	-1.34	-1.34	1.46	1.56	1.55	1	1.27	1.03	1.55	1.7	1.35	0.29	0.37	0.17	-0.14	-0.38	-0.48	-0.8	-0.94	0.17	2	1.52	-0.92	0.33	0.02	-1.55	-1.18	-0.6	-1.91	-1.67	-1.58	-1.94	-1.84	-1.54
	3-Phosphoglyceric acid	0.01	0.13	1.95	2.5	0.22	0.73	-0.65	-0.93	-1.22	-0.73	-0.59	-0.17	-1.15	-0.67	0.21	0.21	0	0.01	-0.08	-0.82	0.89	-0.46	-0.22	1.51	-1.27	-0.67	-0.17	-0.73	-0.86	-0.87	-1.34	-1.02	-0.86	-0.45	-0.25	-0.27	-0.81	-1.54	-0.53	0.78	0	0.43	-0.93	-0.68	-1	-0.44	-0.11	-0.25
	Malic acid	-0.79	-1.25	-1.35	-1.41	-0.58	0.36	0.59	0.58	0.68	1.01	0.72	-0.25	0.37	0.81	0.74	0.74	-0.09	0.81	0.42	2.31	1.73	2.33	2.29	2.11	1.91	1.41	1.73	1.74	2.27	2.74	2.18	1.43	1.86	-0.79	0.47	0.18	0.33	2.35	0.96	-1.18	-0.91	-0.75	-1.59	-0.89	-0.53	-1.6	-1.66	-0.71
	fumaric acid.1	1.4	2.02	0.41	0.38	0.71	1.13	1.29	1.07	0.7	0.79	1.08	0.11	1.07	0.88	0.08	0.08	3.3	4.04	3.89	1.82	1.07	1.82	1.39	1.39	0.92	1.1	1.41	1.42	1.29	1.16	1.14	0.46	1.13	0.93	2.72	1.77	1.05	1.33	1.42	-0.1	-0.08	0.14	-0.53	0.07	-0.07	-1.07	-1.12	-0.51
	citric acid.1	2.52	1.78	0.55	1.33	1.67	0.21	0.18	0.37	0.61	-0.18	-0.08	-0.98	-0.18	-0.4	0.08	0.08	1.68	1.67	1.73	0.34	1.22	1.92	0.61	1.42	1	-0.34	0.75	0.11	0.88	1.25	-0.54	-0.39	-0.23	-1.29	-0.74	-0.76	-1.03	0.34	-0.61	-1.11	-0.71	-0.32	-1.39	-1.48	-1.18	-1.34	-0.99	-0.63
	isocitric acid.1	0.08	-0.68	-0.17	-0.07	0.81	0.8	1.44	1.42	0.45	0.12	0.43	-0.96	-0.22	-0.36	-0.12	-0.12	-0.36	0.29	0.22	1.49	2.09	2.15	1.76	2.88	2.64	0.03	0.71	0.48	0.35	1.05	-0.25	-0.53	-0.49	-1.38	-0.25	-0.33	-0.5	0.98	0.11	-1.63	-1.33	-0.95	-1.77	-1.79	-1.43	-1.9	-1.75	-1.34
[truncated: 103 more columns]
