# Supplementary material for: Integrating transcriptome and metabolome reveals molecular networks involved in genetic and environmental variation in tobacco
Source: DNA Res. 2020 Apr 23;27(2):dsaa006. doi: 10.1093/dnares/dsaa006 (PMC7320822; doi:10.1093/dnares/dsaa006)
Supplement: dsaa006_Supplementary_Data [file dsaa006_supplementary_data.zip › Table S3A.xlsx]

## Sheet: Table S3A
	Table S3A. Differentially expressed genes detected under three locations, three varieties, six stages, as well as their interactions.
	Abundance of each transcript is averaged across locations, varieties, and stages. Analysis of Variance (ANOVA) was performed for all the 77,924 probesets. Adjusted p-values was generated using the Bonferroni method.
	ProbeSet ID	Ntab ID	Transcript Abundance across locations, cultivars and stages													Adjusted p-values
			GeneSymbol	Location			Variety			Stage						Location	Cultivar	Stage	Location:Cultivar	Location:Stage	Cultivar:Stage	Location:Cultivar:Stage
				Guizhou	Hennan	Yunnan	Hongda	K326	Zhongyan100	1	2	3	4	5	6
	479963	Ntab0000310	LOC9317727	3.94	3.91	3.59	4.27	3.65	3.57	6.09	4.09	4.11	3.37	2.82	2.36	1	1	9.58e-21	1	0.135	1	1
	479964	Ntab0667190	LOC9317727	4.33	4.35	3.99	4.69	4.04	3.98	6.49	4.51	4.5	3.74	3.27	2.81	1	1	3.06e-20	1	0.408	1	1
	480055	Ntab0001000		7.33	6.93	7.85	7.54	7.49	7.1	8.23	7.67	7.82	7.03	6.52	6.94	4.36e-15	0.00133	1.67e-25	2.49e-11	1.31e-10	1	1
	480088	Ntab0001240	CAB13	5.18	5.18	5.42	5.52	5.46	4.83	5.96	5.55	6.1	5.09	4.02	4.74	1	1.17e-12	4.18e-35	3.19e-20	5.68e-17	0.0172	5.46e-05
	480096	Ntab0001300	AT3G15520	3.89	3.59	3.64	3.8	3.68	3.65	4.86	3.72	3.68	3.35	3.49	3.16	0.324	1	4.62e-31	1	1	1	1
	480107	Ntab0882330	NPR	2.4	2.22	1.74	2.19	2.1	2.07	3.59	2.09	1.94	1.64	2.01	1.5	9.24e-05	1	3.54e-23	1	0.000144	1	1
	480260	Ntab0001960		4.84	4.6	4.65	4.72	4.5	4.87	5.82	4.55	4.28	4.27	5.35	3.95	1	0.00259	2.38e-38	4.27e-07	3.38e-32	3.24e-14	3.47e-25
	480390	Ntab0002800		4.68	4.95	3.13	4.15	3.87	4.72	6.73	3.36	3.01	3.19	6.31	3.15	2.52e-28	1.92e-07	1.82e-50	2.47e-18	5.16e-47	5.34e-15	1.16e-24
	480391	Ntab0266620		4.46	4.81	2.88	3.96	3.66	4.52	6.52	3.19	2.8	2.95	6.08	2.99	3.36e-30	7.83e-08	1.58e-50	3.42e-19	2.33e-48	3.54e-15	2.82e-25
	480470	Ntab0003330	GA20OX1	3.53	3.44	5	4.23	3.97	3.79	5.17	3.98	4.53	4.01	3.41	2.67	4.68e-18	1	2.19e-17	0.817	0.135	1	1
	480471	Ntab0003440	GA20OX1	3.91	3.82	5.43	4.63	4.39	4.16	5.7	4.39	4.92	4.36	3.8	2.97	3.98e-18	1	8.69e-19	0.691	0.0543	1	1
	480472	Ntab0566210	GA20OX1	3.7	3.55	5.25	4.37	4.18	3.97	5.51	4.15	4.73	4.16	3.54	2.73	2.82e-20	1	2.39e-20	0.578	0.0087	1	1
	480582	Ntab0004380	PSI-P	7.17	6.48	6.89	6.96	6.8	6.81	8.1	7.08	7.2	6.45	6.3	5.91	3.06e-08	1	2.21e-30	0.00881	0.00542	1	1
	480583	Ntab0339500	PSI-P	7.64	7.09	7.38	7.44	7.31	7.37	8.48	7.53	7.72	6.95	6.91	6.62	9.99e-07	1	2.58e-31	0.0272	0.00128	1	1
	480720	Ntab0005940		5.71	4.54	4.79	5.34	5.05	4.68	7.22	4.93	5.47	4.44	4.27	3.72	5.79e-07	1	2.2e-24	1	1	1	1
	480745	Ntab0006110		5.2	4.53	5.24	5.08	4.94	4.96	6.13	4.88	5.03	4.58	4.97	4.38	7.9e-10	1	6.96e-21	1	0.223	1	1
	480746	Ntab0455950		4.53	3.92	4.64	4.46	4.31	4.33	5.53	4.26	4.4	3.95	4.35	3.71	1.75e-08	1	2.19e-20	1	0.0388	1	0.447
	480883	Ntab0007260		4.3	3.36	4.76	4.27	4.18	3.98	5.21	4.1	4.29	3.89	4.01	3.29	4.24e-25	1	4.38e-21	0.0465	5.01e-06	0.00142	5.95e-06
	480952	Ntab0007740	EMB3105	4.87	4.41	4.49	4.7	4.46	4.61	5.76	4.27	4.57	4.17	4.76	4.04	0.00319	1	2.72e-24	1	0.611	1	2.69e-08
	480953	Ntab0387850	EMB3105	5	4.53	4.57	4.86	4.59	4.68	5.98	4.37	4.73	4.32	4.81	4.03	0.0473	1	6.29e-22	1	0.936	1	4.42e-07
	481064	Ntab0551310	DELTA-TIP	2.47	2.13	2.01	2.36	2.24	2.04	3.49	2.53	2.21	1.86	1.55	1.65	1	1	1.23e-12	0.949	0.000103	1	0.00642
	481075	Ntab0008500		4.88	4.34	4.71	5.19	4.85	3.95	7.32	4.38	4.63	4.02	3.57	4.04	1	0.727	1.42e-12	1	1	1	1
	481076	Ntab0099890		4.4	3.76	4.42	4.94	4.44	3.31	7.19	3.84	4.44	3.55	2.94	3.28	1	0.25	1.54e-10	1	1	1	1
	481146	Ntab0008920	ELF4	3.54	2.16	2.38	2.56	2.42	3.09	4.69	2.38	1.52	2.16	3.89	1.66	1.51e-16	0.0141	2.1e-34	1.07e-14	2.24e-31	1.39e-19	5.61e-25
	481326	Ntab0173320	AT1G77090	5.52	5.1	6.71	5.79	5.94	5.61	5.8	6.05	6.4	5.91	4.68	5.73	3.84e-35	1	2.72e-24	5.24e-16	3.67e-29	1	3.91e-06
	481349	Ntab0250400	RCP1	4.83	4.32	4.7	4.69	4.6	4.57	5.71	4.44	4.69	4.4	4.43	4.04	0.00248	1	4.35e-19	1	0.26	0.874	0.000881
	481370	Ntab0010430		5.34	5.08	5.78	5.78	6.24	4.26	4.87	5.41	6	6.14	4.26	5.59	0.00299	1.88e-28	1.11e-16	7.71e-05	7.59e-14	6.85e-07	4.99e-10
	481371	Ntab0337660		5.43	5.23	5.85	5.88	6.35	4.36	4.98	5.51	6.11	6.22	4.4	5.67	0.0473	2.73e-29	1.46e-16	5.26e-05	4.28e-14	2.62e-07	7.37e-10
	481405	Ntab0010720		4.07	3.96	4.03	4.15	3.91	4.01	5.2	4.09	4.06	3.85	3.51	3.42	1	1	4.72e-22	1	1.69e-05	1	1
	481406	Ntab0725960		4.09	3.84	3.98	4.06	3.92	3.94	5.17	4.08	4.01	3.75	3.48	3.34	1	1	1.17e-22	1	1.13e-05	1	1
	481411	Ntab0010770		4.87	4.72	5.48	5.13	5.08	4.86	5.96	5.52	5.61	4.9	3.98	4.05	5.13e-13	1	5.83e-36	3.53e-08	5.28e-14	1	1
	481495	Ntab0011330		2.25	2.51	1.97	2.31	2.05	2.38	3.45	2.72	2.02	2.22	1.72	1.3	0.217	1	5.12e-22	0.166	1	1	0.0706
	481500	Ntab0011410		6.51	6.05	6.93	6.67	6.59	6.25	7.56	6.74	6.76	6.3	5.71	5.89	4.89e-08	1	3.15e-18	0.0105	0.0408	1	1
	481652	Ntab0013030	MLP28	2.34	2.1	1.83	2.32	2.17	1.81	3.25	2.27	2.24	1.81	1.35	1.64	1	1	1.31e-09	1	0.188	1	1
	481803	Ntab0014520	FRO6	6.97	5.97	9.03	7.51	7.63	6.86	6.94	7.59	8.57	7.58	5.59	7.52	7.13e-39	4.95e-05	1.14e-24	3.09e-13	2.14e-29	1	1
	481804	Ntab0203320	FRO6	7.43	6.22	9.25	7.74	7.88	7.29	7.29	7.81	8.69	7.85	6.15	7.91	1.57e-37	0.246	1.44e-19	1.83e-08	3.87e-25	1	1
	481805	Ntab0203330	FRO7	4.32	3.04	6.91	4.74	4.94	4.58	4.16	4.9	5.46	4.95	3.77	5.23	5.49e-50	1	4.44e-14	7.06e-06	5.25e-30	1	0.00248
	481820	Ntab0014620	Stard10	4.27	3.91	6.29	4.77	5	4.69	5.98	5.39	4.93	4.58	4.09	3.89	2.09e-39	1	2.71e-23	1	1	1	1
	481821	Ntab0203210	Stard10	2.99	2.73	4.82	3.45	3.7	3.39	4.66	4.04	3.59	3.29	2.82	2.63	7.63e-38	1	1.42e-24	1	1	1	0.238
	481888	Ntab0109320	AT3G25290	1.98	1.66	2.14	1.91	1.93	1.94	3.04	1.87	2	1.7	1.6	1.36	0.000241	1	2.08e-25	0.251	3.51e-09	0.116	0.0274
	481889	Ntab0015650	AT3G25290	2.51	2.07	2.8	2.42	2.49	2.47	3.51	2.46	2.7	2.24	2.02	1.78	2.29e-12	1	4.34e-27	0.000476	7.08e-13	0.221	4.08e-05
	482027	Ntab0016650		4.82	4.2	3.85	4.21	4.26	4.4	6.33	4.26	4.02	3.88	3.84	3.48	1.43e-15	1	6.49e-40	1	1.49e-16	0.45	7.59e-05
	482028	Ntab0179310		5.17	4.49	4.14	4.54	4.54	4.72	6.63	4.57	4.35	4.2	4.1	3.84	6.02e-16	1	2.36e-37	1	1.24e-14	1	0.000889
	482042	Ntab0016730	CAB-10A	7.05	6.39	7.35	7.33	7.08	6.44	8.18	7.4	7.94	6.64	5.25	6.09	4.37e-05	9.83e-05	5.19e-26	4.29e-11	2.95e-08	1	1
	482043	Ntab0173460	CAB-10A	7.01	6.37	7.31	7.3	7.05	6.39	8.14	7.36	7.9	6.58	5.25	6.06	3.31e-05	1.67e-05	1.44e-26	5.85e-12	8.22e-09	1	1
	482044	Ntab0016740	CAB-10A	6.96	6.29	6.75	7	6.76	6.29	7.98	6.94	7.2	6.49	5.52	5.8	0.0553	0.00792	1.55e-22	3.06e-06	1	1	1
	482045	Ntab0173490	CAB-10A	7.64	6.99	7.54	7.76	7.49	6.97	8.7	7.69	8.02	7.16	6.16	6.55	0.0301	0.00052	3.69e-23	4.73e-08	0.104	1	1
	482060	Ntab0016830		7.03	7.46	7.7	7.54	7.65	7.01	6.62	7.83	8.19	7.73	6.34	7.51	1.26e-19	6.97e-20	3.87e-47	2.99e-36	1.95e-39	3.95e-19	2.32e-28
	482061	Ntab0173600		6.96	7.4	7.62	7.46	7.59	6.95	6.54	7.76	8.13	7.65	6.28	7.45	1.82e-20	6.96e-21	1.99e-48	2.4e-37	1.63e-40	5.72e-20	9.02e-30
	482113	Ntab0017440	CAB13	6.36	6.22	6.58	6.73	6.62	5.85	7.3	6.76	7.26	6.26	4.8	5.86	1	3.69e-09	6.68e-28	8.47e-18	1.52e-10	1	0.0558
	482212	Ntab0018190	RIP5	3.54	3.4	3.22	3.64	3.37	3.18	4.72	3.1	3.15	2.98	3.19	3.29	1	1	5.82e-12	1	1	1	0.612
	482330	Ntab0019050	AT2G26690	5.15	4.38	6.31	5.48	5.48	4.91	5.07	5.66	5.82	5.47	4.15	5.43	1.74e-32	4.51e-06	2.02e-18	9.65e-10	5.44e-24	1	1.52e-05
	482836	Ntab0024120	GP1	4.65	3.85	3.82	4.39	4.23	3.74	5.9	4.15	4.39	3.68	3.26	3.26	2.91e-05	0.242	6.36e-23	0.527	1	1	1
	482837	Ntab0144700	GP1	4.71	3.72	3.86	4.33	4.19	3.81	6.1	4.14	4.41	3.61	3.18	3.14	2.82e-06	1	4.69e-24	1	1	1	1
	482928	Ntab0025240	ATX1	6.2	5.91	5.13	6.09	5.55	5.64	5.41	6.19	6.95	5.53	4.92	5.36	7.51e-13	0.424	1.49e-21	1	1.97e-15	2.22e-08	1
	482929	Ntab0563040		5.39	5.26	4.27	5.26	4.81	4.89	4.63	5.38	6.37	4.72	4.2	4.4	6.27e-10	1	1.38e-17	1	8.12e-11	0.4	1
	483209	Ntab0028260	GATL3	5.03	5.33	3.44	4.65	4.48	4.68	5.42	4.51	4.94	4.65	4.47	3.5	3.54e-37	1	4.58e-22	1	6.26e-05	0.000392	0.472
	483210	Ntab0806020	GATL3	4.95	5.21	3.3	4.49	4.42	4.56	5.39	4.38	4.81	4.53	4.36	3.36	5.35e-39	1	1.29e-24	1	1.39e-06	0.000981	0.192
	483265	Ntab0028830		4.56	3.72	3.94	4.05	3.75	4.41	5.83	3.51	3.39	3.46	5.16	3.21	1.45e-10	1.33e-05	3.87e-39	9.11e-08	1.47e-24	3.48e-07	8.42e-16
	483369	Ntab0029770	PTAC16	6.26	5.73	6.36	6.29	6.17	5.91	7.38	6.23	6.39	5.74	5.68	5.25	1.42e-07	0.445	1.06e-28	7.97e-05	0.256	1	1
	483391	Ntab0030000	THIC	6.96	6.17	6.99	6.81	6.53	6.79	7.62	6.07	6.13	6.41	8.02	6.05	2.16e-09	1	7.44e-27	1	9.4e-17	5.91e-09	1e-18
	483407	Ntab0030340		7.9	7.91	8.18	7.99	7.99	8.01	8.9	8.47	8.44	7.73	7.28	7.06	0.183	1	8.24e-40	1	1.17e-06	1	1
	483474	Ntab0030760	SEOR1	2.16	1.96	1.65	2.03	1.89	1.86	4.07	1.96	1.47	1.39	1.4	1.39	1	1	1.85e-18	1	1	1	1
	483475	Ntab0699120	SEOR1	2.16	1.91	1.61	1.99	1.87	1.84	4.05	1.89	1.47	1.37	1.37	1.35	1	1	7.25e-20	1	0.6	1	1
	483794	Ntab0034040	SS4	3.02	2.5	3.06	2.83	2.74	3	3.84	2.44	2.06	2.67	3.63	2.63	0.0156	1	4.07e-19	0.00223	2.41e-10	0.00024	3.4e-12
	483795	Ntab0938040	SS4	2.69	2.17	2.67	2.48	2.41	2.65	3.51	2.11	1.73	2.32	3.25	2.26	0.0947	1	2.3e-18	0.0098	7.02e-10	0.000407	1.33e-11
	483796	Ntab0709580	SS4	2.89	2.38	2.91	2.69	2.62	2.87	3.74	2.3	1.91	2.51	3.47	2.55	0.0598	1	8.55e-19	0.00528	4.01e-09	0.000463	2.69e-11
	483799	Ntab0034060	LOC107776229	7.35	7.07	7.51	7.57	7.5	6.91	8.21	7.43	7.8	7.14	6.52	6.73	1	2.02e-06	5.21e-19	1.21e-10	1.1e-06	0.00053	3.59e-06
	483813	Ntab0034200	PoyeCp187	5.34	4.6	4.96	5.01	4.73	5.15	5.93	4.58	4.56	4.71	5.82	4.2	9.55e-08	0.55	4.37e-25	1	2.45e-06	8.4e-07	1.76e-12
	483897	Ntab0035000	AT1G59740	4.85	4.39	5.08	4.93	4.79	4.62	6.03	4.82	4.68	4.53	4.36	4.24	0.00379	1	1.37e-14	1	0.00436	1	1
	483898	Ntab0105560	NRT1:2	4.76	4.27	4.91	4.81	4.69	4.46	5.89	4.64	4.54	4.44	4.29	4.11	0.0416	1	3.34e-13	1	0.0249	1	1
	483899	Ntab0950080	NRT1:2	4.89	4.38	5.06	4.96	4.82	4.57	5.99	4.79	4.67	4.61	4.41	4.2	0.0203	1	4.61e-12	1	0.187	1	1
	483902	Ntab0035030	MYB86	2.55	3.23	2.98	2.83	2.95	2.96	4.07	2.97	2.26	2.84	2.92	2.51	1.78e-06	1	1.25e-20	1	0.00469	1	1
	484186	Ntab0293220	SEN1	8.76	8	8.57	8.64	8.46	8.26	8.51	9.17	8.89	8.54	7.43	8.03	6.67e-09	1	1.47e-20	3.11e-07	0.0417	1	1
	484531	Ntab0040570	PETE	7.82	7.21	7.27	7.52	7.49	7.31	8.27	7.65	7.74	7.14	7.33	6.42	1.41e-06	1	1.28e-20	7.66e-05	9.1e-08	0.00442	0.0221
	484532	Ntab0102750	PETE	8.1	7.5	7.65	7.82	7.76	7.68	8.58	7.95	8.05	7.42	7.61	6.85	3.15e-07	1	1.15e-22	0.000272	2.19e-08	0.00907	0.00484
	484717	Ntab0042050	43193	5.24	5.31	4.87	5.19	5.48	4.77	5.28	4.5	6.21	5.37	4.33	5.01	1	0.000462	1.03e-17	0.0113	2.23e-09	0.000147	2.81e-05
	484718	Ntab0932070	43191	5.23	5.29	4.85	5.17	5.46	4.76	5.27	4.48	6.2	5.36	4.32	4.99	1	0.00174	5.35e-17	0.0606	4.21e-09	0.000526	5.85e-05
	484930	Ntab0044330	PnsL4	5.68	4.62	5.68	5.38	5.24	5.37	6.33	5.28	5.42	5.17	5.33	4.37	5.69e-19	1	4.72e-19	1	0.00753	1	0.00319
	484931	Ntab0228790	PnsL4	5.67	4.71	5.71	5.43	5.29	5.38	6.35	5.39	5.48	5.16	5.39	4.36	5.09e-17	1	4.77e-20	1	0.000538	1	0.0185
	484959	Ntab0044570		4.43	4.09	6.32	4.94	5.34	4.57	4.07	5.35	5.9	5.38	3.5	5.35	3.87e-46	1.56e-10	8.04e-38	2.01e-22	8.44e-44	3.42e-10	3.15e-22
	484960	Ntab0489470		4.9	4.59	6.89	5.52	5.82	5.04	4.5	5.91	6.49	5.95	3.83	5.93	2.21e-44	1.25e-09	1.18e-38	3.16e-22	3.17e-42	5.29e-12	8.24e-24
	485105	Ntab0045770		3.63	4.06	2.73	3.66	3.45	3.33	4.25	4.07	3.99	3.11	2.77	2.57	3.08e-12	1	2.15e-14	1	5.33e-08	1	1
	485106	Ntab0049320		3.7	4.17	2.76	3.73	3.52	3.41	4.44	4.22	4.09	3.18	2.71	2.57	2.54e-11	1	1.35e-14	1	1.53e-07	1	1
	485392	Ntab0128440		8.14	7.77	8.84	8.4	8.3	8.07	9.27	8.5	8.66	8.07	7.67	7.23	1.24e-14	1	5.68e-23	0.000433	3.48e-07	0.833	0.169
	485750	Ntab0051700		7.22	6.46	7.01	7.13	6.92	6.67	7.83	7.11	7.3	6.63	6.37	6.07	8.36e-09	0.168	2.48e-21	2.34e-07	0.00023	1	0.735
	485874	Ntab0052830		6.24	6.04	5.38	6.05	5.74	5.9	7.28	6.21	5.7	5.4	6.11	4.62	6.29e-20	1	5.21e-43	1	9.87e-22	1.94e-11	1.49e-12
	485875	Ntab0254250		6.35	6.2	5.45	6.15	5.85	6.02	7.38	6.32	5.82	5.47	6.24	4.75	8.26e-23	1	1.12e-44	1	4.21e-24	3.47e-12	5.79e-14
	485904	Ntab0053350	AT3G16370	6.49	6.12	7.04	6.84	6.54	6.3	7.96	7.05	7.29	5.93	5.31	5.75	4.99e-09	0.0599	1.96e-32	7.33e-08	3.13e-17	0.000798	0.0159
	486208	Ntab0056180	LOC103871224	7.55	6.96	6.8	7.31	7.11	6.93	8.66	7.1	7.41	6.52	6.94	5.98	8.45e-09	1	3.21e-32	0.00123	8.77e-08	1	0.00389
	486238	Ntab0056580		5.79	5.32	5.73	5.62	5.59	5.64	6.63	5.19	5.52	5.37	6.1	4.88	0.00095	1	1.1e-24	1	1.48e-11	0.000146	4.33e-13
	486239	Ntab0330420		6.83	6.36	6.78	6.67	6.67	6.63	7.71	6.16	6.6	6.42	7.17	5.87	0.00361	1	1.68e-24	1	2.95e-11	8.17e-05	9.51e-13
	486256	Ntab0056700		4.9	4.34	4.79	4.67	4.65	4.7	5.9	4.09	4.6	4.43	5.23	3.77	0.00881	1	1.18e-23	1	3.42e-10	0.00975	3.01e-11
	486303	Ntab0057090		5.33	4.71	4.61	5.03	4.81	4.83	6.1	4.32	4.8	4.61	5.06	4.44	4.62e-08	1	1.4e-20	1	3.36e-11	0.0081	3.46e-08
	486304	Ntab0057290		5.13	4.51	4.28	4.77	4.57	4.6	5.87	4.07	4.56	4.4	4.88	4.09	2.42e-11	1	5.5e-23	1	3.29e-16	0.000245	3.92e-11
	486305	Ntab0119650		5.32	4.68	4.32	4.95	4.71	4.7	5.93	4.21	4.66	4.65	4.9	4.35	2.09e-12	1	1.41e-17	1	1.37e-11	0.00228	1.96e-08
	486357	Ntab0057530	CaS	7.09	6.78	8.27	7.44	7.56	7.15	7.78	7.39	8.13	7.41	6.33	7.13	4.63e-29	0.245	2.12e-22	1.02e-12	1.19e-20	1	0.0887
	486381	Ntab0824780	AT4G27700	4.9	4.28	4.78	4.84	4.69	4.45	6.01	4.13	4.43	4.34	4.78	4.3	0.292	1	7.27e-14	1	0.00438	1	0.000169
	486462	Ntab0058300	LOC8267421	2.79	3.24	2.85	3.56	2.69	2.69	2.64	3.87	3.6	2.56	2.14	2.92	1	3.47e-05	2.11e-11	1	7.03e-08	1	1
	486463	Ntab0107780	LOC8267421	3.1	3.64	3.07	3.98	2.87	3.02	2.93	4.28	4.14	2.8	2.19	3.26	1	3.14e-05	5.46e-12	1	1.36e-07	1	1
	486464	Ntab0107800	LOC8267421	3.33	3.87	3.48	4.29	3.21	3.24	3.18	4.63	4.49	3.06	2.37	3.57	1	5.34e-05	6.07e-13	1	1.04e-08	1	1
	486465	Ntab0485410	LOC8267421	3.23	3.9	2.92	4.18	2.86	3.07	3.08	4.5	4.3	2.79	2.16	3.23	0.0601	6.47e-06	5.97e-12	1	1.09e-06	1	1
	486466	Ntab0574510	LOC8267421	3.2	3.89	2.85	4.17	2.8	3.04	3.04	4.5	4.3	2.72	2.1	3.16	0.0311	7.07e-06	5.99e-12	1	1.8e-06	1	1
	486467	Ntab0574540	LOC8267421	3.19	3.86	2.91	4.18	2.83	3.03	3.06	4.49	4.3	2.75	2.07	3.23	0.318	1.36e-05	1.64e-11	1	2.87e-06	1	1
	486468	Ntab0107790	LOC8267421	3.36	3.93	3.8	4.49	3.37	3.29	3.26	4.77	4.62	3.24	2.46	3.78	1	5.55e-06	3.01e-12	1	8.13e-08	1	1
	486469	Ntab0184820	LOC8267421	2.28	2.7	1.96	2.87	2	2.12	2.09	3.21	2.94	1.93	1.5	2.2	0.382	0.00423	3.44e-09	1	3.88e-05	1	1
	486493	Ntab0100470	PnsB5	5.45	4.8	5.65	5.61	5.3	5.03	6.2	5.56	5.49	4.89	5.24	4.4	1.53e-09	0.00136	2.3e-17	0.365	1.34e-06	0.177	0.0254
	486518	Ntab0614570		4.05	3.3	3.52	3.64	3.46	3.77	4.83	3.23	3.29	3.31	4.14	3.01	1.48e-11	1	9.89e-29	1	5.42e-17	5.66e-06	6.62e-14
	486519	Ntab0918420		4.52	3.57	3.77	4.01	3.72	4.14	5.37	3.43	3.54	3.51	4.79	3.16	6.28e-11	1	4.76e-27	1	1.83e-20	7.63e-05	1.84e-15
	486743	Ntab0061290	BZIP34	1.86	1.72	2.21	2	1.93	1.87	3.03	2.11	2.17	1.71	1.31	1.19	0.0279	1	1.38e-22	1	1	1	1
	486976	Ntab0063240	ERD3	4.8	5.54	4.24	4.97	4.7	4.9	5.92	4.71	4.7	4.81	4.86	4.12	9.33e-22	1	3.04e-19	1	1	1	1
	486977	Ntab0752110	ERD3	5.13	5.5	4.68	5.18	4.99	5.13	6.05	5.02	5.07	5.14	4.97	4.31	4.97e-12	1	6.77e-20	1	1	1	1
	487051	Ntab0063970		3.76	3.32	3.79	3.51	3.52	3.82	4.74	3.29	3.24	3.39	4.28	2.82	0.00134	1	7.35e-28	0.0863	7.65e-15	7.71e-09	3.88e-12
	487088	Ntab0064310	UGT74E2	4.54	4.57	5.48	5.2	5.06	4.37	4.73	5.12	5.98	4.82	3.81	4.59	0.00021	0.0208	1.57e-09	1.23e-08	1.03e-10	1	1
	487221	Ntab0065390		5.43	4.37	3.47	4.77	4.21	4.34	5.66	4.43	4.17	3.89	4.17	4.39	1.5e-19	1	6.79e-09	1	1	0.462	3.33e-05
	487222	Ntab0382190		5.87	4.83	3.93	5.26	4.66	4.76	6.24	4.83	4.65	4.35	4.55	4.81	6.18e-17	1	7.83e-09	1	0.431	1	7.32e-05
	487286	Ntab0065780	ACR11	5.96	5.29	6.07	5.62	5.74	5.94	6.86	5.66	5.31	5.39	6.46	4.99	6.04e-12	1	1.42e-27	1	3.8e-08	0.000678	1.75e-06
	487443	Ntab0067570		3.34	3.84	2.15	3.54	2.99	2.85	3.31	4.13	3.5	2.45	2.46	2.84	3.12e-15	1	2.67e-09	0.853	0.00257	1	1
	487539	Ntab0068660		6.25	5.38	6.19	6.16	5.77	5.92	7.28	5.99	6.19	5.6	5.64	4.94	9.86e-09	1	2.55e-20	1	0.00291	1	1
	487540	Ntab0134740		5.44	4.6	5.53	5.33	5.08	5.18	6.43	5.22	5.42	4.83	5.01	4.21	2.1e-13	1	4.41e-23	1	5.74e-05	1	1
	487579	Ntab0068960		6.83	6.52	6.36	6.77	6.57	6.39	7.87	6.79	6.51	6.27	6.23	5.73	1	1	5.11e-13	1	1	1	1
	487580	Ntab0068970		6.16	5.78	5.62	6.11	5.84	5.65	7.29	6.1	5.74	5.56	5.47	4.98	1	1	4.64e-13	1	1	1	1
	487581	Ntab0284650		6.31	5.95	5.77	6.22	6.04	5.79	7.53	6.19	5.92	5.73	5.6	5.08	1	1	3.63e-14	1	1	1	1
	487582	Ntab0632710		6.29	5.98	5.79	6.22	6.05	5.82	7.38	6.22	5.96	5.75	5.67	5.13	1	1	3.58e-13	1	1	1	1
	487832	Ntab0071590	TOR1	4.06	4.72	4.52	4.51	4.48	4.31	5.46	5.06	4.37	4.08	3.91	3.7	0.0503	1	4.98e-15	1	1	1	1
	487879	Ntab0072100		4.54	6.21	4.14	5.05	5.1	4.76	5.57	5.41	5.12	5.02	4.87	3.62	4.61e-28	1	4.64e-15	1	2.39e-14	5.41e-12	8.08e-12
	487880	Ntab0072130		5.02	6.15	4.22	4.97	5.28	5.12	5.69	5.38	5.51	5.18	4.89	3.99	4.04e-26	1	7.99e-14	1	4.72e-06	8.62e-05	0.0177
	488023	Ntab0551710		4.49	4.22	4	4.28	4.17	4.27	5.37	4.11	4.05	4.12	4.27	3.49	1.11e-05	1	5.69e-29	1	6.01e-12	1	0.00115
	488072	Ntab0074300	algC	4.26	3.74	3.88	3.85	4	4.03	5.16	3.63	3.61	3.55	4.66	3.19	7.26e-05	1	3.47e-32	0.00172	2.74e-27	5.78e-11	2.81e-18
	488073	Ntab0612920	algC	5.02	4.44	4.46	4.57	4.66	4.7	5.96	4.24	4.14	4.19	5.74	3.63	8.82e-06	1	7.1e-35	0.000529	4.83e-28	1.6e-13	2.64e-20
	488156	Ntab0075010		2.72	2.75	2.37	2.74	2.4	2.71	4.04	2.46	2.16	2.03	3.16	1.93	1	1	6.95e-23	1	8.76e-15	1	6.46e-06
	488157	Ntab0263730		3.08	3.03	2.79	3.13	2.73	3.05	4.7	2.64	2.48	2.39	3.51	2.19	1	1	4.76e-27	1	5.61e-12	1	0.0659
	488191	Ntab0075390	DDB_G0269096	4.98	4.45	5.21	5.04	4.9	4.72	5.8	4.97	5.34	4.69	3.92	4.55	1.17e-12	1	2.42e-28	2.52e-07	1.77e-12	1	1
	488315	Ntab0076710	XTH9	6.96	5.83	6.17	6.43	6.33	6.23	7.64	6.54	6.28	6.25	5.99	5.17	2.24e-11	1	3.57e-19	1	0.00946	1	0.27
	488316	Ntab0206140	XTH9	5.74	4.82	5.36	5.32	5.39	5.21	6.62	5.55	5.31	5.28	4.72	4.3	4.96e-07	1	2.5e-19	1	0.325	1	1
	488317	Ntab0481140	XTH9	6.39	5.48	5.93	5.97	6.02	5.83	7.23	6.09	5.93	5.88	5.48	4.97	4.06e-08	1	7.67e-20	1	0.33	1	1
	488328	Ntab0610450		9.4	8.86	9.23	9.26	9.21	9.03	10.1	9.36	9.38	8.93	8.77	8.4	1.03e-08	1	3.6e-29	4.48e-05	7.52e-07	0.52	0.00293
	488329	Ntab0610400		9.44	8.93	9.28	9.33	9.26	9.09	10.1	9.42	9.42	8.99	8.85	8.46	7.65e-08	1	3.39e-29	1.84e-05	6.07e-07	1	0.00341
	488379	Ntab0077430	NdhU	4.98	4.42	5.12	4.98	4.69	4.86	5.88	4.93	5.05	4.41	4.65	4.12	8.27e-11	1	2.17e-24	0.939	3.44e-08	1	1
	488558	Ntab0838290	CRR7	2.88	2.19	3.2	2.68	2.78	2.8	3.96	2.68	2.66	2.29	2.74	2.28	7.93e-16	1	2.63e-21	1	0.000359	0.00016	6.53e-10
	488818	Ntab0081630	NUDT8	2.01	1.68	1.98	1.94	1.9	1.85	3.46	1.66	1.48	1.4	2.05	1.4	1	1	1.17e-28	1	1.12e-27	1	0.00172
	488961	Ntab0083140		5.18	4.73	6.14	5.39	5.43	5.24	4.88	5.67	6.07	5.54	4.24	5.62	1.34e-26	1	2.49e-25	2.66e-14	1.39e-32	1	2.38e-08
	489064	Ntab0084310		1.98	1.45	2.83	2.18	2.01	2.08	3.44	2.25	2.02	1.64	1.53	1.72	3.15e-22	1	1.61e-23	1	1.38e-07	1	1
	489065	Ntab0208090		3.24	2.66	4.24	3.44	3.37	3.33	4.87	3.55	3.31	2.99	2.73	2.88	7.64e-25	1	6.89e-25	1	9.7e-09	1	1
	489121	Ntab0085110	AT3G20015	2.68	2.69	2.21	2.66	2.42	2.51	4.17	2.55	2.38	2.05	2.07	2.01	0.41	1	1.54e-23	1	0.00241	1	1
	489142	Ntab0085310		5.64	5.09	7.49	6.02	6.45	5.75	4.69	6.61	7.15	6.5	4.67	6.66	1.05e-46	1.23e-07	1.86e-42	1.64e-19	5.14e-46	6.96e-14	3.11e-24
	489343	Ntab0087310	LOC103871224	6.84	6.29	6.46	6.68	6.54	6.4	7.79	6.65	6.84	6.09	6.09	5.74	2.57e-05	1	6.86e-30	4.23e-08	0.017	1	1
	489418	Ntab0088020	STP-1	4.2	3.86	3.33	3.8	3.71	3.87	4.95	3.01	3.5	3.34	4.67	3.38	3.96e-13	1	8.55e-32	0.47	1.79e-31	2.94e-06	4.77e-16
	489447	Ntab0364790	AT3G07340	2.55	2.16	2.87	2.28	2.68	2.6	3.71	2.44	2.23	2.66	2.09	2.01	1.18e-07	1	8.92e-22	1	1	0.0081	0.0197
	489510	Ntab0088950		3.26	2.75	2.28	2.66	2.65	2.98	4.03	2.56	2.02	2.35	3.49	2.28	1.24e-13	1	2.29e-28	0.00306	6.55e-26	7.3e-12	9.82e-19
	489511	Ntab0810550		3.12	2.62	2.24	2.58	2.54	2.86	3.74	2.51	1.98	2.29	3.26	2.29	5.61e-15	1	3.85e-28	0.000557	3.09e-27	6.49e-14	1.39e-20
	489645	Ntab0090030	EMB3119	6.78	6.36	6.83	6.8	6.57	6.62	7.71	6.69	6.82	6.34	6.43	5.94	0.000212	1	5.16e-24	0.61	9.13e-05	1	1
	489646	Ntab0543320	EMB3119	7.1	6.47	7.32	7.13	6.92	6.86	8.06	6.99	7.21	6.61	6.62	6.27	2.61e-13	1	8.71e-24	0.0417	3.19e-05	1	1
	489729	Ntab0091260	PME2.1	3.54	2.63	2.67	3.2	3.02	2.66	4.65	3.16	3.7	2.5	1.72	1.91	0.000767	1	4.64e-21	0.00378	0.000416	1	1
	489730	Ntab0673000	PME2.1	2.56	1.9	1.75	2.24	2.11	1.88	3.04	2.25	2.39	1.93	1.35	1.43	2.2e-06	1	1.06e-14	0.0022	0.00141	1	0.385
	489805	Ntab0092210	LOC107785465	5.23	4.97	5.13	5.28	5.33	4.75	6.69	5.39	5.75	4.92	3.96	3.84	1	1	4.39e-16	1	0.021	1	0.0886
	489806	Ntab0513110	LOC107785465	5.37	5.14	5.39	5.45	5.54	4.95	6.9	5.59	5.94	5.1	4.15	4.01	1	1	1.06e-15	1	0.0238	1	0.0313
	490079	Ntab0571330		2.45	1.69	3	2.35	2.42	2.36	3.76	2.45	2.49	1.96	1.81	1.83	3.08e-18	1	3.4e-22	1	7.58e-11	1	1
	490157	Ntab0095630	GBSS	7.12	7.04	8.96	7.66	7.99	7.46	7.52	7.86	8.65	8.01	6.24	7.84	4.58e-38	0.0227	8.8e-29	8.51e-14	6.95e-32	4.95e-13	3.29e-19
	490200	Ntab0096030	TBG1	3.47	2.98	2.77	3.39	2.91	2.96	4.54	3.77	2.65	2.45	2.65	2.49	0.000773	1	4.88e-24	1	9.57e-14	0.147	1.36e-06
	490201	Ntab0365870	TBG1	3.15	2.64	2.54	3.08	2.63	2.65	4.29	3.47	2.34	2.17	2.27	2.22	0.0452	1	2.51e-23	1	1.95e-11	0.689	7.14e-06
	490395	Ntab0097980	dnajb6	5.55	5.3	4.45	5.23	5.02	5.07	6.22	4.12	4.59	4.98	6.09	4.67	8.63e-14	1	6.9e-26	1	6.93e-32	3.08e-08	6.99e-15
	490396	Ntab0978220	DNAJB6	6.15	5.89	5.15	5.85	5.73	5.63	6.92	4.85	5.31	5.6	6.55	5.2	9.33e-14	1	7.53e-28	1	1.34e-32	2.1e-10	2.38e-16
	490516	Ntab0098790	GSO1	3.15	2.83	2.66	3.34	2.88	2.47	4.75	2.39	1.97	2.84	2.46	3.06	1	1	1.85e-05	1	1	1	1
	490517	Ntab0345520	GSO1	3.05	2.77	2.54	3.35	2.79	2.29	4.77	2.21	1.78	2.73	2.39	3.06	1	1	2.01e-05	1	1	1	1
	490595	Ntab0099380	AT1G15670	5.34	5.24	5.24	5.03	5.46	5.3	6.79	4.9	4.79	5.65	5.19	4.24	1	1	2.63e-27	1	1.45e-11	0.0295	0.16
	490596	Ntab0442190	AT1G15670	5.72	5.55	5.5	5.38	5.79	5.59	7.16	5.14	5.12	5.98	5.55	4.53	1	1	1.13e-26	1	3.77e-12	0.00264	0.0452
	490597	Ntab0099390		3.89	4.27	3.33	3.75	3.77	3.96	4.92	3.23	3.23	3.7	4.2	3.8	1.07e-16	1	7.96e-27	4.16e-06	6.55e-36	2.85e-07	6.28e-16
	490598	Ntab0442180		2.49	2.77	1.92	2.39	2.26	2.53	3.58	1.85	1.67	2.14	2.87	2.38	1.62e-11	1	4.17e-26	0.0171	1.29e-30	4.77e-06	1.92e-13
	490737	Ntab0100990	IQD1	4.24	3.94	4.94	4.27	4.36	4.48	5.54	4.53	4.65	3.99	3.8	3.72	1.75e-21	1	8.29e-32	1	1.67e-11	1	1
	490874	Ntab0494420	RWP1	6.23	4.82	7.38	6.24	6.14	6.06	7.28	6.04	6.63	5.81	5.51	5.57	1.37e-32	1	2.47e-14	1	6.08e-12	1	1
	490876	Ntab0102520	FT	1.93	1.95	1.97	2.38	1.75	1.77	3.1	2.36	2.5	1.46	1.23	1.01	1	0.000419	1.32e-23	0.273	0.0178	1	1
	490961	Ntab0103710	Cpn60beta4	3.52	3.03	2.89	3.28	3.03	3.15	4.47	2.65	2.26	2.77	4.04	2.83	0.147	1	4.27e-21	0.153	7.37e-20	4.39e-06	1.29e-12
	490962	Ntab0900380	Cpn60beta4	3.12	2.61	2.62	2.82	2.66	2.87	4.17	2.34	1.93	2.38	3.67	2.34	0.032	1	2.41e-27	0.00218	5.95e-23	7.43e-08	1.15e-15
	491026	Ntab0104190	tldc1	4.64	4.11	3.84	4.61	3.93	4.1	5.45	3.83	3.88	3.78	4.7	3.62	4.71e-09	6.07e-06	6.35e-24	1	3.3e-21	1	3e-10
	491265	Ntab0107260		4.71	3.48	7.09	5.36	5.19	4.76	4.84	5	5.93	5.21	4.13	5.39	5.91e-46	0.0035	1.31e-11	8.01e-11	2.82e-29	0.000448	7.11e-08
	491269	Ntab0107310		3.46	3.27	4.44	3.67	3.93	3.56	4.56	4.17	4.18	3.58	2.91	2.84	8.96e-28	0.196	4e-33	0.000196	3.85e-13	1	1.3e-07
	491319	Ntab0578940	LOC8267421	3.27	4	2.64	4.07	2.82	3.09	3.09	4.41	4.25	2.73	2.18	3.1	2.89e-06	0.000123	1.53e-11	1	3.34e-06	1	1
	491525	Ntab0109610	PGR5	7.45	7.31	8.93	8.01	8.15	7.56	7.43	8.14	8.9	8.01	6.68	8.13	2.23e-36	1.34e-07	6.44e-32	2.76e-21	4.89e-34	2.29e-06	1.66e-15
	491570	Ntab0110150	ECHID	3.8	3	3.11	3.42	3.28	3.23	4.49	3.27	3.07	2.95	3.36	2.73	4.72e-17	1	3.76e-28	1	4.98e-09	8.56e-07	1.25e-11
	491571	Ntab0246260	ECHID	3.29	2.57	2.65	2.9	2.82	2.81	3.98	2.8	2.54	2.54	2.93	2.28	3.07e-15	1	4.06e-28	1	8.34e-10	1.05e-05	2.67e-09
	491771	Ntab0111950	LOC107759005	5.31	4.67	5.04	5.07	4.99	4.98	6.36	4.76	5.14	4.68	4.53	4.65	0.576	1	3.43e-13	0.253	3.7e-06	1	1
	491804	Ntab0112250		5.58	4.83	5.33	5.5	5.24	5.03	6.19	5.31	5.39	5.2	4.94	4.38	3.03e-07	0.34	2.04e-16	1	1	1	0.0406
	491810	Ntab0112290	AT3G20015	2.2	2.05	2.87	2.51	2.31	2.3	3.71	2.38	2.46	2.16	1.91	1.57	1.16e-16	1	2.64e-33	0.935	3.44e-05	1	1
	491852	Ntab0569880	LOC100787768	1.72	1.6	3.25	2.09	2.29	2.18	3.56	2.02	1.98	2.28	1.5	1.81	8.21e-24	1	1.19e-16	1	0.163	1	1
	491865	Ntab0112740	LOC100787768	2.88	3.04	4.2	3.22	3.54	3.34	4.3	3.49	3.26	3.55	2.61	2.99	1.9e-20	1	2.9e-14	3.76e-06	5.93e-11	1	0.0719
	491866	Ntab0112710	LOC100787768	3.42	3.35	5.12	3.83	4.16	3.87	5.13	4.18	3.85	4	3.07	3.52	9.9e-28	1	7.2e-17	2.79e-05	7.49e-13	1	0.158
	492201	Ntab0116050		4.6	4.33	3.83	4.28	4.11	4.37	5.46	4.22	3.94	4.13	4.2	3.58	1.04e-10	1	1.79e-23	1	1.13e-16	1.42e-09	1.71e-10
	492241	Ntab0116470	ZRANB2	3.62	2.75	4.03	3.56	3.51	3.35	4.13	4.14	4.06	3.38	2.6	2.36	1.53e-13	1	4.46e-19	5.78e-06	1.14e-14	1	1
	492281	Ntab0116870		7.14	6.54	7.58	7.14	7.06	7.06	8.04	6.94	7.1	7.1	6.96	6.34	1.87e-22	1	1.01e-23	1	2.53e-12	1	0.527
	492282	Ntab0980100		6.98	6.4	7.32	6.97	6.88	6.86	7.93	6.76	6.92	6.87	6.73	6.14	1e-18	1	2.27e-25	1	2.74e-10	1	0.746
	492358	Ntab0118360	LOC4339106	2.47	1.91	5.12	3.24	3.25	3	4.4	3.43	3.14	2.97	2.33	2.69	1.76e-36	1	1.31e-10	1	1.08e-17	1	0.118
	492478	Ntab0120180	AT2G45850	3.49	2.92	4.18	3.56	3.48	3.55	4.92	3.67	3.67	3.17	3.12	2.61	1.84e-24	1	2.33e-32	1	2.15e-05	0.507	1.66e-05
	492479	Ntab0326090	AT2G45850	3.43	2.92	4.06	3.48	3.42	3.51	4.89	3.58	3.54	3.08	3.11	2.62	4.77e-20	1	2.06e-30	1	9.23e-05	1	2.68e-05
	492750	Ntab0122620	WCRKC1	4.23	3.6	4.07	3.92	3.83	4.14	5.4	3.72	3.77	3.32	4.4	3.28	2.2e-08	1	5.41e-34	1	1.17e-18	1.27e-07	1.32e-10
	492781	Ntab0122950	LOC107794478	3.22	3.26	4.01	3.29	3.75	3.43	4.24	3.95	3.35	3.72	3.1	2.5	0.207	1	2.83e-05	1	1.41e-16	6.27e-05	0.0123
	492785	Ntab0122970	LOC107787819	7.24	6.03	6.48	6.83	6.55	6.39	7.62	6.52	6.37	6.64	6.39	5.95	7.23e-07	1	8.1e-05	0.000442	8.11e-12	1	1
	492967	Ntab0124510	XTH32	1.98	2.43	2.78	2.4	2.28	2.5	3.47	2.5	1.79	2.35	2.21	2.1	5.19e-05	1	5.17e-12	1	5.82e-08	1	1
	492968	Ntab0483800	XTH32	2.35	2.72	3.34	2.78	2.69	2.93	4.08	2.93	2.1	2.72	2.56	2.5	1.24e-05	1	1.45e-11	1	8.71e-06	1	1
	493281	Ntab0127750	EGY3	5.47	5.08	4.87	5.33	5.27	4.85	4.71	5.91	5.72	5.59	3.88	4.88	1.07e-06	0.000231	2.06e-32	6.9e-22	2.15e-36	2.89e-05	5.44e-16
	493282	Ntab0927410	EGY3	5.48	5.08	4.8	5.31	5.26	4.83	4.71	5.91	5.7	5.59	3.87	4.8	1.84e-07	0.0019	3.25e-30	3.68e-20	2.66e-33	5.79e-05	2.45e-15
	493478	Ntab0129430	FKBP13	5.4	4.93	4.81	5.22	5	4.95	5.92	4.93	5.02	4.95	5.27	4.14	1.93e-06	1	2.65e-20	1	1	0.0583	2.28e-05
	493614	Ntab0130660	Bovatus_RS14930	5.36	5.52	4.4	5.64	5.2	4.52	6.37	4.36	4.12	4.91	5.68	5.32	0.207	1	1.04e-05	1	0.00177	1	1
	493615	Ntab0539060	Bovatus_RS14930	4.91	5.03	3.71	5.04	4.64	4.02	5.95	3.84	3.51	4.31	5.23	4.64	0.000389	1	6.73e-08	1	3.44e-06	1	0.854
	493858	Ntab0132810	AT5G52780	5.14	4.29	5.29	5.01	4.7	5.01	6.56	4.56	4.62	4.29	5.58	3.87	6.43e-12	1	1.94e-29	1	1.19e-09	4.28e-06	1.71e-11
	493923	Ntab0785960	RKL1	3.37	2.73	3.2	3.07	3.07	3.16	4.46	2.94	2.97	2.79	2.79	2.73	2.27e-09	1	4.71e-29	1	1	1	1
	494027	Ntab0135380		4.54	3.36	3.82	4.13	3.99	3.63	6.3	3.83	3.74	3.3	3.6	2.72	0.00105	1	7.02e-19	1	1	1	1
	494028	Ntab0135440		3.93	2.79	3.15	3.52	3.24	3.14	5.56	3.16	3	2.71	3.1	2.29	0.000111	1	1.21e-19	1	1	1	1
	494033	Ntab0135450		4.32	2.95	2.74	3.31	3.52	3.19	5.37	3.6	4.36	2.73	1.62	2.29	5.34e-16	1	1.02e-31	3.15e-10	3.13e-09	1	0.458
	494034	Ntab0738440	AT4G12490	3.07	2.25	1.69	2.3	2.47	2.25	4.25	2.44	2.96	1.72	1.2	1.47	3.41e-12	1	8.49e-27	8.56e-05	1.1e-07	1	1
	494068	Ntab0135790	WLIM1	6.04	5.65	6.06	5.95	5.91	5.89	6.73	6.41	6.04	5.76	5.63	4.84	0.000703	1	1.66e-28	1	5.17e-11	4.52e-07	1.48e-08
	494135	Ntab0136520	GUN5	6.31	5.89	7.74	7.02	6.89	6.07	7.34	6.85	7.62	6.53	4.91	6.57	6.91e-26	2.01e-10	1.38e-26	1.1e-15	3.91e-22	0.00417	1.15e-05
	494136	Ntab0292680	GUN5	6.52	6.07	7.92	7.21	7.07	6.27	7.55	7.03	7.79	6.7	5.12	6.75	6.37e-26	4.03e-10	1.49e-26	1.51e-15	4.29e-22	0.00775	3.29e-05
	494213	Ntab0137270		2.55	2.67	1.93	2.3	2.19	2.66	3.51	2.08	1.91	2.07	3.01	1.78	3.39e-12	0.000394	3.75e-29	9.37e-10	5.74e-16	0.000143	5.37e-10
	494396	Ntab0139190		4.05	3.04	4.39	3.95	3.81	3.74	5.35	3.86	4.1	3.31	3.13	3.26	1.3e-14	1	9.24e-20	1	5.3e-12	1	1
	494397	Ntab0516580		4.38	3.21	4.8	4.3	4.09	4.02	5.6	4.15	4.45	3.63	3.42	3.57	8.44e-19	1	2.81e-19	1	2.58e-13	0.448	1
	494489	Ntab0140200	BGAL3	4.31	4.22	2.83	4.27	3.67	3.47	6.07	4.44	3.81	2.81	3.05	2.64	1.19e-22	6.61e-05	4.39e-39	1	9.55e-20	0.00165	0.00393
	494490	Ntab0618710	BGAL3	3.54	3.49	2.24	3.54	2.98	2.81	5.23	3.69	3.04	2.16	2.47	2.05	2.8e-23	1.33e-05	2.09e-41	1	1.43e-22	5.4e-05	7.48e-05
	494745	Ntab0142600	PSB27	5.96	5.19	5.38	5.65	5.42	5.48	6.98	5.52	5.72	5.07	5.22	4.57	2.37e-06	1	1.29e-23	0.177	0.0227	1	0.0164
	495040	Ntab0146570	LOC107822687	8.85	7.96	9.18	9.15	8.68	8.23	10.1	9.24	9.45	8.2	7.56	7.3	6.74e-13	2e-07	1.68e-30	2.11e-11	3.5e-08	1	0.0216
	495041	Ntab0819480	LOC107822687	9.28	8.41	9.55	9.55	9.08	8.67	10.5	9.59	9.81	8.62	8.07	7.84	1.87e-12	2.42e-07	3.23e-29	9.68e-11	2.24e-08	1	0.0126
	495056	Ntab0146680	CYP38	3.87	3.17	3.59	3.66	3.54	3.46	5.16	3.44	3.47	3.26	3.34	2.61	1.99e-06	1	1.5e-29	1	1	1	1
	495057	Ntab0819390	CYP38	3.39	2.9	3.17	3.21	3.15	3.11	4.45	3.12	3.07	2.89	2.91	2.48	3.8e-06	1	2.03e-33	1	1	1	0.786
	495093	Ntab0147030	FLA9	3.54	4.34	1.56	3.26	3	3.19	4.15	3.19	3.14	3	3.2	2.14	4.3e-33	1	4.86e-10	1	4.35e-05	0.206	0.225
	495107	Ntab0521500	GPRI1	4.51	3.44	5.7	4.42	4.8	4.41	5.33	4.75	4.7	4.6	3.61	4.28	1.26e-26	1	1.35e-08	0.157	7.04e-09	1	1
	495124	Ntab0147300	SOM	2.7	2.79	3	3.11	2.68	2.72	3.72	3.18	3.01	2.48	2.54	2.02	1	1	1.57e-14	1	5.38e-08	1	0.0522
	495146	Ntab0147510	CYP83B1	1.89	1.94	2.14	2.26	1.84	1.9	3.17	1.46	1.51	1.73	2.46	1.68	1	1	9.94e-18	0.583	1.82e-25	0.0737	1
	495250	Ntab0148530		3.04	2.68	3.09	3.06	3.03	2.73	4.55	2.85	3.16	2.5	2.25	2.34	1	1	8.95e-29	1.17e-07	0.00127	1	1
	495315	Ntab0149110	AT1G28590	2.07	1.29	1.92	1.76	1.77	1.76	3.08	1.72	1.53	1.49	1.59	1.2	4.82e-06	1	3.37e-16	1	1	1	1
	495415	Ntab0264480	LOC4339756	5.9	5.93	6.01	6.03	6.07	5.75	5.8	6.61	6.44	6.23	4.93	5.56	1	1	1.86e-22	6.65e-05	3.23e-17	1	0.00102
	495465	Ntab0336930	PIP3	6.04	6.15	6.52	6.31	6.08	6.32	7.58	6.01	6.01	6.27	5.87	5.68	1	1	5.57e-13	1	1	1	1
	495547	Ntab0151200		4.01	3.23	4.55	4	3.86	3.95	5.02	3.79	4.02	3.61	3.86	3.31	3.61e-19	1	1.33e-15	1	1	1	0.00607
	495675	Ntab0152640	AT1G64510	5.98	5.27	5.91	5.9	5.54	5.74	6.76	5.55	5.74	5.56	5.73	4.97	2.91e-10	1	3.5e-20	1	0.109	1	1
	495676	Ntab0868450	AT1G64510	6.01	5.26	5.9	5.92	5.55	5.73	6.79	5.55	5.72	5.59	5.75	4.9	1.79e-10	1	1.18e-20	1	0.308	1	0.0345
	495922	Ntab0744630	ZRANB2	3.31	2.64	3.54	3.22	3.22	3.06	3.91	3.72	3.55	3.03	2.47	2.21	3.17e-09	1	6.12e-19	6.84e-06	1.39e-11	1	1
	495952	Ntab0155610	FAD5	4.4	4.34	5.14	5.02	4.67	4.23	5.78	4.75	5.28	4.65	3.48	3.67	0.00787	0.0499	3.74e-16	3.5e-05	0.00029	1	1
	495982	Ntab0781590	AT3G26070	5.07	4.01	5.23	4.81	4.73	4.78	5.73	4.74	5.01	4.55	4.68	3.86	3.48e-22	1	3e-19	1	6.33e-08	0.000158	1.47e-08
	496133	Ntab0157770		7.42	7.01	7.94	7.91	7.81	6.71	8.64	7.82	8.51	7.16	5.7	6.83	1.55e-07	5.29e-16	3.33e-32	4.37e-21	5.02e-15	0.012	7.02e-05
	496301	Ntab0160110		4.97	4.35	6.01	5.16	5.25	4.94	5.82	5.44	5.72	5	3.91	4.73	2.05e-29	1	2.2e-25	4.6e-08	6.64e-23	1	1
	496633	Ntab0164320	SRG3	5	4.98	5.42	5.26	5.03	5.12	5.82	4.68	5.63	5.36	5.11	4.04	1	1	0.00417	1	1	1	1
	496634	Ntab0383800	SRG3	4.04	4.12	4.22	4.36	3.97	4.06	4.99	3.62	4.67	4.27	4.06	2.98	1	1	0.000885	1	1	1	1
	497026	Ntab0167770	LACS2	4.58	3.48	4.86	4.48	4.44	4.03	5.61	4.5	4.53	3.69	3.67	3.91	3.72e-16	1	3.23e-17	1	1.01e-08	1	1
	497027	Ntab0212560	LACS2	4.73	3.71	4.98	4.67	4.62	4.16	5.8	4.7	4.73	3.8	3.83	4.05	2.63e-14	0.418	1.13e-18	1	1.42e-08	1	1
	497211	Ntab0169550		4.52	4.46	5.19	4.86	4.87	4.45	6.89	4.42	5.28	4.13	4.32	3.22	0.00631	1	2.04e-29	1	3.11e-15	0.0346	0.00169
	497233	Ntab0169760		2.31	1.85	1.76	1.93	1.9	2.08	3.52	1.43	0.97	1.53	2.97	1.57	1	1	3.01e-23	1	3.38e-25	0.00117	2.4e-07
	497295	Ntab0170330	AT1G06890	3.68	2.83	3.18	3.25	3.19	3.27	4.4	2.99	3.14	3.05	3.15	2.66	3.5e-17	1	1.14e-27	1	4.54e-17	1	5.38e-05
	497296	Ntab0340880	AT1G06890	3.69	2.79	3.13	3.23	3.16	3.23	4.42	2.96	3.12	3.01	3.13	2.6	9.17e-17	1	1.55e-26	1	4.2e-17	1	1.56e-05
	497365	Ntab0170970	PSAK	3.48	3.1	3.03	3.48	3.2	2.97	4.43	3.19	3.37	2.78	2.77	2.75	0.129	0.0619	2.3e-21	0.451	1	1	1
	497366	Ntab0614230	PSAK	4.55	4.18	3.98	4.61	4.22	3.93	5.78	4.19	4.46	3.71	3.75	3.57	0.207	0.00494	6.55e-23	0.0537	1	1	1
	497516	Ntab0172180		2.3	1.68	2.14	2.07	2.02	2.03	3.21	1.87	1.85	1.83	2.01	1.5	6.88e-09	1	7.5e-25	1	0.015	0.00534	1.44e-05
	497525	Ntab0172240		4.87	4.35	4.41	4.7	4.5	4.46	5.57	4.4	4.5	4.4	4.54	3.85	9.87e-05	1	2.14e-19	1	0.0573	0.00882	3.17e-06
	497729	Ntab0174710	met2a	2.08	1.69	1.8	1.97	1.91	1.71	3.16	1.8	1.63	1.52	1.46	1.65	1	1	1.67e-19	1	1	1	1
	497850	Ntab0175880	AT3G28850	4.94	3.65	6.74	5.2	5.29	4.86	4.51	5.42	5.95	5.24	4.08	5.4	8.87e-51	0.0487	3.98e-23	5.11e-13	4.94e-39	0.00902	1.33e-10
	497937	Ntab0176910	EXP3	4.38	4.02	4.76	4.52	4.4	4.26	5.63	4.74	4.33	3.73	3.9	4.09	7.8e-05	1	4.57e-19	1	4.13e-05	1	1
	498246	Ntab0180830	LOC107831322	2.16	1.63	2.16	1.93	2.08	1.94	3.27	1.73	1.76	1.73	1.88	1.61	5.97e-05	1	1.16e-21	1	1	1	1
	498260	Ntab0550650	XTH15	5.31	5.1	2.69	4.55	4.33	4.27	4.2	4.41	5.22	4.48	4.21	3.54	1.42e-22	1	0.041	1	1	0.631	1
	498681	Ntab0465030		5.05	4.78	5.2	4.93	5.3	4.81	6.7	4.82	5.19	4.48	4.42	4.51	1	1	1.02e-17	1	9.53e-07	1	0.0138
	498776	Ntab0185910	JMJD5	3.24	2.76	2.63	2.76	2.71	3.14	4.57	2.54	1.88	2.2	4.31	1.87	0.101	1	6.74e-33	0.000221	1.73e-30	2.87e-09	1.37e-18
	498777	Ntab0874060	JMJD5	2.94	2.46	2.34	2.45	2.39	2.88	4.36	2.2	1.54	1.92	4.06	1.52	0.343	1	1.32e-33	5.87e-06	1.21e-30	9.56e-11	7.9e-20
	498808	Ntab0186130	DRT100	3.75	3.09	3.64	3.6	3.74	3.16	4.44	3.96	3.94	3.44	2.25	2.89	1	1	1.26e-10	0.0145	0.115	1	1
	498809	Ntab0475670	DRT100	4.14	3.7	3.94	4.06	4.14	3.6	4.74	4.48	4.26	3.93	2.75	3.34	1	1	5.29e-09	0.152	0.237	1	1
	498918	Ntab0187630		3.67	3.06	5.36	4.22	4.35	3.56	4.1	3.99	5.14	3.98	2.98	3.91	5.92e-32	2.47e-06	3.8e-16	5.59e-17	1.65e-23	0.000467	1.01e-10
	499015	Ntab0189060	ARA12	2.89	2.77	3.39	2.99	3.06	2.99	4.49	3.14	2.55	2.59	2.91	2.49	6.45e-05	1	1.57e-25	1	2.21e-09	1	0.315
	499016	Ntab0428010	ARA12	3.05	2.96	3.58	3.16	3.24	3.18	4.66	3.34	2.7	2.72	3.12	2.74	7.3e-05	1	2.76e-24	1	1.7e-10	1	1
	499017	Ntab0651970	ARA12	2.77	2.64	3.18	2.82	2.9	2.86	4.27	3	2.42	2.45	2.79	2.34	0.00155	1	9.57e-26	1	7.48e-08	1	1
	499091	Ntab0189970		3.29	2.36	1.6	2.21	2.08	2.94	3.74	2.69	2.51	1.75	2.26	1.61	1.14e-15	0.000273	4.95e-13	1	2.66e-07	0.0313	0.193
	499224	Ntab0195480		2.38	2.04	2.25	2.18	2.2	2.28	3.43	2.22	2.21	1.92	1.86	1.73	1	1	5.04e-22	1	0.00248	0.000114	0.0856
	499225	Ntab0385040		2.47	2.02	2.3	2.18	2.23	2.38	3.33	2.41	2.47	1.89	1.83	1.65	0.123	1	1.66e-21	1	4.05e-06	0.000116	0.00391
	499249	Ntab0820760		5.42	4.7	5.61	5.4	5.18	5.16	6.33	5.35	5.46	4.92	4.98	4.38	1.88e-11	1	2.62e-19	0.152	0.0028	1	1
	499304	Ntab0410150	ACO3	2.45	3.03	3	2.01	3.86	2.55	2.58	3.75	2.75	2.63	2.04	3.26	0.493	2.62e-21	9.49e-10	1	4.27e-06	1	0.0121
	499353	Ntab0196620	LOC107788852	3.1	2.84	3.09	3.39	3.04	2.65	4.2	3.29	3.36	2.58	2.47	2.15	1	5.58e-06	1.1e-22	5.01e-07	3.6e-07	1	1
	499389	Ntab0197140	COL9	3.02	2.51	2.33	2.49	2.48	2.88	3.98	2.17	1.62	2.14	3.95	1.99	3.94e-06	1	6.73e-36	3.39e-12	1.78e-33	7.34e-08	3.3e-17
	499536	Ntab0198670	GH9C2	4.57	3.89	5.11	4.61	4.66	4.31	6.35	4.09	4.1	4.07	4.17	4.51	6.95e-10	1	2.79e-20	1	1	1	1
	499537	Ntab0725900	GH9C2	4.77	3.99	5.32	4.77	4.82	4.5	6.66	4.22	4.21	4.23	4.32	4.68	9.41e-10	1	1.21e-19	1	1	1	1
	499583	Ntab0199120	hdhd3.L	4.99	4.64	6.67	5.34	5.86	5.09	4.34	5.98	6.69	5.57	3.83	6.07	3.93e-35	9.02e-07	3.04e-37	2.94e-24	3.45e-40	0.000947	5.74e-17
	499584	Ntab0269120	hdhd3.L	4.9	4.54	6.67	5.33	5.77	5.01	4.28	5.89	6.68	5.5	3.7	6.06	2.21e-35	9.16e-06	6.66e-37	3.29e-23	1.67e-39	0.00176	1.01e-15
	499609	Ntab0199660	PSB27	6.37	5.71	5.89	6.08	5.94	5.97	7.3	6	6.1	5.61	5.76	5.18	8.09e-07	1	1.09e-25	0.741	0.0405	1	0.0363
	499796	Ntab0201740	GPAT6	3.23	1.94	3.95	3	3.08	3.04	4.86	2.87	3.46	2.56	2.31	2.19	2.47e-22	1	2.11e-22	0.0649	2.11e-05	1	1
	499797	Ntab0693910	GPAT6	3.01	1.84	3.67	2.8	2.88	2.83	4.45	2.72	3.19	2.4	2.2	2.09	3.12e-22	1	2.83e-21	0.0531	1.92e-06	1	1
	499818	Ntab0201930		4.49	3.91	4.67	4.35	4.18	4.53	5.93	4.07	3.85	3.86	5.04	3.44	3.03e-08	1	3.75e-32	0.00034	5.54e-18	2.08e-10	2.5e-16
	500031	Ntab0204180		4.65	4.19	4.34	4.5	4.21	4.48	5.58	3.72	3.71	4.18	5.3	3.95	0.0776	1	3.94e-31	0.0614	5.63e-15	0.0797	2.67e-09
	500032	Ntab0366480		4.74	4.28	4.42	4.57	4.3	4.57	5.64	3.84	3.83	4.25	5.36	4.03	0.0647	1	1.83e-30	1	9.81e-15	0.26	4.21e-08
	500033	Ntab0204190	AT3G12930	4.11	3.69	3.46	3.97	3.53	3.78	4.86	3.06	2.73	3.56	4.86	3.59	1	1	3.27e-14	0.769	2.44e-11	0.0782	1.69e-08
	500034	Ntab0366470	AT3G12930	4.13	3.7	3.46	4	3.54	3.78	4.88	3.03	2.73	3.53	4.83	3.75	1	1	1.27e-11	1	2.36e-09	1	2.26e-06
	500048	Ntab0204570	2-Cys Prx B	5.95	5.28	5.73	5.74	5.62	5.61	6.61	5.66	5.92	5.34	5.41	4.95	3.96e-09	1	8.83e-23	0.438	0.00297	1	1
	500158	Ntab0205440	PSAO	8.05	7.9	8.62	8.37	8.4	7.82	8.5	8.62	8.89	8.14	6.89	8.03	2.22e-17	2.8e-14	3.65e-39	1.65e-24	6.96e-28	8.47e-07	5.37e-17
	500159	Ntab0338370	PSAO	7.15	7.13	7.75	7.53	7.57	6.96	7.63	7.78	8.08	7.29	6	7.21	2.58e-14	3.01e-14	1.48e-38	3.9e-24	1.86e-27	4.54e-07	1.71e-17
	500224	Ntab0413210		3.83	3.29	3.08	3.65	3.47	3.13	5.17	3.47	3.85	2.76	2.59	2.61	0.00013	1	3.68e-28	0.059	1	1	1
	500283	Ntab0206990		6.25	5.72	8.16	6.74	6.95	6.45	6.59	6.92	7.5	6.89	5.4	6.88	8.21e-48	0.00147	2.05e-27	8.09e-13	3.28e-37	1.64e-06	9.42e-14
	500284	Ntab0957970		6.15	5.62	8.05	6.64	6.84	6.35	6.48	6.83	7.4	6.79	5.28	6.8	2.64e-47	0.00438	1.51e-27	1.71e-12	1.14e-36	3.29e-06	1.22e-13
	500292	Ntab0207040	PEPC1	5.33	5.31	6.96	5.89	6.08	5.63	5.58	5.22	6.65	6.82	5.49	5.15	1.81e-08	1	0.000792	1	0.00095	1	1
	500298	Ntab0207080	TBG1	4.26	3.59	4.11	4.09	3.96	3.92	5.63	3.69	3.68	3.59	3.81	3.62	0.000406	1	4.86e-23	1	1	1	1
	500299	Ntab0593090	TBG1	3.84	3.33	3.7	3.73	3.63	3.52	5.13	3.29	3.28	3.27	3.49	3.4	0.0954	1	5.19e-23	1	1	1	1
	500424	Ntab0208550	AT1G78060	3.36	2.99	3.24	3.31	3.25	3.05	4.81	3.16	3.06	2.82	2.76	2.64	1	1	2.25e-31	1	1	1	1
	500425	Ntab0896500	AT1G78060	3.3	2.9	3.17	3.23	3.19	2.97	4.8	3.09	2.97	2.73	2.63	2.6	1	1	1.26e-29	1	1	1	1
	500603	Ntab0210420	HTA6	3.26	2.61	2.8	2.8	2.94	2.93	4.19	2.56	2.8	2.59	2.83	2.42	0.000296	1	1.64e-18	1	1	1	1
	500648	Ntab0211140	NT5C2	6.18	6.32	7.4	6.71	6.79	6.4	6.43	6.89	7.27	6.83	5.45	6.86	5.72e-42	2.76e-08	1.69e-41	4.19e-18	2.4e-42	1.46e-16	1.42e-24
	500649	Ntab0844620	NT5C2	6.14	6.29	7.38	6.68	6.76	6.37	6.38	6.85	7.25	6.8	5.43	6.84	8.74e-44	3.18e-09	7.07e-43	1.91e-19	1.11e-43	1.77e-18	4.45e-26
	500672	Ntab0211330		2.7	2.77	2.1	2.57	2.47	2.54	3.63	2.15	1.71	2.5	3.45	1.74	0.00114	1	6.84e-22	1	1.86e-29	9.5e-05	2.49e-08
	500815	Ntab0213610	BBX8	3.39	3.02	2.57	3.07	2.86	3.07	4.23	2.47	1.76	2.67	4.17	2.84	0.0946	1	1.03e-18	0.00968	3.77e-18	0.000235	2.53e-09
	500882	Ntab0214390	SPS1	8.44	8.19	9.62	8.89	9.03	8.36	7.96	9.14	9.71	9.2	7.23	9.14	5.44e-36	2.42e-13	6.87e-45	1.97e-24	7.42e-39	5.12e-08	9.28e-18
	500883	Ntab0720120	SPS1	8.43	8.16	9.62	8.88	9	8.35	7.97	9.13	9.71	9.18	7.2	9.11	4.31e-36	8.19e-13	1.43e-44	1.52e-25	5.26e-39	1.51e-08	1.9e-17
	500888	Ntab0720140	FAP3	3.19	2.63	2.51	2.84	2.65	2.85	4.02	2.67	2.58	2.48	2.68	2.28	8.28e-11	1	8.26e-26	1	1	1	1
	501014	Ntab0664440	YLMG2	5.99	5.21	5.8	5.87	5.38	5.77	6.77	5.54	5.72	5.44	5.64	4.91	1.29e-06	0.218	8.3e-15	1	1	1	1
	501018	Ntab0215610	ER	2.22	1.84	2.18	2.14	1.98	2.13	3.48	2.26	1.82	1.8	1.66	1.5	1	1	4.67e-24	1	0.00144	1	1
	501019	Ntab0664470	ER	2.02	1.61	2.08	1.98	1.81	1.93	3.37	2.17	1.67	1.61	1.42	1.24	0.586	1	4.53e-23	1	1.07e-05	1	1
	501034	Ntab0215840		3	1.76	4.94	3.23	3.2	3.26	4.5	3.29	3.32	2.78	2.8	2.73	7.23e-43	1	2.41e-15	1	1.44e-09	1	1
	501061	Ntab0216200	CIB1	2.48	2.06	3.71	2.96	2.87	2.44	4.51	2.93	2.72	2.43	1.91	2.01	3.89e-29	0.000431	1.89e-33	0.00845	7.56e-05	1	9.28e-05
	501100	Ntab0216570	PETE	7.18	6.63	7.4	7.42	7.14	6.7	8.27	7.13	7.43	6.8	6.54	6.2	8.49e-07	5.98e-06	2.61e-21	6.96e-06	0.155	0.0421	1
	501118	Ntab0216730	LOC4335222	2.39	2.24	3.9	2.94	2.91	2.7	4.46	2.6	2.89	2.61	2.33	2.19	1.25e-21	1	8.11e-19	1	0.0341	1	0.69
	501227	Ntab0217800	CRR1	4.14	3.77	4.09	4.09	3.93	3.98	4.96	4.02	3.97	3.76	4	3.29	0.0272	1	1.38e-22	1	0.824	0.958	0.000799
	501228	Ntab0630560	CRR1	4.8	4.33	4.65	4.73	4.54	4.52	5.74	4.73	4.65	4.29	4.51	3.6	0.321	1	1.11e-21	1	0.00826	1	0.142
	501258	Ntab0218010		3.01	2.46	2.36	2.52	2.5	2.8	3.86	2.23	1.65	2.17	3.82	2.07	1.81e-05	1	2.49e-32	2.17e-10	5.44e-35	1.67e-12	1.35e-12
	501410	Ntab0219020	AT5G52780	6.4	5.54	6.64	6.3	6.03	6.26	7.76	5.71	6.03	5.66	6.82	5.21	1.42e-15	1	2.49e-30	1	5.44e-11	3.2e-07	1.84e-13
	501611	Ntab0220890		3.14	2.83	3.55	3.11	3.16	3.24	4.25	3.06	3.1	3.23	2.97	2.37	2.41e-10	1	8.18e-24	1	0.00098	1	1
	501764	Ntab0222870	HBI1	2.92	2.11	3.1	2.85	2.73	2.57	3.79	3.06	2.91	2.63	1.99	1.8	6.72e-11	1	4.89e-19	1	0.0369	1	1
	501944	Ntab0225340		3.54	3.16	3.08	3.23	3.15	3.41	4.69	2.74	2.38	2.81	4.25	2.83	1	1	1.83e-24	0.255	5.17e-28	0.000128	1.09e-09
	502025	Ntab0226750	BGLU44	4.87	4.17	5	4.82	4.8	4.45	6.44	4.58	4.63	4.19	4.61	3.66	1.7e-10	1	2.74e-32	1	5.55e-15	1	1.89e-06
	502026	Ntab0226780	BGLU44	4.88	4.11	5.02	4.79	4.8	4.44	6.47	4.58	4.61	4.18	4.59	3.59	5.98e-12	1	2.85e-32	1	5.16e-15	1	1.03e-05
	502027	Ntab0635570	BGLU44	4.95	4.22	5	4.86	4.84	4.5	6.51	4.58	4.61	4.23	4.72	3.74	2.26e-10	1	4.29e-33	1	3.59e-16	1	2.44e-06
	502158	Ntab0228260	EXPA1	4.76	4.59	5.86	5.28	5.25	4.71	7.05	4.59	5.11	4.62	4.76	4.33	4.91e-11	1	2.84e-21	1	0.0755	1	1
	502159	Ntab0983930	EXPA1	4.02	3.63	5.09	4.44	4.41	3.91	6.31	3.81	4.3	3.79	3.91	3.39	3.83e-12	1	2.57e-21	1	0.113	1	1
	502167	Ntab0228320	PnsL2	5.31	4.57	5.8	5.26	5.22	5.21	6.72	5.16	5.5	4.69	5.27	3.99	2.34e-13	1	6.13e-24	1	1.66e-08	0.000112	9.49e-08
	502168	Ntab0301940	PnsL2	5.39	4.71	5.84	5.35	5.29	5.29	6.76	5.32	5.6	4.79	5.33	4.02	7.01e-11	1	2.42e-23	1	5.32e-09	0.00223	2.15e-07
	502323	Ntab0230700	LOC107763628	5.55	4.78	5.66	5.5	5.19	5.31	6.62	4.82	5.22	5.08	5.79	4.41	1.56e-11	1	8e-25	1	1.68e-06	1	3.13e-09
	502324	Ntab0858420	LOC107763628	5.36	4.62	5.32	5.27	4.94	5.1	6.46	4.51	4.87	4.81	5.7	4.25	1.75e-08	1	7.27e-27	1	9.63e-10	0.103	1.54e-10
	502390	Ntab0231250	PSAG	5.44	4.72	5.26	5.34	5.2	4.91	6.67	5.12	5.52	4.63	4.61	4.27	7.54e-07	1	1.68e-29	0.000111	0.0735	1	1
	502391	Ntab0408690	PSAG	7.48	6.83	7.35	7.34	7.29	7.06	8.39	7.22	7.56	6.82	6.84	6.49	3.74e-08	1	2.07e-26	0.000491	0.000564	1	0.0738
	502392	Ntab0408720	PSAG	6.85	6.09	6.76	6.8	6.55	6.37	7.74	6.55	6.94	6.17	6.17	5.78	1.73e-10	0.144	1.2e-24	0.00116	0.00722	1	0.577
	502483	Ntab0232990	AMT1-3	6.47	5.08	8.04	6.72	6.64	6.25	8.01	5.96	6.41	6.52	6.32	5.94	1.19e-26	1	5.9e-09	1	1	0.0112	0.000226
	502484	Ntab0951570	AMT1-3	6.47	5.04	8.04	6.71	6.63	6.23	7.98	5.96	6.4	6.52	6.31	5.92	1.43e-26	1	2.51e-08	1	1	0.00878	0.00019
	502520	Ntab0233370	LOC107801151	5.57	5.38	5.78	5.78	5.68	5.3	6.82	5.4	5.52	5.61	5.52	4.5	1	1	1.72e-08	0.0436	1.46e-17	0.00923	0.00159
	502521	Ntab0698090	LOC107823411	5.54	5.28	5.6	5.65	5.58	5.22	6.69	5.31	5.41	5.51	5.41	4.44	1	1	2.72e-08	0.0757	6.42e-18	0.014	0.00459
	502654	Ntab0235040		3.25	2.56	4.5	3.47	3.73	3.13	2.94	3.41	4.36	3.55	2.63	3.66	8.42e-34	0.00026	2.08e-19	3.66e-16	7.12e-18	1	0.438
	502731	Ntab0235780	LOC107821645	7.19	6.53	6.89	6.99	6.76	6.87	7.91	6.76	6.83	6.64	6.96	6.11	6.07e-08	1	7.76e-22	1	0.0999	1	0.0678
	502732	Ntab0443410	LOC107821645	6.23	5.54	5.89	6.01	5.77	5.89	7.05	5.82	5.93	5.63	5.9	4.99	7.76e-09	1	1.76e-25	1	0.00216	1	0.00316
	502770	Ntab0236030	PSAL	7.92	7.72	7.65	7.89	7.81	7.61	8.73	7.91	8.06	7.4	7.54	6.92	1	1	6.64e-33	1.24e-11	2.4e-08	0.0906	1.11e-05
	502771	Ntab0236040		7.86	7.65	7.6	7.82	7.75	7.55	8.66	7.88	8.02	7.31	7.46	6.85	1	1	1.12e-30	5.81e-10	1.29e-06	1	0.000557
	502772	Ntab0983240	PSAL	8.04	7.86	7.76	8	7.94	7.74	8.87	8.05	8.2	7.5	7.66	7	1	1	1.4e-32	2.3e-10	5.92e-08	0.545	6.97e-06
	502854	Ntab0236630		2.37	2.04	2.74	2.52	2.35	2.3	3.84	2.7	2.26	2.13	1.76	1.62	0.000129	1	2.78e-24	1	1	1	1
	503011	Ntab0238560		5.35	4.86	4.51	5.06	4.89	4.79	6.21	4.67	4.99	4.55	5.03	4	1.64e-15	1	5.15e-33	1	7.05e-19	7.42e-05	1.04e-09
	503119	Ntab0240010		2.88	2.13	2.51	2.59	2.58	2.37	4.65	2.68	2.49	2.08	1.71	1.46	1	1	1.99e-21	1	1	1	1
	503210	Ntab0928670	HB-2	4.57	4.06	6.15	5.21	4.97	4.63	5.66	5.34	4.97	5.18	4.31	3.97	4.86e-25	0.56	5.34e-10	1	0.0225	1	1
	503219	Ntab0241120	LNG2	2.95	2.36	3.34	2.8	3	2.85	4.46	3.23	2.42	2.56	2.42	2.28	4.37e-07	1	1.42e-19	1	1	1	1
	503220	Ntab0427120	LNG2	2.8	2.32	3.21	2.72	2.85	2.75	4.26	3.12	2.34	2.46	2.34	2.18	4.83e-05	1	1.07e-17	1	1	1	1
	503259	Ntab0823510		2.49	1.39	2.77	2.38	2.1	2.2	3.47	1.74	2.3	1.86	2.01	1.98	2.95e-15	1	2.17e-12	1	5.01e-05	0.122	4.22e-05
	503680	Ntab0247190		1.88	1.6	2.75	2.03	2.27	1.93	3.11	2.48	2.38	1.86	1.32	1.22	1.02e-24	1	3.91e-32	0.00225	1.65e-08	1	4.32e-05
	503714	Ntab0247510	HBI1	4.18	3.23	4.6	4.36	3.87	3.82	4.98	4.38	3.94	4.04	3.42	3.2	1.38e-14	0.111	2.79e-12	1	1	1	1
	503953	Ntab0250800	LTPG2	2.79	2.59	2.74	2.78	2.61	2.73	4.05	2.87	2.51	2.2	2.31	2.39	1	1	3.3e-22	1	0.0146	1	1
	503954	Ntab0683920	LTPG2	2.81	2.63	2.73	2.81	2.62	2.75	4.38	2.9	2.48	2.1	2.28	2.32	1	1	1.12e-22	1	0.153	1	1
	504105	Ntab0252250	CP12-2	5.21	4.43	4.97	4.94	4.62	5.06	6.36	4.29	4.88	4.32	5.45	3.95	0.0248	1	6e-18	1	6.37e-05	0.00693	1.28e-09
	504190	Ntab0253190		3.72	3.74	2.76	3.66	3.36	3.24	4.2	2.47	2.59	3.5	4.03	3.81	0.00273	1	8.02e-08	1	6.58e-16	0.000729	0.00104
	504265	Ntab0254450	LOC4347674	3.38	3.15	3.42	3.32	3.18	3.45	4.77	2.85	2.8	2.85	3.95	2.79	1	1	2.28e-25	0.0118	2.31e-27	0.0719	1.3e-05
	504266	Ntab0254460		3.94	3.18	3.64	3.69	3.44	3.64	4.59	3.45	3.66	3.27	3.67	2.88	9.45e-11	1	5.94e-21	1	1.83e-07	1.28e-05	1.24e-10
	504564	Ntab0257460		6.46	6.49	6.82	6.53	6.56	6.67	7.43	7.1	7.05	6.3	5.84	5.73	0.838	1	9.54e-28	1	5.66e-05	1	1
	504608	Ntab0257990	UMAMIT36	4.78	3.59	6.78	5.13	5.26	4.77	5.05	5.13	5.93	5.36	4	4.67	1.69e-32	1	1.22e-07	3.32e-08	2.81e-15	1	0.00337
	504912	Ntab0690760	LOC107791848	2.77	2.51	2.25	2.59	2.39	2.56	3.79	2.71	2.38	2.17	2.16	1.87	1	1	1.17e-15	1	0.0147	1	1
	504913	Ntab0261700	LOC107791848	2.42	2.13	1.84	2.21	2.03	2.16	3.4	2.33	2.02	1.82	1.77	1.45	1	1	1.64e-14	1	0.0238	1	1
	505294	Ntab0267260		6.78	6.27	6.19	6.64	6.44	6.2	8.09	7.08	6.82	5.74	5.85	4.86	0.000692	1	3.5e-37	0.000466	3.76e-05	1	0.0071
	505295	Ntab0396350		7.42	6.96	7.01	7.34	7.15	6.94	8.69	7.83	7.54	6.48	6.54	5.65	0.271	1	1.08e-35	3.11e-05	6.98e-05	0.473	0.00372
	505308	Ntab0267430	ROPGEF7	1.93	1.47	2.38	2.05	1.86	1.88	3.07	1.72	2.02	1.84	1.5	1.39	5.79e-13	1	1.35e-20	1	1	1	1
	505351	Ntab0938340		3.08	2.16	3.7	3.07	2.87	3.01	4.29	2.82	3.1	2.7	2.8	2.15	2.66e-20	1	3.96e-18	1	1	1	0.00296
	505376	Ntab0268240		3.47	3.13	4.19	3.51	3.66	3.61	4.98	3.83	3.48	3.48	3.13	2.63	2.27e-17	1	3.05e-29	1	0.00174	1	0.000791
	505384	Ntab0268300	GH9B5	3.07	2.33	2.13	2.73	2.46	2.38	4.35	2.33	2.57	2.09	1.99	1.78	8.2e-09	1	9.01e-26	1	1	1	1
	505626	Ntab0747620		6.17	5.43	8.12	6.7	6.9	6.13	5.76	6.86	7.84	6.99	4.99	6.82	6.87e-42	3.83e-07	7.58e-32	1.35e-20	1.66e-32	0.000335	3.23e-13
	505641	Ntab0331450	TDT	7.2	6.52	8.76	7.65	7.87	6.99	6.45	7.68	9.03	7.76	5.43	8.54	6.91e-32	4.32e-08	7.3e-39	1.65e-23	1.22e-33	1.01e-05	1.85e-12
	505642	Ntab0343740	TDT	7.17	6.54	8.75	7.68	7.86	6.95	6.4	7.68	9.05	7.72	5.39	8.61	8.64e-31	1.7e-08	7.74e-39	2.17e-23	6.66e-34	5.2e-06	7.84e-12
	505673	Ntab0271830	CAB6A	9.37	8.91	8.87	9.33	9.12	8.74	9.97	9.17	9.42	9.05	8.58	7.99	0.014	0.00131	5.81e-21	1.31e-08	1.05e-05	6.49e-05	1.34e-07
	505674	Ntab0988010	CAB6A	9.32	8.85	8.81	9.28	9.06	8.68	9.93	9.1	9.39	8.99	8.51	7.93	0.0029	0.000314	2.31e-22	4.67e-09	1.69e-06	5.52e-05	5.85e-08
	505781	Ntab0273000	CRB	6.86	6.25	7.36	6.96	6.93	6.6	7.92	6.83	7.08	6.6	6.38	6.09	2.17e-16	1	9.03e-21	0.000489	0.00152	1	0.356
	505782	Ntab0507430	CRB	6.97	6.35	7.45	7.04	7.03	6.7	7.99	6.98	7.17	6.71	6.43	6.21	5.15e-18	0.9	2.96e-22	0.000624	0.001	1	0.71
	505855	Ntab0273950	crs1	4.09	3.56	3.86	3.95	3.61	3.96	4.96	3.32	3.29	3.54	4.83	3.13	0.00439	1	2.23e-30	7.63e-05	3.86e-21	5.12e-05	3.68e-16
	505856	Ntab0636020	CRS1	3.82	3.39	3.67	3.7	3.39	3.79	4.68	3.06	3.13	3.31	4.64	2.95	0.133	0.211	6.82e-32	5.85e-08	5.3e-22	1.44e-06	6.21e-18
	505976	Ntab0275480	AT1G44000	3.93	3.38	4.9	4.19	4.2	3.82	4.53	4.35	4.76	3.88	2.96	3.87	1.12e-28	0.0219	1.88e-24	5.67e-15	8.02e-27	1	0.00717
	505977	Ntab0696290	AT1G44000	4.04	3.33	5.05	4.27	4.3	3.86	4.62	4.33	4.98	3.93	3.03	3.9	1.04e-28	0.0307	1.51e-22	1.44e-15	5.28e-27	1	0.00182
	506043	Ntab0276090	AT2G43560	4.51	3.92	3.88	4.26	4.01	4.07	5.13	4.11	4.11	3.82	4.15	3.31	4.8e-09	1	5.28e-22	1	0.601	1	0.000979
	506044	Ntab0276100	FP6	2.73	2.99	2.25	2.88	2.79	2.33	3.77	3.07	3.14	2.05	1.92	1.99	0.0006	0.339	2.84e-20	0.558	1.56e-05	1	1
	506045	Ntab0743000	FP6	2.45	2.64	1.93	2.61	2.5	1.93	3.74	2.78	2.98	1.72	1.34	1.44	0.022	0.0372	1.5e-23	0.00321	1.56e-05	1	1
	506177	Ntab0277520	EMB1444	3.1	2.39	3.72	2.97	3.15	3.09	4.28	3.31	3.27	2.76	2.54	2.25	5.47e-23	1	5.73e-26	1	8.6e-11	1	0.00105
	506178	Ntab0975940	EMB1444	2.33	1.86	2.71	2.23	2.39	2.27	3.75	2.47	2.37	1.96	1.73	1.52	8.98e-11	1	1.36e-28	1	0.00021	1	0.508
	506417	Ntab0280220	PSAK	8.51	8.16	8.85	8.68	8.56	8.3	9.44	8.7	9	8.24	7.71	7.9	7.89e-12	0.00253	3.8e-32	1.98e-11	1.67e-09	1	1
	506429	Ntab0280380		7.09	7.29	6.96	6.97	7.17	7.18	8.37	6.68	6.9	6.81	7.15	6.84	1	1	6.59e-25	1	1	1	1
	506573	Ntab0282000	LOC4337351	2.41	2.31	2.27	2.5	2.23	2.28	3.62	1.99	2.29	1.99	2.21	1.94	1	1	3.25e-13	1	0.992	1	1
	506660	Ntab0283040	ARA12	5.35	3.98	5.48	4.8	5.06	4.96	6.41	4.92	4.91	4.7	4.33	4.41	4.26e-33	1	1.07e-30	1	2.5e-05	1	0.0712
	506696	Ntab0283590	PERK12	2.37	2.06	2.57	2.34	2.42	2.25	3.7	2.03	2.16	2.2	1.9	2.07	7.14e-05	1	1.15e-29	1	0.816	1	1
	506697	Ntab0749800	PERK13	1.96	1.64	2.34	1.97	2.08	1.89	3.44	1.68	1.7	1.9	1.52	1.7	8.22e-11	1	4.28e-32	1	1	1	1
	506709	Ntab0283700	PIP3	4.56	3.62	4.05	4.11	4.15	3.98	5.53	4.17	4.14	3.84	3.46	3.33	5.92e-15	1	6.52e-31	0.312	1.72e-06	1	0.361
	506747	Ntab0399440	GPAT4	5.57	4.5	6.16	5.59	5.35	5.32	6.35	5.7	5.8	5.01	4.6	5.01	3.78e-22	1	1.11e-15	1	6.24e-12	1	1
	506748	Ntab0284030	GPAT4	5.29	4.3	5.94	5.35	5.13	5.09	6.14	5.44	5.61	4.77	4.33	4.81	9.64e-22	1	2.03e-16	1	1.09e-12	1	1
	506772	Ntab0284350		3.42	2.87	3.37	3.3	3.28	3.11	4.4	3.42	3.35	2.94	2.28	3	0.00439	1	6.04e-21	1	7.67e-15	0.296	6.29e-06
	506773	Ntab0356870		3.2	2.68	3.14	3.03	3.04	2.96	4.13	3.19	3.04	2.69	2.19	2.87	0.000943	1	9.81e-22	1	1.64e-15	0.0197	2.85e-06
	506774	Ntab0427460		3.02	2.47	2.76	2.86	2.77	2.63	4.09	3.04	2.7	2.38	1.94	2.41	0.0328	1	1.11e-23	1	8.92e-09	1	5.04e-05
	506799	Ntab0284690		6.2	5.94	5.79	6.17	5.98	5.82	7.24	6.14	5.89	5.7	5.65	5.26	1	1	4.41e-12	1	1	1	1
	506931	Ntab0285990	SLP2	4.93	4.95	4.84	4.92	4.95	4.86	6.25	5.22	4.73	4.83	4.61	3.74	1	1	4.33e-36	1	1.86e-14	0.0631	6.62e-07
	506932	Ntab0401290	SLP2	4.84	4.79	4.76	4.79	4.85	4.74	6.13	5.14	4.59	4.64	4.46	3.78	1	1	3.54e-37	1	5.03e-13	0.087	9.45e-06
	506933	Ntab0286010	ARA12	4.63	5.5	4.15	4.84	4.75	4.7	6.09	5.51	4.76	4.43	4.22	3.5	1.58e-19	1	4.91e-30	1	2.63e-12	1.35e-06	0.000206
	506934	Ntab0315830	ARA12	4.85	5.54	4.66	5.04	4.96	5.04	6.31	5.9	4.77	4.89	4.45	3.68	1.07e-10	1	3.86e-32	1	5.84e-07	0.000237	1
	506935	Ntab0286040	ARA12	4.06	4.54	3.71	4.16	4.07	4.09	5.08	4.64	4.04	3.81	3.69	3.35	6.32e-16	1	7.2e-30	1	8.18e-09	0.000331	0.000917
	507241	Ntab0289500		4.58	3.98	4.33	4.46	4.24	4.21	5.39	4.41	4.61	3.93	3.94	3.48	2.31e-05	1	3.21e-24	0.221	0.165	1	1
	507242	Ntab0508340		4.78	4.1	4.41	4.61	4.34	4.36	5.59	4.51	4.7	4.06	4.17	3.52	5.87e-06	1	5.04e-23	1	1	1	1
	507325	Ntab0290880		2.22	2.2	2.3	2.36	2.28	2.09	3.64	2.15	1.9	1.93	1.87	2.04	1	1	8.98e-15	1	1	1	1
	507326	Ntab0510630		2.29	2.3	2.46	2.52	2.38	2.17	3.94	2.2	1.92	2.08	1.95	2.12	1	1	1.23e-14	1	1	1	1
	507360	Ntab0291170	LOC104210868	7.07	6.65	6.66	7.05	6.64	6.72	9.05	7.06	7.22	6.12	5.93	5.38	1	1	7.53e-29	1	1	1	1
	507361	Ntab0291190	LOC104210868	7.06	6.75	6.55	7.02	6.63	6.73	8.98	7.07	7.17	6.07	5.98	5.44	1	1	3.98e-28	1	1	1	1
	507362	Ntab0291160	LOC104210868	7.56	7.07	7.06	7.43	7.19	7.09	9.26	7.39	7.63	6.69	6.39	5.99	1	1	8.45e-30	1	0.555	1	1
	507365	Ntab0319490	LOC104210868	5.69	5.24	5.86	5.73	5.73	5.35	6.98	5.76	6.16	5.13	4.74	4.77	0.116	1	9.82e-23	4.54e-07	0.000108	1	1
	507506	Ntab0292960	CH1	4.37	3.7	5.69	4.67	4.86	4.25	4.74	4.71	5.34	4.56	3.33	4.8	3.6e-33	0.000214	3.56e-21	2.26e-12	1.15e-23	1	2.08e-05
	507596	Ntab0294560		8.74	8.15	8.52	8.6	8.52	8.31	9.5	8.71	8.73	8.21	7.99	7.63	1.23e-08	1	9.53e-31	2.59e-06	2.05e-06	1	0.00392
	507629	Ntab0294870		4.81	4.3	4.26	4.33	4.53	4.51	5.81	4.06	3.92	4.01	5.5	3.49	1.79e-05	1	2.8e-36	9.34e-05	7.29e-31	1.51e-14	3.81e-22
	507630	Ntab0294930	LOC4344713	2.51	2.71	2.35	2.45	2.56	2.55	3.66	2.71	2.37	2.29	2.17	1.93	1	1	5.04e-25	1	1	1	0.307
	507859	Ntab0298310	BMY1	4.65	3.86	5.48	4.71	4.65	4.64	5.68	4.54	4.87	4.43	4.59	3.84	1.25e-20	1	2.08e-12	1	1	1	0.00246
	507860	Ntab0811610	BMY1	4.49	3.59	5.4	4.51	4.5	4.47	5.5	4.4	4.78	4.29	4.34	3.57	3.16e-22	1	3.5e-12	1	1	1	0.0143
	507898	Ntab0298620	FLA8	4.92	4.64	4.91	4.86	4.95	4.68	6	4.91	5.34	4.63	4.24	3.74	1	1	7.15e-26	0.0103	2.01e-07	1	0.482
	507899	Ntab0544550	FLA8	4.85	4.5	4.7	4.71	4.79	4.55	5.97	4.72	5.17	4.43	4.12	3.59	1	1	2.02e-27	0.0294	4.39e-07	1	0.402
	507912	Ntab0298950		6.48	5.67	5.99	6.32	5.87	5.98	7.21	5.99	6.18	5.86	5.83	5.16	0.000352	1	4.31e-13	1	1	1	0.252
	507913	Ntab0496230		5.83	5.03	5.41	5.63	5.28	5.39	6.57	5.41	5.55	5.24	5.18	4.58	6.52e-05	1	4.97e-14	1	1	1	1
	508002	Ntab0299770	AT4G02530	4.72	4.21	4.19	4.86	4.24	4.08	6	4.11	4.44	3.9	4.16	3.68	1	0.0332	1.4e-15	1	1	1	1
	508239	Ntab0185170	SLD2	4.08	3.41	4.4	4.16	3.9	3.86	5.53	3.59	4.01	3.69	3.64	3.35	1.8e-07	1	5.52e-18	1	1	1	1
	508634	Ntab0308180		4.07	3.72	3.84	3.85	3.83	3.95	5.13	3.65	4.12	3.78	3.37	3.17	1	1	2.77e-24	1	1.76e-07	0.00066	4.5e-07
	508744	Ntab0434510	AT4G24780	3.5	2.71	5.41	3.98	4.03	3.63	5.04	4.28	3.94	3.46	3.22	3.29	6.38e-40	1	2.54e-18	1	7.98e-13	1	0.00169
	508751	Ntab0309120	BT1	2.82	2	1.84	2.41	2.04	2.24	4.26	2.07	1.83	1.68	2.15	1.44	3.81e-06	1	4.76e-22	1	4.05e-11	0.0245	4.81e-07
	508818	Ntab0310140	XTH7	5.81	4.98	6.26	5.77	5.95	5.35	6.82	6.34	6.33	5.52	4.35	4.64	1.52e-11	1	1.09e-23	0.0325	3.31e-08	1	1
	508819	Ntab0523250	XTH7	7.64	6.82	8.51	7.84	7.94	7.22	8.95	8.43	8.58	7.36	6.1	6.38	3.77e-11	1	7.9e-21	0.331	2.79e-08	1	1
	508820	Ntab0310160	XTH6	8.11	7.33	8.85	8.19	8.37	7.75	9.46	8.7	8.9	7.8	6.68	6.94	2.19e-16	0.16	8.46e-29	0.000106	1.63e-11	1	1
	508821	Ntab0523230	XTH7	7.95	7.14	8.75	8.05	8.23	7.58	9.32	8.56	8.8	7.65	6.51	6.72	6.11e-17	0.114	1.54e-28	2.82e-05	3.86e-13	1	1
	509180	Ntab0314410	LOC107763446	3.91	3.67	4.22	4.11	4.02	3.69	5.15	3.74	3.82	3.86	3.6	3.43	1	1	1.75e-11	1	1	1	1
	509247	Ntab0315540	LOC4328586	2.7	2.09	2.26	2.35	2.14	2.56	3.83	2.03	1.98	1.89	2.77	1.68	0.00108	1	6.49e-25	1	0.000108	0.418	0.00165
	509261	Ntab0795970	FMO1	3.13	2.58	2.43	2.9	2.66	2.61	4.32	2.43	2.12	2.12	3.04	2.42	0.00231	1	3.63e-21	1	2.67e-14	0.0956	0.000161
	509263	Ntab0160580	FMO1	4.05	3.11	2.91	3.73	3.33	3.07	5.26	3.08	2.82	2.87	3.18	3.11	0.000203	1	1.89e-12	1	0.143	1	1
	509283	Ntab0315980		7.08	6.72	7.11	7.09	6.95	6.89	7.97	6.84	7.06	6.84	6.81	6.29	0.0028	1	6.91e-24	1	1	1	1
	509375	Ntab0317340	CAJ1	6.31	5.78	7.3	6.45	6.67	6.28	6.3	6.76	7.1	6.53	5.4	6.65	1.36e-36	0.0262	1.98e-28	2.19e-11	2.04e-24	0.0591	9.62e-09
	509392	Ntab0317550		3.95	3.82	3.1	3.78	3.61	3.49	5.05	3.57	3.93	3.13	3.4	2.65	3.14e-16	1	2.41e-35	1	2.71e-18	3.38e-05	0.000119
	509393	Ntab0550900		3.81	3.68	3.1	3.68	3.52	3.42	4.91	3.47	3.79	3.08	3.3	2.63	2.9e-12	1	1.48e-34	1	7.39e-14	0.00244	0.000969
	509394	Ntab0720050		3.87	3.74	3.04	3.71	3.54	3.43	4.97	3.51	3.86	3.05	3.3	2.61	1.3e-15	1	5.5e-35	1	9.79e-18	3.55e-05	4.17e-05
	509409	Ntab0317870	LOC18770577	3.61	2.58	4.66	3.61	3.79	3.46	5.5	3.51	4.09	3.3	2.82	2.4	1.45e-23	1	1.45e-25	0.321	2.79e-09	1	1
	509440	Ntab0318180	AT4G30170	2.58	2.53	3.39	2.98	2.91	2.63	4.2	2.9	3.13	2.63	2.09	2	5.32e-10	1	9.4e-24	1	0.00218	1	1
	509478	Ntab0318930	PME2	6.08	5	6.44	6.01	5.85	5.68	7.16	6.12	6.02	5.49	5.15	5.08	1.1e-21	1	3.52e-23	0.758	1.68e-07	1	1
	509519	Ntab0319440	LOC104210868	6.28	6.46	5.67	6.34	6.13	5.98	7.95	6.15	6.19	5.97	5.31	5.24	5.29e-06	1	4.09e-28	0.0776	1.22e-05	1	1
	509520	Ntab0319460	LOC104210868	7.67	7.33	7.8	7.87	7.61	7.35	9.31	7.73	8.24	7.04	6.73	6.51	1	1	1.22e-29	1.71e-05	3.95e-05	1	1
	509644	Ntab0321830		4	6.91	4.13	4.92	4.89	5.2	5.88	4.91	4.18	4.74	5.7	4.75	1.02e-49	1	3.45e-19	6.94e-05	1.86e-26	5.1e-05	3.9e-05
	509645	Ntab0372730		3.52	6.28	3.7	4.51	4.34	4.63	5.64	4.29	3.88	3.99	5.23	4.02	4.2e-51	1	2.33e-26	5.88e-09	1.24e-25	6.99e-05	7.33e-07
	509777	Ntab0323830	FADA	4.62	3.1	6.77	4.99	4.92	4.59	4.73	4.92	5.79	4.93	3.67	4.81	3.24e-41	1	2.67e-11	1.28e-07	1.29e-27	1	0.000317
	509778	Ntab0672480	FADA	4.44	2.83	6.69	4.8	4.73	4.44	4.47	4.7	5.58	4.71	3.64	4.71	9.43e-45	1	2.16e-10	1.14e-06	7.35e-29	1	1.76e-05
	509889	Ntab0325030	LOC18770577	4.17	3.18	4.58	3.71	4.16	4.04	6.01	3.96	4.61	3.61	3.38	2.17	2.48e-14	1	2.76e-32	1	2.03e-13	1	1
	510179	Ntab0328400	Rv2859c	2.39	1.62	1.87	2.11	2.08	1.71	3.15	1.94	2.17	1.55	1.3	1.73	0.000424	1	7.64e-14	4.1e-06	0.00207	1	1
	510351	Ntab0330530	FLA2	4.91	4.21	5.11	4.68	4.97	4.58	6.11	4.62	5.16	4.5	4.04	3.98	6.96e-07	1	3.9e-19	0.0542	7.01e-11	1	1
	510400	Ntab0331290	J20	3.69	4.17	2.63	3.81	3.25	3.47	5.3	3.86	3.86	2.89	2.84	2.22	2.5e-13	1	1.28e-22	1	3.91e-10	0.0282	7.28e-06
	510687	Ntab0486010	GSO1	3.71	2.63	3.3	3.12	3.07	3.43	4.6	3.39	2.94	3.08	2.98	2.28	4.69e-15	1	8.68e-25	1	0.000708	1	0.000568
	510738	Ntab0335670	AT3G21330	2.68	2.73	4.88	3.86	3.41	3.05	4.69	4.11	3	3.1	3.01	2.68	1.53e-19	0.781	2.05e-08	1	3.34e-06	1	1
	510739	Ntab0476410	AT3G21330	2.47	2.88	4.18	3.38	3.14	3.02	4.67	4.1	2.58	2.72	2.7	2.32	2.56e-17	1	3.33e-20	1	1.03e-12	1	1
	510758	Ntab0336280	gluA	2.58	2.58	1.9	2.74	2.44	1.93	3.45	1.74	1.41	2.2	2.84	2.69	1	1	2.27e-05	1	0.000409	1	1
	510798	Ntab0336850	CSLA02	4.99	4.14	5.07	4.89	4.83	4.51	5.86	4.44	5.31	4.4	3.78	4.66	0.000471	1	1.43e-10	1	1.56e-09	1	1
	510799	Ntab0741150	CSLA02	4.93	4.29	4.84	4.79	4.78	4.51	5.76	4.42	5	4.38	4.05	4.57	0.0452	1	1.65e-11	1	1.97e-07	1	1
	510935	Ntab0396670	PRR5	4.64	4.66	6.38	5.3	5.59	4.79	4.73	5.38	6.04	5.48	4.32	5.28	2.31e-44	1.63e-15	2.07e-27	2.66e-22	2.03e-35	7.39e-10	5.89e-19
	510945	Ntab0339610		4.17	3.64	5.84	4.69	4.8	4.17	4.31	4.87	5.27	4.71	3.42	4.62	3.43e-36	4.64e-05	5.74e-18	3.5e-12	1.23e-26	0.0444	4.77e-08
	510960	Ntab0339770	LOC100799906	3.49	2.29	2.06	2.98	2.65	2.27	3.69	2.51	2.71	2.12	2.7	2	2.87e-15	0.113	1.83e-09	1	9.68e-16	0.329	0.000429
	511084	Ntab0342100		2.17	2.29	1.59	2.14	2.03	1.9	3.6	2.25	1.96	1.53	1.59	1.21	1	1	2.15e-11	1	0.124	1	1
	511126	Ntab0342540		5.47	4.95	4.44	5.18	5.04	4.67	6.98	5	5.34	4.38	4.45	3.54	5.12e-09	1	3.09e-32	0.146	3.54e-10	1	1
	511127	Ntab0398880	LHCA4	4.29	3.73	3.36	4	3.88	3.53	5.83	3.89	4.01	3.23	3.23	2.57	3.71e-08	1	1.95e-32	0.338	1.44e-06	1	1
	511129	Ntab0342590	GASA6	2.13	2.08	2.45	2.2	2.25	2.21	4.56	2.13	2.03	1.6	1.63	1.44	1	1	4.7e-31	1	1	1	1
	511347	Ntab0346270	BGAL8	5.02	3.72	3.7	3.93	4.17	4.33	5.32	3.61	3.49	3.99	4.5	4.12	1.5e-22	1	1.5e-19	1	1.13e-10	0.341	1.07e-07
	511590	Ntab0349810		6.71	6.32	7.23	7.1	6.94	6.26	7.92	7.15	7.74	6.43	4.96	6.25	2.12e-10	8.74e-11	3.25e-38	1.63e-22	1.05e-14	0.009	1.22e-06
	511889	Ntab0354410	AT4G13710	4.1	3.5	4.34	4.24	4.16	3.58	5.98	4.3	3.9	3.51	3	3.24	1	1	1.32e-16	1	1	1	1
	511890	Ntab0424290	AT4G13710	4.13	3.53	4.43	4.32	4.23	3.59	6	4.35	3.94	3.57	3.04	3.35	0.572	1	1.28e-15	1	1	1	1
	511949	Ntab0885760	AT1G22490	2.05	1.53	2.28	2.11	1.88	1.89	3.2	2.12	1.93	1.64	1.45	1.4	0.00189	1	1.49e-13	1	1.63e-05	1	1
	512123	Ntab0358260	PGR5	7.56	7.43	9.01	8.09	8.25	7.66	7.55	8.23	8.94	8.1	6.81	8.25	2.09e-36	8.14e-08	3.25e-31	1.56e-20	1.61e-33	1.49e-06	7.17e-16
	512302	Ntab0360770	FAD5	4.62	4.42	5.46	5.21	4.85	4.48	5.94	4.95	5.56	4.84	3.62	3.95	6.65e-07	0.0533	5.78e-18	2.46e-06	2.36e-07	1	1
	512309	Ntab0360880	PnsB1	5.59	4.81	5.91	5.6	5.24	5.49	6.8	5.67	5.56	4.98	5.23	4.35	1.22e-14	1	2.78e-25	1	5.27e-13	1	0.71
	512310	Ntab0571080	PnsB1	5.46	4.74	5.73	5.45	5.12	5.37	6.58	5.53	5.42	4.88	5.1	4.33	1.93e-14	1	8.35e-26	1	1.7e-13	1	0.978
	512408	Ntab0362270	GATA12	3.92	3.46	4.37	4.01	3.95	3.79	4.96	4.06	4.13	3.81	3.25	3.24	3.79e-10	1	6.29e-19	0.55	9.42e-06	1	1
	512409	Ntab0052980	GATA12	3.96	3.51	4.45	4.07	4.03	3.84	5.13	4.13	4.19	3.87	3.23	3.25	1.93e-09	1	1.6e-19	1	0.000135	1	1
	512546	Ntab0405630		3.03	2.52	2.94	2.76	2.93	2.81	3.93	3.01	2.85	2.58	2.2	2.45	0.239	1	2.2e-15	1	1.72e-10	1	0.251
	512685	Ntab0366710	EMB2001	5.68	5.12	4.83	5.36	5.17	5.13	6.28	4.59	4.94	5.21	5.65	4.6	3.39e-08	1	3.07e-18	1	1.56e-17	0.00648	2.08e-10
	512689	Ntab0366740	AT5G25630	5.18	4.26	5.55	5.05	4.95	4.99	6.37	4.77	4.99	4.69	4.86	4.32	1.21e-25	1	3.74e-28	1	2.57e-05	0.000596	0.000102
	512690	Ntab0373300	AT5G25630	5.19	4.24	5.57	5.06	4.95	5.01	6.43	4.77	4.98	4.68	4.85	4.33	2.59e-24	1	4.83e-27	1	7.04e-05	0.000862	0.000108
	513267	Ntab0374050	AT2G18980	2.08	1.86	1.97	2.18	1.93	1.82	3.72	1.98	1.99	1.67	1.29	1.18	1	1	9.04e-21	1	0.231	1	1
	513350	Ntab0375570	emb1417	2.4	1.96	2.17	2.09	2.14	2.3	3.4	1.9	1.69	1.71	2.82	1.64	0.193	1	5.09e-28	1.34e-06	2.64e-22	0.00749	1.99e-07
	513399	Ntab0375980	LOC107819807	8.03	7.83	9.35	8.6	8.7	7.94	8.17	8.99	9.64	8.63	6.48	8.33	2.43e-26	3.64e-09	9.58e-37	1.36e-20	9.11e-37	1	3.55e-07
	513401	Ntab0876610	LOC107819807	8.21	7.9	9.34	8.65	8.73	8.08	8.31	8.99	9.61	8.72	6.71	8.4	5.53e-28	8.9e-09	2.89e-38	1.6e-20	4.06e-38	1	2.16e-06
	513418	Ntab0876510	UVR8	4.08	3.52	4.62	4.18	4.27	3.8	3.68	3.76	4.95	4.52	3.28	4.13	1.08e-21	8.92e-05	3.48e-26	1.01e-16	1.83e-23	1.85e-06	6.2e-07
	513543	Ntab0377320	EXPA15	4.53	3.99	4.19	4.39	4.42	3.92	5.83	4.43	4.24	3.74	3.53	3.71	1	1	1.93e-10	1	0.000214	1	0.0515
	513544	Ntab0792040	EXPA15	4.61	4.07	4.24	4.45	4.51	3.99	5.89	4.51	4.31	3.83	3.6	3.77	1	1	3.06e-10	1	0.000117	1	0.0577
	513826	Ntab0380550	BBX15	4.72	3.78	6.36	5.06	5.14	4.67	6.16	4.66	4.93	4.93	4.2	4.87	2.76e-29	1	3.82e-10	1	1	0.0613	0.0595
	513827	Ntab0521940	BBX14	4.7	3.68	6.42	4.99	5.14	4.68	6.22	4.7	5.06	4.9	4.09	4.63	3.54e-33	1	2.09e-13	1	0.00317	0.12	0.0301
	513883	Ntab0381730	SMT2	4.85	4.33	4.86	4.7	4.64	4.71	5.81	4.36	4.69	4.42	4.8	4.04	3.96e-07	1	8.76e-25	1	5.9e-12	1	0.0144
	514110	Ntab0386090		5.14	4.67	4.67	5.1	4.94	4.48	6.37	5.13	5.46	4.77	3.51	3.6	0.615	0.0146	4.85e-32	6.32e-11	1	1	1
	514111	Ntab0870470		4.69	4.17	4.28	4.64	4.47	4.07	5.93	4.68	4.92	4.31	3.12	3.23	0.594	0.101	7.93e-31	1.54e-10	1	1	1
	514320	Ntab0389890		6.54	5.75	7.71	6.63	6.86	6.52	6.45	6.99	7.49	6.51	5.59	6.96	1.5e-31	1	9.01e-20	6.96e-09	2.96e-24	1	2.19e-05
	514321	Ntab0568660		5.83	4.82	7.11	5.97	6.07	5.73	5.9	6.31	6.76	5.74	4.65	6.12	6.44e-33	1	2.32e-19	5.37e-08	2.77e-24	1	0.00389
	514362	Ntab0980370		3.79	4.79	3.56	3.89	4.16	4.07	4.88	3.98	3.21	3.91	4.62	3.75	8.8e-14	1	1.05e-12	0.566	4.41e-22	1	1
	514446	Ntab0391370	AT1G67750	2.69	1.82	3.56	2.89	2.74	2.47	4.92	2.83	3.05	2.21	1.6	1.54	2.91e-14	1	3.4e-25	0.668	3.37e-08	1	1
	514483	Ntab0391770	AT1G29500	2.11	1.52	2.98	2.16	2.47	1.97	3.23	2.98	2.33	1.98	1.23	1.42	2.63e-14	1	2.21e-17	0.0761	3.4e-06	1	0.0116
	514495	Ntab0391880	AT1G29500	2.46	1.7	3.4	2.48	2.8	2.28	3.54	3.29	2.59	2.37	1.51	1.77	3.08e-18	1	4.23e-17	0.0949	1.31e-06	1	0.00142
	514541	Ntab0392450	AT4G06744	4.08	4.76	5.37	4.48	4.78	4.92	5.95	4.8	3.96	5.12	4.71	3.83	2.09e-13	1	1.45e-18	1	3.56e-08	0.00863	1
	514542	Ntab0398280	AT4G06744	4.14	4.67	5.18	4.41	4.72	4.83	5.79	4.67	3.93	5.05	4.62	3.88	1.56e-11	1	3.82e-20	1	7.28e-09	0.00231	1
	514567	Ntab0255120		4.5	3.5	3.19	4.19	3.77	3.29	5.32	4.18	4.59	3.54	2.49	2.12	2.94e-11	0.00126	4.5e-28	1.82e-05	0.0054	1	1
	514603	Ntab0397880		6.33	5.76	6.78	6.43	6.29	6.17	7.35	6.44	6.61	6	5.74	5.55	4.96e-16	1	8.23e-24	0.00178	1.43e-10	1	1
	514608	Ntab0392970	AT1G49380	4.43	3.87	4.06	4.32	3.97	4.1	5.22	3.84	3.92	3.91	4.52	3.32	5.07e-05	1	1.51e-24	1	1.82e-10	1.27e-08	8.65e-15
	514609	Ntab0397850	AT1G49380	4.12	3.57	3.71	4	3.64	3.77	4.95	3.51	3.55	3.56	4.16	3.09	4.32e-05	1	8.06e-25	1	4.22e-10	1.25e-07	1.27e-14
	514693	Ntab0394300	AT1G47480	3.29	2.53	2.81	2.95	2.78	2.91	4.09	2.66	2.85	2.61	2.76	2.3	3.83e-15	1	5.75e-30	1	0.0138	0.000439	9.57e-09
	514796	Ntab0395910	CAB13	6.13	5.99	6.45	6.59	6.45	5.58	7.17	6.62	7.18	6.08	4.37	5.63	1	3.74e-10	2.64e-29	3.47e-18	6.31e-13	1	0.00114
	514992	Ntab0831390	TPS3	4.14	4.81	3.78	4.56	3.98	4.22	3.89	4.64	5.09	4.31	3.41	4.02	5.97e-10	1	2.39e-13	4.99e-07	4.33e-07	1	0.727
	515002	Ntab0748380	GPAT4	5.21	4.23	5.82	5.24	5.03	5.01	6.03	5.33	5.47	4.71	4.31	4.7	5.01e-22	1	5.03e-16	1	5.54e-13	1	1
	515010	Ntab0399510	PCAS-2	3.84	3.97	3.49	3.92	3.82	3.58	5.03	4.11	4.21	3.29	2.79	3.16	0.0208	1	1.78e-31	0.000107	4.94e-07	1	1
	515095	Ntab0774820		4.19	4.75	3.06	3.75	4.03	4.19	4.25	4.75	4.1	3.9	3.96	2.95	8.67e-17	1	3.62e-08	1	0.963	0.419	1
	515096	Ntab0400610		2.81	3.52	1.52	2.31	2.7	2.82	2.85	3.42	2.7	2.52	2.62	1.48	2.95e-17	1	7.47e-07	1	0.732	0.0455	1
	515104	Ntab0400730		3.23	2.99	2.19	3.22	2.62	2.61	5.22	2.42	1.68	2.83	2.69	2.07	0.397	1	1.1e-15	1	0.00179	1	1
	515105	Ntab0540720	ASPG1	4.02	3.77	2.99	3.88	3.46	3.48	5.72	3.42	2.61	3.81	3.26	2.8	0.0233	1	1.73e-16	1	0.0307	1	1
	515158	Ntab0401880	NdhU	5.12	4.62	5.3	5.04	4.97	5.03	6.01	5.07	5.21	4.64	4.78	4.34	3.25e-10	1	1.37e-23	1	3.43e-07	1	0.108
	515175	Ntab0402520	CAB13	6.18	6.09	6.68	6.64	6.59	5.75	7.22	6.67	7.42	6.16	4.61	5.69	0.00101	3.64e-12	1.29e-34	1.21e-21	7.41e-19	0.000575	9.31e-07
	515199	Ntab0402940		3.98	3.3	3.02	3.71	3.33	3.3	4.46	4.02	3.72	2.9	2.81	2.71	0.000146	1	9.24e-12	1	1	1	1
	515959	Ntab0416060		4.38	3.3	6.13	4.8	4.55	4.48	5.08	4.99	5.67	4.54	3.32	3.86	2.36e-24	1	3.27e-11	0.00607	7.73e-20	0.00237	0.0157
	516641	Ntab0426280		3.03	2.52	3.49	2.98	3.03	3.03	4.11	3.65	2.79	2.62	2.44	2.51	4.46e-10	1	1.92e-19	1	0.0532	1	1
	516699	Ntab0427220		5.45	5.04	5.88	5.55	5.48	5.36	6.83	5.14	5.45	4.8	5.71	4.91	4.93e-09	1	7.52e-25	1	1.36e-11	1	0.175
	516700	Ntab0432370		6.84	6.37	7.29	6.92	6.87	6.71	8.2	6.51	6.82	6.19	7	6.34	1.85e-10	1	1.24e-23	1	3.58e-10	1	0.0421
	516840	Ntab0429430		4.42	3.79	4.54	4.51	4.25	4.03	5.98	4.72	4.59	3.88	3.15	3.15	1	1	1.56e-14	1	1	1	1
	516848	Ntab0429520		6.77	6.86	6.78	6.8	6.97	6.65	7.14	7.59	6.92	6.86	6.39	5.79	1	1	2.33e-23	1	0.0396	0.286	0.891
	517103	Ntab0433650	ASPG1	3.87	4	3.57	3.81	3.73	3.88	5.05	3.56	3.3	3.23	4.31	3.54	0.0128	1	1.96e-30	0.00067	2.29e-21	1	0.00102
	517162	Ntab0435010		7.09	5.71	9.16	7.52	7.54	6.93	6.8	7.77	8.72	7.39	5.47	7.67	1.86e-47	8.83e-05	2e-32	6.04e-17	2.46e-36	0.0129	2.61e-09
	517231	Ntab0436040	Pnsl5	6.69	6.19	6.39	6.61	6.31	6.36	7.66	6.17	6.49	6.04	6.8	5.35	0.0322	1	2.18e-27	1	0.00544	1	2.96e-05
	517232	Ntab0713550	Pnsl5	6.1	5.72	5.72	6	5.73	5.83	7	5.54	5.88	5.51	6.23	4.9	0.202	1	9.62e-27	1	0.018	0.912	3.15e-06
	517233	Ntab0956360	Pnsl5	6.72	6.37	6.4	6.69	6.39	6.43	7.74	6.18	6.6	6.09	6.93	5.42	1	1	6.41e-27	1	0.0102	1	4.13e-06
	517402	Ntab0438080	NF-YB3	3.69	3.21	3.63	3.53	3.53	3.48	5.45	2.92	3.47	3.15	3.36	2.77	0.000615	1	5.32e-39	1	7.11e-09	2.36e-05	4.91e-10
	517581	Ntab0440730	LOC107773232	3.99	3.39	4.34	4.08	4.11	3.56	5	3.72	4.62	3.6	3.21	3.24	6.08e-10	0.00215	1.49e-21	1.29e-09	1.18e-10	1	0.442
	517582	Ntab0942410	LOC107764358	6.23	5.69	6.94	6.52	6.55	5.82	7.21	6.26	7.03	6.04	5.49	5.61	2.45e-15	3.15e-07	1.92e-19	7.41e-12	6e-11	1	0.0257
	517585	Ntab0440750	LOC107773232	8.81	8.22	9.57	9.1	9.18	8.36	9.47	9.22	9.58	8.86	7.7	8.26	2.27e-20	2.92e-11	6.39e-24	1.4e-13	8.71e-16	0.00302	7.6e-06
	517586	Ntab0440760	LOC107773232	6.38	5.78	6.83	6.51	6.56	5.95	7.63	6.46	7.05	5.93	5.28	5.57	2.4e-14	2.07e-06	9.4e-32	2.36e-09	1.49e-15	1	0.0024
	517587	Ntab0440770	LOC107764358	3.66	3.22	3.9	3.75	3.81	3.24	4.55	3.65	4.12	3.24	2.88	3.11	1.3e-05	0.00017	4.42e-20	3.97e-11	7.95e-08	1	1
	517588	Ntab0440780	LOC107773232	7.34	6.71	7.83	7.51	7.58	6.81	8.22	7.49	7.99	7.04	6.33	6.58	4.14e-14	9.03e-09	2.8e-23	9.15e-14	9.03e-15	0.0919	1.26e-05
	517589	Ntab0440790	LOC107773232	8.41	8.01	9.18	8.79	8.86	7.99	9.13	8.89	9.36	8.42	7.29	8.02	1.14e-20	8.19e-16	5.12e-30	4.32e-20	3.47e-21	0.00314	2.46e-09
	517590	Ntab0942300	LOC107764358	7.12	6.7	7.61	7.39	7.38	6.69	8.17	7.18	7.63	6.87	6.43	6.54	7.58e-13	8.19e-11	3.58e-24	4.81e-13	1.64e-10	0.428	2.23e-05
	517592	Ntab0440800	LOC107764358	4.08	3.49	3.97	4.06	4.01	3.5	5.1	3.92	4.45	3.46	2.92	3.22	0.000109	6.33e-05	6.32e-29	8.17e-09	1.7e-08	1	1
	517595	Ntab0440820		4.67	4.28	5.23	4.94	4.97	4.31	5.86	4.79	5.29	4.4	3.87	4.13	1.1e-13	3.24e-09	1.46e-27	1.39e-13	8.8e-11	0.00836	0.00294
	517596	Ntab0440830	LOC107764358	4.7	4.17	4.68	4.71	4.71	4.16	5.79	4.6	5.06	4.2	3.65	3.78	0.00922	0.000819	2.75e-25	3.62e-09	1.91e-06	1	1
	517745	Ntab0442300	SULTR3;1	3.87	3.79	4.68	4.55	4.18	3.66	3.89	4.94	4.84	4.23	2.89	3.76	4.4e-11	7.14e-10	1.91e-23	9.39e-17	2.14e-28	0.687	4.5e-08
	517746	Ntab0560660	SULTR3;1	3.82	3.65	4.69	4.41	4.14	3.66	3.93	4.78	4.66	4.12	3.01	3.73	6.16e-16	2.88e-08	6.55e-21	2.69e-14	2.44e-29	1	5.73e-08
	517802	Ntab0443110	SEOR1	2.32	1.95	1.75	2.13	2.05	1.86	4.37	1.97	1.49	1.41	1.48	1.46	1	1	1.85e-16	1	1	1	1
	517803	Ntab0608520	SEOR1	2.28	1.92	1.74	2.05	2.02	1.88	4.26	2	1.45	1.4	1.47	1.46	1	1	5.44e-16	1	1	1	1
	517852	Ntab0443920		5.89	4.65	6.06	5.57	5.63	5.41	6.67	5.53	5.96	5.14	4.93	4.95	4.05e-15	1	1.45e-12	1	8.01e-06	1	1
	518040	Ntab0447640	AT3G52960	2.43	1.95	1.93	2.07	1.97	2.28	3.33	1.76	1.89	1.71	2.43	1.57	5.4e-05	1	3.58e-25	1	1.87e-05	0.0478	3.05e-05
	518507	Ntab0455320	CAB6A	8.28	7.8	7.92	8.22	8.11	7.71	9.17	8.11	8.36	7.76	7.57	6.97	9.67e-05	5.48e-06	1.13e-32	6.69e-11	2.41e-09	0.0103	7.21e-06
	518662	Ntab0457310	AT3G17800	3.59	3.42	2.52	3.19	2.9	3.43	4.38	2.89	2.31	2.73	4.32	2.54	1.5e-16	0.0344	7.21e-32	4.99e-07	2.08e-37	7.72e-10	1.26e-19
	518850	Ntab0052760	AT3G49220	6.26	6.51	6.57	6.46	6.67	6.22	7.31	6.62	6.95	6.2	6.08	5.42	1	1	6.32e-18	1	8.3e-11	9.82e-05	1.34e-08
	518851	Ntab0824660	AT3G49220	6.25	6.45	6.52	6.41	6.61	6.2	7.19	6.62	6.89	6.18	6.02	5.44	1	1	1.56e-17	1	2.72e-12	3.15e-05	5.55e-09
	518935	Ntab0461360		6.22	5.67	6.39	6.25	6.16	5.89	7.41	6.3	6.5	5.53	5.49	5.32	5.84e-08	1	7.39e-29	1.01e-06	1.86e-07	1	1
	518936	Ntab0582260		6.72	6.08	6.89	6.76	6.64	6.32	7.94	6.82	7.08	5.98	5.82	5.75	6.31e-08	1	4.54e-27	1.96e-06	6.92e-07	1	1
	519102	Ntab0463660		3.48	5.28	2.48	3.86	3.71	3.68	3.96	4.43	4.07	3.7	3.54	2.63	5.04e-33	1	4.56e-10	1	2.86e-07	1.35e-08	6.08e-09
	519103	Ntab0463670		5.18	6.53	3.13	5.15	4.71	5	4.63	5.31	5.73	5.22	4.98	3.54	1.91e-39	1	9.25e-15	1	1.15e-07	0.000191	1
	519197	Ntab0465370		5.42	4.19	7.68	5.86	5.98	5.45	4.92	6	7.02	5.85	4.49	6.17	2.02e-47	0.126	1.99e-25	5.95e-13	4.19e-33	1	9.15e-07
	519472	Ntab0468540	ABCB19	2.53	2.26	3.08	2.69	2.71	2.47	4	2.8	2.33	2.33	2.16	2.17	1.57e-05	1	4.39e-17	1	1	1	1
	519473	Ntab0610940	ABCB19	2.43	2.15	3.04	2.64	2.6	2.39	3.91	2.75	2.24	2.24	2.06	2.09	2.37e-05	1	1.32e-14	1	1	1	1
	519634	Ntab0470750	COL2	5.69	5.08	7.71	6.3	6.42	5.79	5.38	6.57	6.81	6.69	4.92	6.49	1.27e-42	5.13e-05	2.34e-24	2.44e-11	1.58e-38	3.69e-05	3.39e-15
	519635	Ntab0515740	COL2	5.71	5.27	7.49	6.3	6.36	5.83	5.32	6.56	6.7	6.7	4.99	6.56	8.03e-41	7.21e-05	5.27e-27	2.05e-12	6.52e-40	1.47e-06	4.66e-16
	519856	Ntab0474780	LOC100787768	3.13	3.04	4.1	3.32	3.56	3.38	4.54	3.55	3.59	3.3	2.84	2.65	8.23e-17	1	2.41e-20	0.0255	1	1	1
	520040	Ntab0478030	TS	3.27	2.79	3.17	3.26	2.86	3.12	4	3.49	2.96	2.95	2.76	2.27	0.0558	1	4.71e-18	1	1	1	0.0153
	520041	Ntab0856800	TS	3.54	2.96	3.45	3.54	3.07	3.36	4.26	3.76	3.22	3.22	2.98	2.41	0.00219	0.651	2.53e-17	1	0.792	1	0.047
	520050	Ntab0478240		5.85	5	5.14	5.65	5.27	5.1	7.18	5.5	5.62	4.71	4.7	4.29	2.01e-05	1	4.33e-25	0.0245	0.858	1	0.19
	520068	Ntab0420730		3.02	2.26	2.75	2.82	2.53	2.69	3.81	2.37	2.71	2.49	2.59	2.09	4.25e-05	1	1.61e-13	1	1	1	1
	520289	Ntab0482120		2.1	1.48	1.76	1.7	1.7	1.94	3.07	1.44	1.2	1.38	2.46	1.24	0.000165	1	6.82e-27	1.48e-06	1.6e-27	4.78e-10	3.84e-13
	520310	Ntab0482470	NDF5	3.5	2.81	3.67	3.44	3.13	3.41	5.12	3.01	2.93	2.83	3.69	2.45	8.89e-06	1	1.17e-23	1	2.5e-05	6.38e-05	7.09e-10
	520436	Ntab0485100		6.33	4.68	5.89	5.68	5.93	5.32	6.82	4.95	6.49	5.99	4.76	4.64	1.18e-16	1	4.12e-20	1	1	1	1
	520444	Ntab0485180		6.36	5.62	6.03	6.18	6.36	5.51	7.19	5.24	7.15	6.31	4.83	5.14	0.778	0.00337	5.01e-21	0.000273	0.00376	1	1
	520782	Ntab0671450	CHUP1	1.86	1.61	1.75	1.68	1.65	1.88	3.14	1.66	1.46	1.49	1.45	1.28	1	1	5.27e-32	1	1	0.000497	0.0054
	520819	Ntab0490680	AT5G45950	2.66	1.83	2.5	2.36	2.28	2.36	3.87	2.33	2.25	1.78	1.75	2.13	1.76e-06	1	2.46e-20	1	0.624	1	1
	520820	Ntab0671710	AT5G45950	2.56	1.74	2.39	2.28	2.15	2.27	3.75	2.23	2.11	1.65	1.71	2.05	1.62e-06	1	1.11e-20	1	0.256	1	1
	520983	Ntab0493260	AZI1	7.3	7.66	7.71	7.64	7.52	7.51	10.1	7.59	7.04	7.06	7.52	6.04	1	1	2e-23	1	1	1	1
	520984	Ntab0987030	AZI1	5.47	5.67	5.87	5.8	5.67	5.55	8.37	5.97	5.14	5.1	5.25	4.24	1	1	1.36e-20	1	1	1	1
	521473	Ntab0501810	AT5G18840	2.28	1.54	1.14	1.51	1.49	1.96	2.26	1.41	0.932	1.46	3.04	0.868	7.4e-17	0.0173	2.11e-28	1.46e-13	2.81e-24	2.08e-06	2.37e-11
	521654	Ntab0868550	GH9C2	1.82	1.79	1.66	1.97	1.8	1.52	3.12	1.81	1.39	1.61	1.3	1.36	1	1	1.23e-11	1	1	1	1
	521699	Ntab0505500	CT-BMY	5.27	4.56	4.45	4.95	4.56	4.8	5.68	4.75	5.06	4.31	4.95	3.77	2.42e-14	1	8.26e-25	1	2.61e-17	1	1.11e-05
	522030	Ntab0511460	LHCA4	6.74	6.25	7.2	6.91	6.82	6.49	7.81	6.98	7	6.53	5.92	6.11	2.64e-08	1	4.03e-17	0.00979	0.241	1	1
	522037	Ntab0511500	AT4G14270	5.43	5.77	4.71	5.48	5.13	5.32	6.19	5.47	5.23	5.29	5.14	4.45	2.71e-18	1	2.88e-19	1	1.15e-08	0.000536	6.46e-12
	522174	Ntab0513520		6.03	5.15	5.44	5.7	5.87	5.09	7.14	4.63	6.66	5.68	4.44	4.56	0.025	0.188	1.48e-22	0.0857	0.0143	1	1
	522223	Ntab0513910	LOC4347674	2.8	2.57	3.06	2.81	2.73	2.88	4.12	2.42	2.39	2.44	3.23	2.32	0.0326	1	3.67e-26	0.0557	6.22e-28	0.0059	7.71e-06
	522283	Ntab0514500	NF-YB3	3.04	2.63	2.96	2.93	2.81	2.9	4.84	2.3	2.78	2.56	2.71	2.12	0.516	1	2.09e-36	1	1.03e-09	1.31e-05	5.62e-09
	522437	Ntab0516810	LOC4324159	3.37	2.53	3.08	3.09	3.12	2.79	4.63	3.04	3.11	2.87	2.47	1.77	6.31e-07	1	2.92e-27	1	8.48e-13	1	0.00989
	522438	Ntab0618210	LOC4324159	2.93	2.28	2.66	2.71	2.72	2.45	4	2.66	2.71	2.49	2.15	1.69	1.51e-05	1	1.25e-26	1	4.11e-11	1	0.00829
	522482	Ntab0517650	AT3G04550	4.49	3.99	4.16	4.3	4.08	4.28	5.28	3.54	3.84	3.88	5.23	3.56	0.0627	1	8.22e-28	1	8.31e-23	5.64e-06	2.97e-17
	522919	Ntab0524720		5.15	4.91	4.32	5	4.68	4.73	7.1	4.4	4.54	3.74	4.95	4.22	0.55	1	1.16e-20	1	1	1	1
	523201	Ntab0529170	PSAO	6.91	6.45	6.58	6.79	6.74	6.44	7.89	6.87	7.13	6.16	6.02	5.79	0.0141	1	3.12e-32	7.82e-09	3.35e-05	1	0.592
	523383	Ntab0653200		7.38	5.73	8.24	7.46	7.3	6.64	8.61	7.55	8.43	6.83	5.56	5.51	1.02e-22	0.0229	2.73e-25	2.46e-06	1.6e-14	1	1
	523540	Ntab0533700	PSAO	7.37	6.86	6.67	7.13	6.98	6.81	8.45	7.16	7.34	6.33	6.61	5.91	8.01e-08	1	3.94e-33	2.69e-05	7.09e-09	1	1
	523636	Ntab0535270	UMAMIT36	4.75	3.49	6.72	5.07	5.21	4.7	5.11	5.09	5.91	5.26	3.85	4.56	1.38e-31	1	2.36e-08	6.35e-09	6e-14	1	0.0176
	523661	Ntab0535470		3.91	2.74	3.27	3.41	3.21	3.32	5.32	2.77	2.98	3.02	3.31	2.5	1.03e-13	1	1.18e-30	1	0.119	0.59	0.0258
	523662	Ntab0777320		4.04	2.99	3.42	3.58	3.42	3.47	5.39	2.96	3.21	3.2	3.45	2.76	2.59e-13	1	2.13e-31	1	0.588	1	0.0205
	523695	Ntab0536540	AT5G22580	2.23	1.96	1.96	2.11	2.09	1.97	3.47	2.19	1.94	1.66	1.46	1.66	1	1	1.77e-18	1	2.88e-10	1	0.17
	523748	Ntab0537390	AT3G07010	2.12	1.71	1.96	2.02	2	1.79	4.16	1.95	2	1.53	0.981	0.979	1	1	1.92e-27	1	2.74e-08	1	1
	523997	Ntab0541680	AT2G43560	4.31	3.73	3.7	4.1	3.79	3.87	4.95	3.87	3.84	3.68	3.93	3.21	1.01e-07	1	7.51e-20	1	1	1	0.000883
	524010	Ntab0490030	COL5	5.53	5.56	7.58	6.24	6.46	5.97	6.7	6.45	6.68	6.47	4.95	6	6.63e-50	8.11e-05	6.86e-30	7.87e-16	2.99e-37	2.55e-13	1.71e-19
	524138	Ntab0114310	LOC18770577	4.57	4.16	3.37	4.68	3.75	3.76	8.51	3.48	4.42	2.53	3.36	2.02	0.0405	1	7.05e-35	1	1	1	1
	524139	Ntab0887330	LOC18770577	4.49	4.18	3.27	4.65	3.69	3.68	8.46	3.35	4.18	2.53	3.44	2.05	0.0199	1	3.87e-34	1	1	1	1
	524300	Ntab0546170	AT1G18170	4.47	3.69	3.94	4.12	3.87	4.14	5.79	3.86	3.81	3.5	4.44	2.84	4.77e-09	1	9.3e-36	1	4.37e-12	5.44e-09	3.15e-13
	524717	Ntab0554240		5.73	4.62	4.97	5.45	5.15	4.77	7.24	5.05	5.56	4.59	4.32	3.87	3.15e-07	0.84	2.42e-26	0.084	1	1	1
	524772	Ntab0555180		3.82	3.12	4.11	3.56	3.72	3.76	4.84	3.85	3.52	3.43	3.35	3.13	2.7e-24	1	4.26e-31	1	0.0909	1	0.0328
	524981	Ntab0559250	AT3G20015	2.63	2.52	2.08	2.48	2.34	2.41	4.44	2.3	2.15	1.89	1.93	1.83	0.579	1	2.87e-27	1	0.00564	1	1
	524989	Ntab0559380		5.11	4.44	7.16	5.55	5.93	5.23	4.23	6.06	6.66	5.99	4.11	6.22	4.67e-50	4.25e-07	1.65e-41	3.8e-19	3.43e-47	8.39e-14	2.36e-23
	525375	Ntab0578460		2.48	2.63	1.32	1.95	1.89	2.56	3.21	2.74	2.32	1.54	1.68	1.39	4.6e-05	1	6.07e-05	1	0.00795	1	1
	525377	Ntab0565550		4.95	4.83	5.47	5.23	5.31	4.73	7.84	4.84	5.64	4.38	4.64	3.04	1	1	2.43e-36	1	8.94e-16	0.234	0.00543
	525497	Ntab0567430	ATX1	3.28	3.13	3.16	3.3	3.24	3.05	4.72	3.2	2.92	2.8	2.79	2.81	1	1	2.17e-22	1	1	1	1
	525977	Ntab0575480	HB6	6.74	7.26	7.06	7.15	7.15	6.77	7.69	6.97	6.01	7.07	7.2	7.29	1	1	1.18e-10	1	0.0539	1	1
	526130	Ntab0578470		2.9	2.95	1.71	2.36	2.21	2.96	3.65	3.11	2.7	1.92	2.05	1.71	2.53e-05	1	3.22e-06	1	0.00306	1	1
	526209	Ntab0579660	COL9	3.48	3.19	2.72	3.25	3.02	3.14	4.22	2.62	1.96	2.86	4.17	3.15	0.768	1	1.06e-15	0.294	5.46e-15	0.0129	1.52e-07
	526445	Ntab0583900	HOS3-1	1.75	2.85	1.46	2.25	2.02	1.8	3.3	1.91	1.78	1.63	1.83	1.71	3.95e-14	1	5.32e-11	1	1	1	1
	526460	Ntab0584180		2.42	1.99	2.52	2.51	2.45	2	3.03	2.56	3.23	2.16	1.22	1.55	0.0421	0.0198	2.54e-25	6.81e-13	1.83e-09	1	0.0164
	526461	Ntab0621860		2.65	2.15	2.44	2.59	2.55	2.13	3.26	2.57	3.17	2.24	1.45	1.72	0.228	0.083	6.4e-24	8.03e-12	1.3e-08	1	0.00472
	526485	Ntab0584780	OST1	4.91	5.27	4.05	4.9	4.63	4.72	5.77	4.39	3.88	4.49	5.7	4.33	1.67e-14	1	7.66e-22	0.194	9.31e-29	4.56e-05	6.02e-11
	526604	Ntab0586590	IQD1	4.32	4.11	4.82	4.3	4.46	4.48	5.51	4.58	4.67	4.09	3.92	3.71	1.02e-17	1	3.15e-37	1	3.68e-15	1	0.00803
	526672	Ntab0126680	AT4G06744	3.5	3.55	3.91	3.47	3.73	3.74	5.9	3.69	3.54	3.53	2.73	2.49	1	1	1.58e-37	1	0.00042	1	1
	526769	Ntab0905430	PRCP	2.58	2.43	2.18	2.37	2.23	2.59	3.77	2.26	1.81	1.96	3.01	1.65	0.00086	0.0214	1.47e-41	8.65e-11	3.28e-31	6.85e-14	1.6e-21
	527014	Ntab0594330	LOC107807254	3.3	2.72	3.5	3.33	3.4	2.82	4.19	3.17	3.67	2.97	2.37	2.63	2.37e-08	6.45e-05	2.24e-21	9.26e-12	1.42e-07	1	1
	527042	Ntab0595000	PMEU1	6.93	7.34	6.59	7.17	6.99	6.73	8.23	6.79	6.98	6.74	6.82	6.13	2.11e-07	1	7.35e-23	1	2.88e-14	1	0.381
	527169	Ntab0596820		5.6	4.56	6.02	5.47	5.4	5.33	6.63	5.39	5.64	5.08	5.06	4.53	1.07e-24	1	2.75e-23	1	5.82e-06	1	0.00115
	527170	Ntab0890280		5.7	4.83	6.08	5.63	5.52	5.47	6.74	5.54	5.81	5.2	5.2	4.71	2.84e-21	1	2.87e-24	0.00748	7.42e-07	0.0478	0.00344
	527358	Ntab0599990	Glo1	1.7	1.67	1.53	1.97	1.5	1.46	2.9	1.77	1.65	1.41	1.05	1.02	1	1	2.11e-14	1	0.0674	1	1
	527366	Ntab0600160	DRT100	5.68	5.27	6.42	5.93	5.96	5.49	8.01	6.35	6.19	5.14	4.49	4.55	9.23e-06	1	7.03e-27	1	1.98e-06	1	1
	527432	Ntab0600930		2.06	1.74	1.82	1.82	1.82	1.99	4.09	1.35	1.27	1.16	2.37	1.16	1	1	1.73e-40	0.159	3.63e-25	1	6.32e-07
	527454	Ntab0601070	BBX32	3.91	3.98	5.15	4.42	4.6	4.03	3.89	5.31	5.03	4.55	3.22	3.92	4.5e-24	8.88e-05	2.32e-29	2.97e-17	2.45e-26	1	1.35e-08
	528156	Ntab0612930		4.79	4.3	4.51	4.44	4.49	4.66	5.79	4.06	4.07	4.23	5.54	3.52	0.0354	1	1.72e-33	0.000758	1.01e-23	1.15e-12	2.42e-20
	528428	Ntab0618430	CIB1	3.22	2.79	4.48	3.75	3.61	3.16	5.46	3.7	3.51	3.16	2.57	2.59	1.76e-26	0.000543	1.02e-33	0.144	0.00169	1	1.62e-05
	528682	Ntab0755640	AT3G63540	4.85	4.03	4.66	4.65	4.48	4.44	5.92	4.57	4.77	4.24	4.21	3.32	7.32e-12	1	9.01e-32	0.0913	1.05e-06	0.00113	4.75e-08
	528683	Ntab0220340	AT3G63540	5.23	4.38	5.16	5.07	4.88	4.84	6.33	4.99	5.17	4.62	4.67	3.7	6.61e-13	1	2.17e-30	0.227	2.5e-06	0.000855	1.02e-07
	528977	Ntab0628170	LOC107820252	4.65	4.22	4.34	4.61	4.32	4.3	5.57	4.59	4.38	3.95	4.29	3.65	0.00175	0.965	6.78e-30	0.00114	0.0211	0.000433	0.00422
	528978	Ntab0977030	LOC107820252	7.07	6.73	6.74	7.04	6.77	6.75	7.94	7.16	6.81	6.39	6.77	6	0.206	1	4.44e-28	0.00257	0.000173	4.55e-05	5.74e-05
	529045	Ntab0629820		3.63	3.03	2.83	2.99	2.95	3.54	4.89	2.65	1.99	2.56	4.67	2.38	9.47e-06	0.0121	4.82e-36	2.61e-13	3.46e-36	2.85e-11	3.65e-15
	529305	Ntab0635220	AT5G53490	5	4.16	4.94	4.9	4.58	4.64	5.96	4.66	4.88	4.3	4.5	3.88	4.67e-12	1	4.34e-23	1	1	1	1
	529322	Ntab0635680	AT1G18170	5.29	4.57	4.87	4.99	4.76	4.98	6.5	4.88	4.77	4.47	5.08	3.74	1.05e-07	1	4.25e-33	1	5.56e-10	2.72e-07	2.55e-10
	529323	Ntab0697080	AT1G18170	4.38	3.69	3.86	3.99	3.8	4.14	5.63	3.86	3.72	3.47	4.36	2.86	2.9e-07	1	5.11e-34	1	6.52e-14	8.81e-09	2.97e-14
	529487	Ntab0638530	AT5G18600	3.82	3.78	3.43	3.81	3.73	3.52	5.23	4.64	4.22	3.13	2.51	2.26	1	1	3.02e-36	1	3.89e-05	1	0.485
	529691	Ntab0641290		5.51	4.83	5.54	5.46	5.26	5.17	6.45	5.58	5.37	4.92	4.72	4.75	1.14e-08	1	1.91e-21	0.646	1.53e-06	1	1
	529731	Ntab0642030	RVE8	3.96	3.15	6.17	4.36	4.58	4.34	3.92	4.7	5.32	4.56	3.19	4.81	1.41e-42	1	2.67e-19	2.29e-09	3.72e-34	0.368	1.54e-12
	529732	Ntab0708300	RVE8	3.95	3.28	6.06	4.39	4.51	4.38	3.93	4.74	5.32	4.59	3.11	4.79	3.76e-38	1	6e-19	6.86e-10	5.59e-32	0.961	7.34e-11
	529899	Ntab0644820	LOC102605062	5.45	5.06	4.92	5.16	4.94	5.34	6.23	4.74	4.62	4.86	5.93	4.54	0.00474	1	2.6e-25	0.00332	2.46e-20	7.46e-08	6.36e-14
	529900	Ntab0862940	LOC102605062	5.32	4.93	4.74	4.98	4.8	5.2	6.1	4.57	4.44	4.72	5.85	4.35	0.000743	1	2.09e-26	0.000704	1.51e-21	2.84e-08	1.52e-14
	529957	Ntab0646480	DELTA-TIP	4.56	3.62	4.64	4.62	4.37	3.88	6.19	4.43	4.76	4	3.07	3.16	3.3e-08	0.00865	2.07e-27	8.59e-08	1.08e-18	1	1
	530051	Ntab0648720	WLIM1	3.22	2.48	3.71	3.24	3.18	3.01	4.62	3.03	3.39	2.77	2.5	2.54	3.06e-17	1	2.42e-25	1	1	1	1
	530204	Ntab0651870	LOC4339353	1.67	1.96	2.05	2.07	1.85	1.76	2.3	2.52	2.75	1.58	1.16	0.891	1	1	2.66e-21	1	9.43e-08	1	1
	530251	Ntab0652420		2.21	2.17	2.34	2.17	2.18	2.36	3.47	2.21	2.09	1.88	2.1	1.75	1	1	3.84e-24	1	0.00116	1	0.045
	530742	Ntab0660840		3.53	2.76	3.95	3.16	3.59	3.47	4.45	3.21	3.52	3.2	3.31	2.77	3.14e-21	1	2.98e-19	1	0.192	1	0.0023
	530750	Ntab0661000	IAA29	1.4	1.58	2.2	1.83	1.82	1.54	1.97	2.79	1.81	1.41	1.31	1	8.94e-13	1	5.46e-25	0.481	3.44e-05	1	0.739
	530771	Ntab0661310		5.02	4.3	3.85	4.59	4.17	4.44	6.7	4.02	4.18	3.66	4.06	3.89	1.84e-09	1	1.1e-27	1	1.26e-09	1	1
	531051	Ntab0667640		7.22	7.32	7.22	7.25	7.42	7.09	7.56	8.03	7.38	7.35	6.83	6.23	1	1	2.26e-23	1	0.00314	0.106	0.431
	531055	Ntab0667730		5.31	4.53	5.49	5.4	5.16	4.81	6.48	5.67	5.56	4.76	3.88	4.29	0.877	1	5.66e-10	1	0.124	1	1
	531156	Ntab0668770		2.84	2.76	2.99	2.85	2.86	2.88	4.15	2.51	2.59	2.52	3.03	2.44	1	1	7.72e-28	1	4.83e-06	1	1
	531235	Ntab0670090		5.5	4.78	5.81	5.58	5.56	4.98	7.4	5.28	5.96	4.83	4.24	4.48	8.37e-09	0.0118	3.02e-31	1.1e-07	5.02e-05	1	1
	531236	Ntab0842690	LOC107807254	4.99	4.22	5.12	5.24	4.91	4.24	6.31	4.73	5.49	4.41	3.63	4.04	5.23e-06	1.94e-07	2.33e-23	3.45e-12	7.44e-09	1	1
	531481	Ntab0724670	LOC107766502	6.29	6.2	6.84	6.73	6.67	5.96	5.98	7.31	7.38	6.68	4.71	6.47	0.000677	8.31e-08	2.66e-30	2.23e-21	1.75e-33	0.958	4.31e-13
	531678	Ntab0678360	MYBR1	4.23	4.43	2.3	4	3.45	3.57	3.14	4.39	4.84	3.11	3.24	3.15	1.27e-35	1	7.74e-23	1	2.36e-12	2.2e-05	1
	532054	Ntab0685300	AT1G71695	5.66	6.32	4.99	5.81	5.77	5.41	6.73	6.07	6	5.24	5.24	4.6	1.71e-27	0.0347	3.48e-33	0.463	1.4e-11	0.000158	4.48e-07
	532055	Ntab0732650	AT1G71695	5.62	6.34	4.89	5.75	5.72	5.39	6.65	6.01	5.94	5.27	5.22	4.52	1.34e-26	1	2.09e-28	0.836	2.91e-07	0.026	0.00137
	532056	Ntab0685320	AT1G71695	5.67	6.17	5.41	5.92	5.87	5.48	7.03	6.08	5.96	5.44	5.17	4.79	3.38e-15	5.51e-05	1.18e-38	5.38e-06	2.09e-09	1	7.28e-07
	532247	Ntab0689090	WCRKC1	4.2	3.5	4.06	3.85	3.76	4.14	5.48	3.6	3.68	3.16	4.51	3.2	4.53e-08	1	2.18e-33	1	2.45e-18	1.25e-06	2.42e-10
	532549	Ntab0693410	PSRP3/1	3.91	3.4	3.85	3.89	3.69	3.6	4.72	3.54	3.74	3.56	3.72	3.01	0.000153	1	2.18e-19	1	0.316	0.000103	1.07e-12
	532550	Ntab0975520	PSRP3/1	4.09	3.64	4.02	4.09	3.9	3.78	4.9	3.73	3.96	3.77	3.93	3.18	0.00727	1	2.39e-19	1	0.199	1.09e-05	9.37e-14
	532564	Ntab0693520	XYL1	2.45	2.15	2.39	2.3	2.33	2.36	3.63	2.16	2.03	1.93	2.44	1.87	0.591	1	4.7e-34	1	5.5e-06	1	8.88e-06
	532589	Ntab0694090		4.5	4.03	4.59	4.35	4.26	4.51	5.69	4.17	3.98	3.92	4.82	3.73	2.64e-07	1	2.02e-32	0.0198	1.16e-17	2.09e-09	6.05e-14
	532660	Ntab0695540	TCP4	3.04	2.97	3.09	2.88	3.12	3.08	4.43	2.84	3	2.67	2.81	2.47	1	1	5.55e-29	1	0.00026	1	0.272
	532661	Ntab0767320	TCP4	2.63	2.4	2.47	2.38	2.56	2.56	4.18	2.44	2.48	2.02	2.19	1.75	1	1	3.34e-33	1	0.000112	1	0.0295
	533143	Ntab0705120		2.71	2.34	2.14	2.35	2.51	2.34	3.8	2.4	2.57	2.22	1.64	1.74	0.166	1	1.86e-21	0.67	1	1	1
	533463	Ntab0710600	AT1G74790	2.17	2.15	2.26	2.09	2.19	2.29	3.55	1.9	1.57	1.91	2.58	1.73	1	1	7.8e-29	0.00913	1.48e-24	1	0.0186
	533464	Ntab0915840	AT1G74790	2.26	2.07	2.27	2.1	2.17	2.33	3.7	1.88	1.47	1.86	2.72	1.68	1	1	6.32e-29	0.000139	1.01e-26	1	0.000398
	533532	Ntab0712170	emb1473	6.48	5.97	6.24	6.4	6.1	6.21	7.29	6.12	6.23	5.92	6.3	5.54	0.000173	1	1.25e-23	1	1	1	0.0339
	533533	Ntab0715270	emb1473	6.41	5.85	6.16	6.3	6	6.14	7.23	6.01	6.17	5.86	6.17	5.4	1.33e-05	1	1.76e-23	1	1	1	0.09
	533569	Ntab0713090	APA1	1.97	1.64	1.56	2.1	1.47	1.64	3.39	1.93	1.65	1.42	1.06	0.914	1	1	9.53e-18	1	1.49e-05	1	1
	533570	Ntab0913650	LOC4339639	2.14	1.88	1.87	2.4	1.69	1.84	3.89	2.28	2.04	1.61	1.07	0.862	1	1	3.38e-19	1	0.00053	1	1
	533612	Ntab0714420	LrgB	6.42	5.71	6.72	6.42	6.27	6.18	7.3	6.39	6.48	5.99	5.94	5.59	2.26e-14	1	8.6e-18	0.0839	1.63e-05	1	1
	534052	Ntab0723160	ELF4	3.34	2.02	2.17	2.34	2.22	2.95	4.83	2.16	1.15	1.88	3.96	1.24	1.51e-12	0.0325	2.43e-35	4.89e-12	2.02e-31	7.83e-18	3.74e-23
	534054	Ntab0723190	ELF4	3.05	2.45	2.02	2.61	2.25	2.67	3.81	2.28	1.73	1.91	3.67	1.75	2.67e-11	1	1.81e-29	1.14e-06	7.19e-28	2.81e-15	8.78e-22
	534183	Ntab0725540	AT3G28850	4.67	3.41	6.72	4.95	5.15	4.7	4.17	5.23	5.76	5.13	3.89	5.34	1.87e-51	0.994	3.14e-23	8.37e-13	9.59e-40	0.00862	3.89e-11
	534184	Ntab0936270	AT3G28850	4.73	3.43	6.77	4.99	5.23	4.71	4.13	5.31	5.78	5.24	3.92	5.4	1.36e-47	0.803	7.6e-21	7.83e-11	2.34e-36	0.277	2.23e-10
	534329	Ntab0728570	AT5G53490	5.62	4.8	5.56	5.56	5.22	5.23	6.57	5.28	5.54	4.93	5.11	4.52	3.54e-11	1	1.87e-22	0.485	1	1	1
	534488	Ntab0731040	MYBR1	4.96	4.92	3	4.63	4.07	4.23	3.8	5	5.46	3.73	3.91	3.8	1.55e-33	1	8.98e-22	1	1.15e-11	1.68e-05	1
	534648	Ntab0733610	LOC4326537	5.98	5.32	5.64	5.75	5.66	5.54	6.93	5.43	5.95	5.14	5.57	4.84	0.000338	1	3.45e-22	1	0.394	1	0.0353
	534972	Ntab0740480	AT1G22690	3.26	3.05	2.35	2.95	2.75	2.96	4.45	3.06	3.4	2.51	2.07	1.77	8.48e-10	1	2.42e-30	0.00385	6.58e-12	0.0283	0.356
	535049	Ntab0741390	PRCP	2.79	2.18	2.02	2.18	2.41	2.39	3.58	2.06	1.76	1.87	2.92	1.91	1.85e-05	1	1.02e-18	1	9.03e-19	0.177	2.03e-08
	535053	Ntab0741440	SCPL51	3.67	2.83	3.68	3.3	3.5	3.39	5.06	3.08	3.14	3.06	3.4	2.67	2.62e-14	1	2.89e-31	1	6.32e-14	1	2.87e-07
	535121	Ntab0743010	AT2G43560	4.84	4.27	4.27	4.58	4.37	4.45	5.49	4.5	4.5	4.15	4.49	3.62	2.48e-06	1	1.24e-20	1	0.418	1	0.418
	535231	Ntab0745380	LOC18770577	3.16	2.67	3.58	3.17	3.16	3.09	4.46	3.05	3.31	2.89	2.65	2.45	1.1e-08	1	9.02e-20	1	0.000703	1	1
	535260	Ntab0745830	Glo1	4.03	3.6	4.07	4.42	3.71	3.62	5.99	4.39	4.2	3.57	2.84	2.31	1	1	7.87e-20	1	0.0403	1	1
	535261	Ntab0890850	Glo1	3.02	2.76	3.05	3.48	2.74	2.66	5.04	3.44	3.26	2.56	1.92	1.33	1	1	1.27e-19	1	0.0694	1	1
	535275	Ntab0746120	PMEU1	6.84	6.91	6.69	6.98	6.82	6.66	8.07	6.67	6.89	6.58	6.66	5.97	1	1	1.18e-28	1	2.51e-15	1	0.525
	535396	Ntab0747720	LOC4339106	2.85	2.48	5.32	3.6	3.7	3.35	4.99	3.88	3.5	3.24	2.67	3.02	9.36e-35	1	1.68e-15	1	1.03e-16	1	1
	535412	Ntab0748020	TCP4	3.01	2.84	2.43	2.74	2.76	2.79	3.95	2.25	2.33	2.67	3.18	2.22	0.000668	1	2.36e-22	1	6.69e-20	1	0.108
	535432	Ntab0284090	PCAS-2	5.09	5.18	4.63	5.17	4.98	4.78	6.22	5.33	5.43	4.48	3.95	4.39	0.0203	1	7.87e-26	0.00114	0.0014	1	1
	535458	Ntab0749430	SMT2	5.01	4.57	4.96	4.86	4.83	4.85	5.96	4.57	4.87	4.58	4.91	4.19	0.000193	1	7.82e-26	1	4.47e-11	1	0.0302
	535467	Ntab0749620	PIP3	5.37	4.5	4.91	4.96	5.03	4.81	6.17	5.09	4.98	4.73	4.34	4.26	1.65e-16	1	2.54e-31	0.794	6.17e-08	1	0.358
	535500	Ntab0749980	PRP4	8.02	6.86	7.62	7.55	7.5	7.45	9.54	7.49	7.75	6.79	6.8	6.69	1.16e-07	1	3.53e-23	1	3.94e-06	1	1
	535501	Ntab0886530	PRP4	8.23	7.21	7.79	7.82	7.73	7.69	9.65	7.68	7.94	7.08	7.13	7.06	1.18e-05	1	2.73e-21	1	6.99e-05	1	1
	535532	Ntab0750160	NFD4	4.3	4.3	3.54	4.06	3.73	4.35	6.1	3.2	3.5	3.55	4.87	3.15	9.08e-06	0.237	4.02e-32	2.35e-06	2.56e-28	0.0622	5.15e-11
	535533	Ntab0886260	NFD4	4.1	4.11	3.31	3.87	3.51	4.15	6.02	2.91	3.17	3.32	4.76	2.99	5.93e-07	0.044	1.91e-35	7.37e-08	2.69e-31	0.00126	1.81e-12
	535824	Ntab0754670	BGAL3	4.69	3.57	4.07	4.11	4.11	4.12	5.2	3.89	3.77	3.87	3.51	4.59	2.85e-05	1	2.72e-07	1	1	1	0.484
	535874	Ntab0755520	DRT100	4.67	4.25	5.35	4.87	4.92	4.49	7	5.26	5.11	4.12	3.52	3.51	6.44e-05	1	1.85e-26	1	1.32e-05	1	1
	535912	Ntab0461410		3.57	2.42	4.41	3.44	3.58	3.38	4.76	3.74	3.68	3.21	2.73	2.65	8.77e-24	1	6.5e-17	1	0.0492	1	0.173
	535913	Ntab0756570		4.2	3.23	4.89	4.13	4.21	3.99	5.22	4.33	4.18	3.87	3.55	3.49	5.33e-24	1	1.79e-16	1	0.284	1	0.229
	536022	Ntab0758170		4.64	3.95	3.31	4.21	3.94	3.79	5.57	3.64	4	3.56	4.02	3.04	2.77e-21	1	4.7e-30	1	1.2e-14	0.0474	1.55e-05
	536072	Ntab0758720		2.46	1.73	1.83	1.94	1.79	2.29	3.77	1.58	0.886	1.42	3.3	1.24	0.000346	1	3.17e-32	2.92e-10	8.39e-31	5.99e-07	2.01e-11
	536276	Ntab0763340	LOC547802	6.55	7.03	6.29	6.89	6.62	6.4	6.33	7	7.31	7.11	6.2	5.55	0.000461	1	7.4e-16	1	1.67e-10	7.76e-08	2.11e-11
	536277	Ntab0946440	LOC547802	6.25	6.75	6.04	6.46	6.43	6.18	6.12	6.74	6.98	6.86	5.86	5.29	0.000994	1	1.09e-15	1	1.81e-10	1.36e-08	1.04e-10
	536318	Ntab0764070	BGAL8	5.57	4.23	4.14	4.45	4.66	4.83	5.68	4.16	3.98	4.55	5.03	4.61	5.05e-25	1	7.48e-18	1	1.06e-10	0.0291	2.26e-08
	536439	Ntab0281080	UMAMIT12	4.01	2.54	5.5	4	4.23	3.82	5.17	3.97	4.4	3.94	3.35	3.18	1.5e-40	1	4.37e-17	1	1.72e-10	1	1
	536468	Ntab0766250	CYP707A4	3.64	2.83	4.22	3.72	3.66	3.33	3.59	3.49	4.47	3.61	2.76	3.38	5.85e-20	1	1.12e-14	1.13e-18	1.5e-17	1	2.37e-07
	536599	Ntab0768330	TPS1	3.93	3.62	3.9	3.84	3.75	3.87	4.96	3.84	3.65	3.65	3.65	3.18	0.0484	1	4.56e-31	1	0.0293	1	0.00981
	536600	Ntab0879270	TPS1	4.22	3.92	4.2	4.13	4.03	4.17	5.22	4.14	3.95	3.95	3.93	3.48	0.0373	1	5.97e-31	1	0.0591	1	0.0162
	536601	Ntab0822630	TPS1	4.41	4.12	4.38	4.32	4.25	4.35	5.38	4.34	4.15	4.13	4.15	3.69	0.0443	1	7.68e-32	1	0.00585	1	0.0201
	536657	Ntab0768950		3.17	3.07	2.94	3.23	3.03	2.94	4.33	3.23	3.47	2.51	2.45	2.37	1	1	1.39e-22	1	7.22e-05	1	1
	536706	Ntab0849250	AT1G29500	1.98	1.4	2.91	2.04	2.41	1.84	3.05	2.58	2.12	1.95	1.26	1.58	1.04e-17	1	5.83e-14	0.00556	3.33e-05	1	0.000972
	536908	Ntab0772660	FLA2	4.07	3.54	3.94	3.83	3.92	3.81	5.31	3.73	4.17	3.59	3.13	3.17	1	1	1.14e-16	1	1.58e-08	1	1
	536922	Ntab0772770	LOC102594145	4.97	4.77	4.57	4.91	4.73	4.7	5.71	4.86	4.76	4.34	5.03	3.93	0.0073	1	1.98e-28	1	1.36e-24	1.07e-11	9.37e-19
	536923	Ntab0900630	LOC102594145	5.51	5.28	4.99	5.42	5.22	5.17	6.23	5.42	5.3	4.85	5.38	4.38	5.73e-08	1	7.2e-32	1	2.02e-23	2.67e-13	1.29e-18
	536960	Ntab0773020		7.62	7.13	8.54	8.17	8.14	7.03	8.8	8.2	8.82	7.54	5.84	7.29	8.96e-19	3.27e-17	8.92e-35	2.24e-21	3.39e-20	0.000514	7.1e-08
	536970	Ntab0773320	APA1	3.14	2.94	2.81	3.25	2.85	2.83	4.75	3.2	2.92	2.57	2.32	2.05	1	1	2.65e-18	1	0.00176	1	1
	536971	Ntab0874540	APA1	2.52	2.29	2.18	2.62	2.19	2.21	4.12	2.59	2.28	1.88	1.63	1.53	1	1	1.39e-20	1	0.000899	1	1
	536991	Ntab0773790	GBSS	7.45	7.34	9.28	7.98	8.32	7.77	7.78	8.19	8.97	8.37	6.61	8.09	2.21e-38	0.00925	2.43e-28	5.42e-13	1.13e-31	4.59e-13	1.14e-19
	537085	Ntab0775990	PnsL3	5.35	4.53	5.58	5.28	5.16	5.03	6.24	5.32	5.45	4.76	4.96	4.13	1.86e-17	1	4.01e-25	0.288	7.5e-10	0.0724	5.65e-07
	537086	Ntab0776010		5.56	4.92	6.12	5.72	5.74	5.15	7.32	5.57	6.08	5.09	4.36	4.76	7.04e-14	0.000787	5.42e-32	1.58e-07	1.39e-06	1	0.413
	537087	Ntab0942310	LOC107764358	5.24	4.83	5.9	5.52	5.61	4.87	6.24	5.4	6.07	5.07	4.36	4.74	3.82e-16	4.4e-10	2.3e-26	2.62e-17	1.86e-15	0.00299	0.00165
	537101	Ntab0776200	BBX9	3.75	3.85	5.17	4.33	4.4	4.03	3.86	5.13	4.76	4.31	3.4	3.96	2.47e-31	0.302	3.67e-25	3.91e-14	1.72e-28	1	1.37e-08
	537106	Ntab0776320		2.21	1.87	2.07	2.02	2.06	2.08	4.03	1.65	1.58	1.34	2.42	1.42	1	1	1.57e-38	1	2.26e-22	1	5.62e-05
	537123	Ntab0776600	TAT7	5.36	4.67	6.54	5.63	5.63	5.33	4.95	5.51	6.26	5.9	4.55	5.91	2.95e-34	1	3.08e-23	3.79e-09	2.2e-26	1	6.18e-09
	537379	Ntab0782400	PRXR1	5.95	4.28	5.44	5.12	5.19	5.37	7.25	5.49	4.79	4.65	4.82	4.46	2.24e-13	1	1.06e-18	1	1	1	3.17e-05
	537380	Ntab0799900	PRXR1	5.01	3.5	4.53	4.26	4.32	4.47	6.16	4.65	3.96	3.81	3.99	3.63	1.05e-13	1	2.52e-19	1	1	1	5.22e-05
	537398	Ntab0782520	43191	7.03	7.15	8.31	7.65	7.87	7	7.17	7.45	8.39	7.72	6.59	7.55	4.29e-22	2.87e-11	5.46e-18	1.57e-13	9.1e-17	3.12e-08	6.19e-10
	537399	Ntab0800070	43191	7.01	6.99	8.25	7.49	7.79	6.99	7.06	7.34	8.4	7.69	6.47	7.4	8.55e-22	4.52e-08	2.58e-19	3.29e-11	3.32e-19	3.2e-05	2.38e-09
	537507	Ntab0783870	LOC107809147	4.09	4.37	4.89	4.84	4.28	4.25	5.04	4.05	5.64	4.03	3.6	4.28	0.000118	0.018	7.36e-19	0.304	7.9e-18	4.91e-09	1.8e-05
	537524	Ntab0784350		4.7	4.47	6.26	5.01	5.54	4.86	4.16	5.63	6.23	5.3	3.74	5.68	6.59e-36	5.53e-07	3.89e-37	4.73e-23	2.91e-41	5.45e-05	6.42e-19
	537569	Ntab0785130	LOC104242194	6.49	5.53	6.62	6.36	6.28	6.02	7.45	6.37	6.73	5.86	5.5	5.33	3.13e-17	1	7.93e-27	0.000866	6.77e-06	1	1
	537641	Ntab0787320	SMO1-1	3.23	2.4	4.38	3.47	3.34	3.21	4.51	3.51	4.11	2.95	2.25	2.63	1.35e-26	1	1.93e-23	1.54e-05	3.11e-16	1	1
	537705	Ntab0788210	STP-1	4.03	3.67	3.33	3.69	3.62	3.73	4.8	2.95	3.39	3.25	4.5	3.25	6.34e-09	1	6.59e-31	1	7.13e-30	9.78e-06	7.78e-15
	537752	Ntab0788990	CT-BMY	6.25	5.27	5.76	5.99	5.58	5.73	6.85	5.81	6.11	5.28	5.79	4.67	1.8e-13	1	8.41e-25	1	2.23e-13	1	7.72e-05
	538095	Ntab0272900	STH	7.55	6.69	8.77	7.69	7.87	7.46	7.71	7.91	8.35	7.66	6.58	7.77	4.65e-49	0.000911	5.04e-30	8.06e-14	7.15e-34	0.117	2.24e-05
	538130	Ntab0229560	LOC18770577	4.29	3.28	4.74	3.81	4.3	4.18	6.09	4.08	4.8	3.74	3.57	2.19	6.77e-15	1	4.46e-32	1	5.28e-14	1	1
	538213	Ntab0798350	J20	3.75	4.33	2.71	3.91	3.28	3.62	5.45	3.95	4.19	3.02	2.75	2.15	5.24e-11	1	6.2e-21	1	5.88e-08	1	2.62e-06
	538245	Ntab0799110		4.71	4.11	5.81	4.91	5.01	4.71	5.66	5.31	5.54	4.71	3.55	4.41	2.01e-26	1	2.87e-25	5.1e-08	5.58e-22	1	1
	538313	Ntab0800730	LOC9270874	3.45	2.62	4.18	3.44	3.35	3.45	4.71	3.67	3.24	2.98	3.01	2.93	4.7e-24	1	5.47e-21	1	5.92e-08	1	0.00541
	538314	Ntab0821370	LOC9270874	3.93	3	4.54	3.79	3.81	3.87	5.05	4.1	3.62	3.49	3.47	3.27	1.27e-17	1	1.73e-13	1	1.76e-07	1	0.123
	538330	Ntab0024670	LOC100787768	3.06	3.59	4.18	3.72	3.89	3.24	5.02	4.33	3.69	2.99	2.89	2.76	1.55e-09	0.0373	1.25e-22	1	1	1	1
	538488	Ntab0804240	RL6	3.33	4.25	3.43	3.95	3.55	3.53	4.54	3.82	4.65	3.68	2.41	2.73	1.37e-05	1	2.84e-19	1	1.11e-05	1	0.00723
	538489	Ntab0921360	RL6	3.81	4.68	4.16	4.49	4.1	4.08	5.07	4.44	5.34	4.29	2.8	3.15	0.00202	1	5.27e-22	1	8.4e-08	0.151	0.00015
	538501	Ntab0804360		6.12	5.62	6.38	6.13	6.01	5.99	7.23	5.85	6.19	5.86	5.8	5.29	4.53e-09	1	3.7e-22	1	1	1	1
	538502	Ntab0921470		6.15	5.63	6.4	6.16	6.02	6.01	7.23	5.87	6.22	5.88	5.84	5.29	2.32e-09	1	3.02e-22	1	1	1	1
	538562	Ntab0805190	BGAL3	4.4	3.31	3.76	3.82	3.8	3.86	4.95	3.59	3.47	3.57	3.25	4.31	1.92e-05	1	2.19e-08	1	1	1	0.139
	538671	Ntab0806990		9.1	8.79	9.21	9.36	9.23	8.56	9.97	9.25	9.63	8.83	8.22	8.23	0.138	9.9e-13	7.63e-28	8.09e-18	1.35e-07	0.000591	1.12e-07
	538721	Ntab0888400	AT5G01610	2.4	2.05	2.54	2.41	2.42	2.17	3.78	2.36	2.47	2.1	1.7	1.55	1	1	1.89e-18	1	1	1	1
	538994	Ntab0813230		3.68	2.93	3.03	3.22	2.9	3.51	4.96	2.65	2.63	2.64	4.16	2.31	3.12e-11	7.04e-06	2.59e-41	4.25e-06	2.21e-25	5.89e-10	3.23e-16
	539215	Ntab0162210		5.1	4.24	5.21	4.89	4.8	4.86	5.83	4.76	4.91	4.67	4.84	4.05	1.37e-14	1	2.76e-16	1	0.00107	0.000184	1.54e-09
	539321	Ntab0099070	AT1G67750	2.4	1.6	3.16	2.6	2.44	2.15	4.47	2.56	2.67	1.93	1.37	1.31	9.1e-11	1	1.12e-21	1	1.61e-06	1	1
	539351	Ntab0130960	PIP3	4.34	4.22	4.23	4.11	4.41	4.26	5.11	4.66	4.14	4.44	3.71	3.44	1	1	2.66e-19	1	3.62e-16	1	0.136
	539497	Ntab0823680		2.15	2.28	1.57	2.11	2.01	1.89	3.57	2.23	1.94	1.51	1.58	1.21	1	1	4.02e-11	1	0.147	1	1
	539716	Ntab0829000		2.12	1.82	2.4	2.27	2.09	2	3.65	2.48	2.05	1.82	1.42	1.27	0.17	1	2.54e-24	1	1	1	1
	539764	Ntab0830050	PLA2-ALPHA	3.61	2.62	3.23	3.13	3.18	3.16	3.99	3.06	3.31	3.16	3.11	2.21	3.29e-21	1	1.19e-24	1	2.96e-10	0.0102	0.000122
	539866	Ntab0860810	TPS3	4.01	4.68	3.68	4.51	3.88	4.02	3.94	4.51	4.91	4.16	3.23	3.92	2.15e-08	0.583	2.11e-11	3.3e-05	2.43e-05	1	0.117
	540024	Ntab0836070		6.27	5.9	7.1	6.43	6.61	6.23	7.47	6.61	7.17	6	5.46	5.78	5.29e-16	1	1.12e-24	6.71e-05	3.49e-22	1	7.22e-07
	540025	Ntab0360220		5.93	5.67	7.02	6.29	6.4	5.94	7.49	6.44	6.99	5.75	5.22	5.26	1.63e-16	1	4.28e-25	6.24e-05	1.04e-19	0.278	4.68e-05
	540059	Ntab0836900	PETE	6.25	5.75	6.34	6.82	5.91	5.69	7.01	6.26	6.51	5.84	5.7	5.3	0.00148	6.58e-16	5.29e-16	6.24e-06	0.0697	1	1
	540108	Ntab0837810		5.08	4.38	6.63	5.58	5.54	4.99	5.61	5.66	6.05	5.5	4.18	5.09	2.31e-25	0.234	2.45e-10	1.27e-07	1.97e-16	1	1.86e-05
	540274	Ntab0841640	WAT1	4.37	3.75	4.65	4.35	4.23	4.2	5.45	4.44	4.19	3.91	4.01	3.54	1.89e-05	1	2.87e-12	1	0.0206	1	1
	540275	Ntab0844080	WAT1	4.24	3.66	4.5	4.24	4.1	4.08	5.29	4.32	4.03	3.79	3.93	3.47	7.87e-05	1	9.18e-12	1	0.0282	1	1
	540381	Ntab0844700		3.43	2.11	5.41	3.63	3.64	3.68	4.85	3.64	3.79	3.24	3.23	3.16	2.25e-43	1	2.5e-13	1	5.33e-10	1	1
	540429	Ntab0845540	BBX15	3	2.55	2.43	2.85	2.7	2.46	4.13	2.3	1.91	2.53	2.47	2.78	1	1	1.22e-13	1	0.0275	0.188	0.991
	540430	Ntab0928070	BBX15	3.02	2.52	2.64	2.77	2.8	2.63	4.29	2.49	2.38	2.5	2.49	2.3	0.000516	1	9.69e-31	1	0.00568	1	1
	540527	Ntab0848140		4.78	4.03	5.19	4.68	4.66	4.66	5.92	4.69	4.62	4.35	4.62	3.79	4.3e-18	1	2.44e-23	1	0.000831	0.167	3.97e-05
	540528	Ntab0953020		4.22	3.55	4.61	4.14	4.09	4.15	5.36	4.16	4.06	3.81	4.03	3.35	1.77e-17	1	5.14e-24	1	0.00363	0.598	4.02e-05
	540534	Ntab0952880	CAX3	2.02	1.63	1.87	2.22	1.66	1.68	3.69	2.1	1.75	1.52	1.12	0.854	1	1	2.87e-20	1	0.00454	1	1
	540545	Ntab0848420	PTAC16	6.59	6.17	6.73	6.59	6.57	6.35	7.63	6.66	6.79	6.14	6.04	5.69	1.98e-07	1	5.69e-31	3.2e-07	0.00337	1	1
	540908	Ntab0855410	LOC107763446	3.62	3.4	3.86	3.87	3.71	3.33	4.91	3.38	3.41	3.52	3.35	3.21	1	1	1.47e-09	1	1	1	1
	541120	Ntab0860230	SIP1	3.63	3.14	2.66	3.14	3.01	3.29	4.24	2.78	2.3	2.93	3.88	2.85	1.89e-08	1	5.83e-19	1	1.45e-25	1.85e-07	3.04e-10
	541121	Ntab0931300	SIP1	3.87	3.39	2.81	3.35	3.19	3.52	4.47	2.93	2.43	3.14	4.18	3.1	1.8e-09	1	1.32e-19	0.445	4.88e-27	1.08e-07	1.59e-10
	541463	Ntab0867490		9.02	8.34	8.72	8.84	8.69	8.58	9.65	8.91	8.85	8.43	8.36	7.96	2.38e-10	1	1.21e-24	0.207	0.00134	1	1
	541741	Ntab0873710		3.8	3.48	3.42	3.52	3.74	3.45	5.2	3.82	3.77	3.12	2.67	2.87	1	1	2.43e-22	1	1	1	1
	541883	Ntab0878100	AT3G16370	6.62	6.13	7.12	6.92	6.59	6.4	8.04	7.08	7.33	5.96	5.46	5.87	1.05e-08	0.423	5e-29	1.22e-06	1.7e-15	0.00411	0.209
	542143	Ntab0883690	PHAVU_002G160200g	2.05	1.85	2.13	2.42	1.77	1.87	3.48	2.43	2.07	1.72	1.22	1.11	1	0.334	9.62e-18	1	0.00166	1	1
	542144	Ntab0907500	PHAVU_002G160200g	1.84	1.59	1.68	2.15	1.46	1.53	2.93	1.99	1.66	1.48	1.16	0.997	1	0.000167	1.87e-17	1	0.00131	1	1
	542202	Ntab0885450	MTERF3	2.06	1.32	1.85	1.85	1.67	1.73	3.32	1.59	1.63	1.61	1.17	1.19	3.41e-10	1	2.19e-31	0.266	1	1	1
	542248	Ntab0886790	LOC100787768	2.29	2.34	3.94	2.73	3.02	2.8	4.2	2.92	2.51	2.98	2.17	2.35	5.45e-28	1	1.87e-20	1	3.19e-07	1	1
	542316	Ntab0888820	LOC107809147	3.23	3.35	3.52	3.76	3.22	3.16	3.85	3.19	4.42	3.01	2.59	3.09	1	0.0226	1.12e-15	0.000101	2.25e-16	0.0885	1
	542995	Ntab0902810		5.28	5.57	5.36	5.56	5.18	5.48	6.23	5.9	5.46	5.2	5.16	4.42	1	1	1.8e-21	1	0.00104	1	1
	543116	Ntab0906490	LOC104242194	6.2	5.43	6.14	6.08	5.97	5.75	7.27	6.17	6.44	5.47	5.23	4.92	3.72e-11	1	2.32e-32	2.49e-06	1.91e-05	1	1
	543138	Ntab0906810	SIGE	6.33	5.6	8	6.78	6.93	6.24	5.67	7.11	7.83	7.06	4.94	7.11	7.28e-42	9.49e-08	8.56e-39	6.69e-21	3.66e-39	4.98e-09	9.21e-19
	543139	Ntab0925660	SIGE	6.38	5.65	8.06	6.84	6.98	6.3	5.74	7.18	7.89	7.1	4.96	7.2	1.71e-42	1.1e-07	1.26e-39	1.63e-21	1.35e-39	1.45e-09	1.65e-19
	543326	Ntab0911440	ARA12	4.07	3.63	4.59	4.04	4.18	4.06	5.52	4.25	3.74	3.71	3.92	3.47	3.5e-14	1	2.32e-27	1	2.31e-08	1	0.0608
	543533	Ntab0916600	AT1G74070	4.11	3.34	4.21	4	4.14	3.55	5.14	3.86	4.5	3.58	3.15	3.06	3.43e-09	0.00656	3.92e-23	6.83e-06	1	1	1
	543782	Ntab0923120		6.8	6.47	7.18	7.12	7.01	6.36	7.73	7.09	7.53	6.58	5.5	6.42	2.08e-07	5.95e-11	6.6e-31	3.33e-19	4.67e-13	0.00143	1.67e-05
	543783	Ntab0923270		7.09	6.85	7.47	7.56	7.38	6.53	8.41	7.53	8.17	6.95	5.13	6.56	0.00885	4.7e-13	1.1e-37	9.73e-24	2.07e-17	6.21e-07	3.68e-10
	543793	Ntab0923260		4.42	4.04	4.51	4.61	4.47	3.93	5.41	4.59	5.08	4.03	2.97	3.82	0.219	1.7e-06	8.05e-31	6.51e-19	1.89e-09	0.069	0.00021
	544041	Ntab0929410	DELTA-TIP	3.82	2.78	3.35	3.54	3.38	3.06	4.88	3.11	3.59	3.01	2.57	2.76	4.07e-10	1	5.91e-23	1.22e-10	1.34e-07	1	1
	544251	Ntab0962140	FLA7	2.54	2.93	1.85	2.45	2.33	2.54	3.75	2.35	2.17	2.24	2.01	2.18	6.35e-08	1	2.63e-11	1	1	1	1
	544447	Ntab0938170	PoyeCp187	4.35	3.53	3.98	3.96	3.68	4.22	5.17	3.42	3.35	3.56	5.15	3.13	2.67e-08	0.0227	3.15e-31	0.243	1e-10	1.31e-08	3.48e-15
	544513	Ntab0938990	CT-BMY	3.49	3.3	4.62	3.75	3.64	4.01	4.96	3.7	3.07	3.44	4.42	3.33	3.09e-26	1	5.49e-28	1	5.08e-15	0.0077	0.268
	544648	Ntab0942280	Cab-3C	7.69	7.23	8.24	7.99	7.95	7.25	8.87	7.76	8.34	7.43	6.82	7.05	1.39e-15	9.85e-12	2.17e-29	5.08e-17	3.68e-13	0.0213	1.79e-06
	544649	Ntab0942290		5.3	4.89	5.61	5.46	5.42	4.95	6.37	5.27	5.75	4.93	4.56	4.7	1.19e-07	0.000209	5.05e-25	1.06e-08	2.27e-09	1	1
	544650	Ntab0942330	LOC107764358	7.21	6.67	7.73	7.53	7.49	6.64	8.68	7.25	8.06	6.81	6.08	6.29	1.19e-09	2.68e-09	3.55e-28	6.92e-15	4.12e-11	1	0.243
	544651	Ntab0942340	LOC107764358	7.95	7.64	8.8	8.45	8.49	7.51	8.8	8.3	8.93	7.94	7.15	7.59	1.63e-15	1.95e-14	2.34e-20	2.05e-17	3.05e-15	0.00573	4.06e-07
	544652	Ntab0942350	LOC107773232	8.17	7.87	9.17	8.77	8.81	7.69	9.18	8.49	9.24	8.25	7.38	7.79	4.84e-14	2.56e-13	6.84e-17	3.21e-16	1.85e-12	0.029	4.27e-05
	544653	Ntab0942390	LOC107773232	8.52	8.22	9.51	9.11	9.15	8.04	9.5	8.84	9.59	8.61	7.72	8.16	9.06e-15	7.15e-14	1.48e-17	8.95e-17	3e-13	0.00776	1.6e-05
	544654	Ntab0942360	LOC107773232	6.46	5.91	7.13	6.79	6.82	5.93	7.66	6.65	7.36	6.17	5.38	5.71	1.32e-12	2.22e-09	5.66e-24	3.8e-15	4.86e-14	0.186	0.000126
	544655	Ntab0942380	LOC107773232	6.96	6.47	7.57	7.25	7.31	6.49	8.31	7.05	7.76	6.67	6.02	6.13	7.34e-12	1.25e-08	2.19e-26	7e-14	3.15e-12	1	0.00328
	544713	Ntab0943640	GUN4	3.32	2.54	3.97	3.46	3.35	3.05	4.7	2.8	4.05	2.83	2.37	2.9	2.15e-15	1	1.02e-22	0.00143	0.002	1	0.0515
	544792	Ntab0945170	ASPG1	3.92	4.2	3.51	3.84	3.8	3.98	5.05	3.69	3.3	3.3	4.47	3.56	1.68e-10	1	9.42e-32	5e-05	5.8e-21	1	0.019
	545009	Ntab0950370	ACA1	6.8	6.02	7.48	7.2	7.16	6	6.74	7.52	7.32	6.94	5.83	6.1	2.53e-22	3.56e-21	9.76e-20	3.96e-14	2.22e-23	0.00608	1
	545079	Ntab0952070	AT4G06744	3.41	3.41	4.01	3.4	3.9	3.51	5.93	3.97	3.74	3.23	2.46	2.29	0.000136	1	9.59e-42	0.0179	0.000393	1	0.0117
	545171	Ntab0954390		4.33	4.06	4.37	4.42	4.5	3.86	5.93	4.52	4.23	4.02	3.24	3.6	1	1	2.46e-09	1	1	1	1
	545196	Ntab0955250	TRXF1	7.17	6.84	8.2	7.47	7.59	7.16	7.6	7.66	8.24	7.43	6.2	7.2	1.27e-28	0.00666	1.35e-28	1.43e-13	3.47e-25	1	0.000216
	545252	Ntab0956660	RPT2	4.32	3.88	5.55	4.48	4.74	4.53	4.26	5.17	4.93	4.89	3.33	4.87	1.86e-32	1	1.6e-25	1.93e-11	5.06e-42	0.0964	9.96e-20
	545253	Ntab0987820	RPT2	4.36	3.95	5.57	4.5	4.79	4.58	4.34	5.19	4.95	4.88	3.45	4.91	3.81e-31	1	3.47e-23	1.02e-10	5.36e-40	0.0469	2.22e-18
	545362	Ntab0958960	CAB6A	8.18	7.67	7.71	8.07	7.97	7.55	9.14	7.95	8.16	7.59	7.46	6.75	3.61e-05	7.6e-05	1.22e-31	7.23e-08	3.07e-09	0.00209	3.63e-05
	545383	Ntab0634870		8.63	8.35	9.61	9.04	9.03	8.54	9.13	9.09	9.56	8.75	7.86	8.73	2.12e-28	3.81e-08	2.43e-25	1.77e-14	5.16e-21	1	0.000669
	545525	Ntab0963190	FRO7	5.43	4.41	7.46	5.87	6.02	5.42	5.29	5.93	6.91	5.93	4.35	6.07	1.07e-41	0.0252	9.5e-23	1.89e-13	5.12e-30	1	1
	545794	Ntab0970450	AT3G20015	2.34	2.12	3.43	2.77	2.61	2.52	4.14	2.59	2.71	2.41	2.25	1.63	6.31e-24	1	4.91e-30	1	0.00117	1	1
	545951	Ntab0974910	tldc1	4.72	4.18	3.85	4.71	3.95	4.15	5.52	3.86	3.95	3.83	4.79	3.62	1.45e-09	1.13e-06	1.74e-23	1	7.59e-21	1	1.28e-09
	545957	Ntab0975000	GH9B5	3.19	2.48	2.35	3.25	2.39	2.45	4.08	2.59	2.78	2.31	2.32	2	7.88e-07	4.12e-07	1.46e-17	1	1	1	1
	546149	Ntab0980070	PHT4;5	5.22	4.49	6.89	5.68	5.69	5.25	4.93	5.55	6.23	5.89	4.48	6.04	1.04e-42	0.00296	2.15e-23	1.78e-11	1.02e-29	5.45e-07	1.54e-11
	546370	Ntab0986980	AT4G02530	5.03	4.54	4.51	5.17	4.55	4.42	6.3	4.44	4.77	4.21	4.52	3.97	1	0.0413	1.05e-15	1	1	1	1
	546453	Ntab0989430		2.12	1.44	1.41	1.54	1.8	1.63	3.3	1.55	1.8	1.33	1.04	0.949	4.71e-05	1	6.25e-23	1	0.644	1	1
	480098	Ntab0001320	RD26	5.37	5.62	5.88	5.62	5.52	5.72	4.39	5.84	5.61	5.9	5.61	6.38	0.206	1	1.37e-19	1	1.26e-07	1	0.000301
	480099	Ntab0882450	RD26	4.84	5.13	5.22	5.08	4.94	5.16	3.82	5.29	5.03	5.3	5.1	5.84	1	1	1.56e-20	1	2.13e-05	1	0.000355
	480738	Ntab0006060	HARBI1	6.75	5.32	5.02	6.08	5.52	5.55	4.7	5.97	6.53	5.79	5.54	5.56	5.72e-20	1	1.48e-09	1	0.000914	0.0259	1
	480845	Ntab0006980		6.04	4.98	3.89	5.16	4.83	4.96	3.8	4.61	5.88	4.81	5.51	5.21	5.3e-20	1	9.39e-11	1	1.22e-13	1	1
	481144	Ntab0008900	ELF4	4.41	4.08	3.36	3.87	3.67	4.3	5.46	3.25	3.03	3.15	5.72	3.25	3.62e-11	0.00483	9.89e-38	2.46e-10	1.23e-38	6.37e-09	7.3e-21
	481149	Ntab0008950		4.75	5.45	2.77	4.53	4.21	4.26	3.04	4.61	4.84	4.53	4.61	4.19	3.98e-42	1	4.8e-18	1	1.08e-05	0.0245	0.117
	481413	Ntab0010790	WRKY41	7.47	6.47	5.26	6.67	6.25	6.33	5.49	6.1	7.46	6.09	6.94	6.27	3.14e-26	1	6.58e-14	1	2.16e-16	0.25	1
	481939	Ntab0015970	BCS1	3.97	3.53	2.53	3.44	3.5	3.12	2.68	3	4.42	2.89	3.46	3.6	1.2e-12	1	5.75e-10	1	7.51e-16	1	1
	482116	Ntab0017510		3.65	6.53	2.29	4.22	4.06	4.19	2.64	4.49	4.79	4.5	4.07	4.31	2.25e-38	1	7.46e-09	1	1.16e-05	1	1
	482560	Ntab0021430		3.79	2.86	2.56	3.08	3.47	2.69	1.75	2.84	2.68	4.4	3.23	3.41	0.00229	1	1.2e-08	1	1.95e-12	1.08e-05	1.47e-10
	483078	Ntab0027020		1.97	5.7	0.939	3.36	2.7	2.58	1.31	3	2.94	3.08	3.45	3.37	7.34e-47	1	1.96e-10	1	3.64e-11	1	1
	483079	Ntab0304860		1.73	5.51	0.649	3.14	2.43	2.36	0.961	2.75	2.76	2.88	3.22	3.14	1.56e-47	1	9.39e-12	1	5.36e-12	1	1
	483135	Ntab0027650		5.7	7.29	5.81	6.36	6.36	6.09	4.84	6.28	6.68	6.71	6.19	6.81	5.05e-23	1	8.36e-18	1	3.3e-07	0.0905	3.7e-05
	483392	Ntab0848250	THIC	6.91	6.22	6.94	6.87	6.42	6.8	7.68	6.04	5.96	6.33	8.24	5.97	3.37e-08	0.147	2.45e-34	1	3.76e-19	5.6e-12	2.7e-21
	483504	Ntab0031060	Dnajb13	4.46	3.55	4.2	4.09	4.32	3.82	3.14	3.81	4.3	4.93	3.68	4.48	3.25e-09	0.974	1.83e-17	6.12e-07	7.93e-28	8.42e-08	1.1e-10
	483505	Ntab0932800	Dnajb13	4.63	3.67	4.39	4.24	4.48	3.99	3.27	3.93	4.5	5.12	3.81	4.64	1.79e-09	1	7.54e-17	4.22e-06	5.18e-27	3.54e-07	3.16e-09
	483623	Ntab0032280	RAV1	4.57	5.9	3.08	4.53	4.5	4.52	3.23	5.02	4.95	4.46	4.75	4.65	9.57e-34	1	1.21e-11	1	0.438	1	0.000192
	483993	Ntab0035940	LOC107796336	4.73	4.93	1.47	4.1	3.64	3.46	1.95	4.44	4.86	3.42	3.98	3.51	7.7e-45	1	5.56e-23	1	2.9e-13	0.675	1
	484403	Ntab0039380	GRX480	4.16	4.73	1.92	4.09	3.53	3.25	2.62	3.69	4.74	3.49	3.62	3.31	6.04e-38	0.0129	1.06e-14	0.216	7.91e-11	1	1
	484650	Ntab0041540	RVE1	2.9	2.92	3.79	3.12	3.64	2.85	3.68	2.82	2.51	3.14	2.88	4.4	1	1	0.00299	1	1	1	1
	484679	Ntab0041780	WRKY6	7.41	8.11	5.31	6.9	6.82	7.11	5.05	6.73	7.35	7.4	7.47	7.59	1.54e-35	1	6.2e-23	1	5.63e-05	1	1
	484680	Ntab0931830	WRKY6	7.69	8.49	5.49	7.25	7.1	7.34	5.25	6.93	7.64	7.71	7.83	7.91	4.07e-39	1	1.15e-25	1	4.48e-06	1	1
	484744	Ntab0042280		3.12	2.32	2.76	2.8	2.58	2.83	1.7	2.25	2.5	2.89	3.3	3.86	0.0133	1	2.65e-14	1	1	1	1
	484745	Ntab0161400		3.11	2.19	2.73	2.82	2.46	2.76	1.41	2.04	2.4	2.9	3.39	4.04	0.0196	1	1.44e-15	1	1	1	1
	484746	Ntab0585990		3.21	2.25	2.83	2.91	2.54	2.85	1.4	2.09	2.49	3.01	3.5	4.19	0.0133	1	3.61e-16	1	1	1	1
	484747	Ntab0651170		3.05	2.19	2.72	2.71	2.5	2.74	1.58	2.11	2.43	2.83	3.24	3.83	0.0062	1	3.55e-14	1	1	1	1
	484749	Ntab0511450		4.14	3.06	3.73	3.75	3.5	3.69	2.14	2.86	3.4	4	4.43	5.13	0.000857	1	7.73e-18	1	1	1	1
	484750	Ntab0511410		2.66	1.85	2.37	2.33	2.15	2.4	1.29	1.81	2.04	2.46	2.85	3.39	0.0192	1	8.89e-13	0.429	1	1	1
	484751	Ntab0511370		3.15	2.16	2.75	2.75	2.55	2.77	1.2	1.88	2.43	3.01	3.49	4.22	0.0266	1	2.08e-17	1	1	1	1
	484752	Ntab0161390		3.77	2.85	3.43	3.42	3.29	3.36	2.02	2.56	3.13	3.66	4.11	4.73	0.00622	1	2.72e-18	1	1	1	1
	484988	Ntab0072650	EDR2	3.78	4.28	2.51	3.72	3.29	3.59	2.37	3.42	3.45	3.68	3.91	4.39	9.44e-32	1	6.17e-22	1	1.26e-08	1	3.2e-05
	485564	Ntab0581500		4.47	4.58	3.93	4.23	4.15	4.59	3.23	4	4.1	4.67	4.96	5	4.07e-10	0.000894	2.29e-29	0.00321	1.03e-06	1	1
	485634	Ntab0050500	BBX27	3.17	2.28	3.01	2.64	2.54	3.26	3.6	2.9	1.87	2.34	4.06	2.26	1.15e-13	2e-09	8.77e-32	1.03e-12	7.7e-22	3.69e-18	2.08e-21
	485635	Ntab0914190	BBX27	2.7	2.04	2.28	2.18	2.14	2.69	3.14	2.27	1.58	1.99	3.31	1.84	3.07e-10	1.87e-08	2.13e-32	9.26e-15	1.06e-22	6.81e-20	2.09e-22
	485793	Ntab0052020		2.21	2.68	1.52	3.17	0.834	2.48	1.2	1.69	2.38	2.01	3.08	2.47	6.62e-14	3.3e-35	3.29e-17	1.71e-06	4.82e-05	9.33e-06	0.000386
	485994	Ntab0054210		4.96	4.99	4.54	4.76	5	4.71	3.8	4.19	5.38	4.68	5.34	5.6	1	1	3e-14	1	2.93e-13	1	1
	486321	Ntab0057190	PUB19	6.23	5.41	5.11	5.82	5.39	5.56	4.07	6.08	6.06	5.65	5.54	6.05	2.72e-09	1	6.1e-16	1	9.11e-06	0.00172	1
	486322	Ntab0381140	PUB19	5.64	4.65	4.69	5.17	4.82	5.02	3.55	5.46	5.41	5.07	4.94	5.51	6.38e-08	1	1.07e-13	1	0.000154	0.0175	1
	486345	Ntab0057440	SRO5	3.39	5.65	2.44	4.03	3.72	3.74	2.63	4.19	4.36	4.24	3.62	3.75	3.31e-40	1	3.17e-12	0.938	0.000182	1	1
	486480	Ntab0058410	CIPK7	4.78	5.74	5.08	5.05	5.15	5.37	3.89	5.7	5.11	5.55	5.26	5.62	2.55e-12	1	2.89e-21	1	0.685	1	0.0918
	486642	Ntab0059910		3.44	7.1	2.48	5	4.1	3.97	3	4.87	4.61	4.51	4.99	3.85	3.75e-50	0.00777	7.88e-13	1	8.46e-11	0.126	3.49e-06
	486643	Ntab0261990		2.73	6.44	1.4	4.07	3.34	3.2	2.01	3.83	3.77	3.8	4.24	3.3	1.8e-51	1	5.78e-13	1	2e-13	0.193	4.41e-05
	486644	Ntab0871360		2.61	6.27	1.28	3.95	3.2	3.06	1.92	3.64	3.6	3.66	4.12	3.23	9.34e-51	1	5.35e-12	1	1.85e-13	0.0446	0.000538
	487106	Ntab0064400		2.18	2.84	2.4	2.35	1.88	3.15	1.53	2.52	3.24	2.43	2.27	2.78	0.0134	1.13e-14	3.46e-12	0.7	0.696	0.00189	1.53e-07
	487116	Ntab0802910		5.18	6.49	3.28	5.62	4.52	4.87	3.51	5.51	5.72	4.88	5.04	5.16	3.63e-42	8.18e-07	1.93e-18	0.143	2.21e-05	0.000304	0.00107
	487248	Ntab0065550		3.7	3.39	1.9	3.12	2.95	2.95	1.72	3.46	3.81	2.73	3.08	3.13	6e-24	1	4.06e-16	1	0.00162	1	1
	487403	Ntab0067150	BMY3	5.37	5.2	6.76	5.72	5.89	5.72	4.36	6.26	6.32	6.39	4.82	6.41	6.5e-38	1	8.14e-42	2.35e-10	3.19e-41	3.24e-05	1.61e-18
	487697	Ntab0070150		3.16	4.17	3.2	3.48	3.58	3.46	2.18	3.36	3.61	3.94	3.89	4	2.95e-19	1	1.15e-25	1	5.93e-05	1	1
	487724	Ntab0070400		4.84	5.14	3.13	4.3	4.28	4.53	2.41	3.94	4.82	4.69	5.02	5.3	1.41e-21	1	1.88e-21	1	1.3e-05	1	1
	487982	Ntab0073230	FTSH6	4.55	3.78	3.74	4.02	4.32	3.75	2.84	3.9	3.97	5.04	3.76	4.56	0.00919	1	2.36e-11	1	1.44e-19	1.4e-07	1.02e-12
	487983	Ntab0195540	FTSH6	4.6	3.77	3.86	4.11	4.37	3.77	2.87	3.94	4.12	5.08	3.72	4.63	0.00282	1	6.38e-13	0.368	2.69e-22	2.94e-08	2.31e-13
	488211	Ntab0075620	GTR2	4.92	6.53	2.55	4.58	4.67	4.75	2.72	4.17	4.58	5.29	5.73	5.47	1.05e-34	1	8.57e-17	1	9.76e-09	1	1
	488212	Ntab0307430	GTR2	4.03	6.02	2.19	4.1	4	4.14	2.67	3.89	3.89	4.58	4.8	4.59	1.12e-44	1	5.58e-16	1	2.51e-10	1	1
	488255	Ntab0076250	ABR1	2.87	6.27	2.58	3.92	3.75	4.03	2.02	3.85	3.39	4.54	4.66	4.97	4.72e-46	1	2.57e-24	1	1.79e-08	0.0208	0.113
	488256	Ntab0808210	ABR1	2.92	5.97	2.72	3.8	3.77	4	2.18	3.87	3.52	4.29	4.51	4.82	2.21e-43	1	2.53e-21	1	7.14e-07	0.0818	0.0444
	488298	Ntab0076580	BBX32	3.61	3.72	5.46	4.3	4.43	4.05	3.15	4.64	4.82	4.55	3.45	4.88	4.89e-42	0.201	3.38e-31	0.000166	8.15e-36	0.0421	4.11e-08
	488469	Ntab0078340		4.61	3.95	3.12	4.05	3.79	3.87	2.6	4.39	4.6	3.76	4.06	3.9	3.24e-25	1	6e-24	1	1.79e-07	0.741	1
	488470	Ntab0633630		5.7	5.03	4.01	5.1	4.8	4.86	3.41	5.54	5.63	4.81	5.05	4.96	1.77e-25	1	3.72e-24	1	0.00168	1	1
	489129	Ntab0085180	SIB1	6.05	6.35	5.54	6.02	6.19	5.74	4.61	6.14	6.39	5.73	6.5	6.52	2.15e-06	1	6.5e-20	1	1.63e-12	1	1
	489156	Ntab0085450	ZIFL1	2.56	2.69	3.76	2.82	3.01	3.16	2.07	2.93	2.86	3.08	2.95	4.22	2.61e-28	1	5.65e-30	0.00175	1.07e-20	7.84e-05	1.48e-06
	489158	Ntab0559470	ZIFL1	2.01	2.1	2.9	2.27	2.3	2.43	1.58	2.16	2.16	2.41	2.35	3.45	1.8e-24	1	8.95e-32	0.00172	2.5e-19	0.000601	1.92e-06
	489482	Ntab0088560		4.78	5.83	5.21	5.23	5.32	5.25	3.84	4.07	4.73	5.52	7.05	6.51	0.00399	1	4.15e-23	0.000414	1.14e-16	1	1
	489725	Ntab0091180	RRTF1	5.62	3.7	3.48	4.48	3.98	4.38	3.24	4.31	5.26	4.19	4.13	4.45	1.63e-27	1	1.08e-11	1	0.0405	4.68e-05	1
	489956	Ntab0093730		3.48	2.71	2.48	2.99	2.76	2.94	1.74	3.14	3.15	2.86	2.71	3.83	1.13e-13	1	4.6e-21	1	0.00527	1	1
	489957	Ntab0541210		2.58	1.72	1.28	1.95	1.78	1.87	0.802	2.12	2.05	1.75	1.77	2.77	8.5e-17	1	5.96e-16	1	0.559	1	1
	489958	Ntab0093740		5.67	5.09	3.84	5.08	4.73	4.82	3.39	5.66	5.93	4.59	4.78	4.76	2.74e-22	1	1.03e-21	1	0.0077	1	1
	490133	Ntab0095450	MGL	5.81	5.76	6.13	5.9	5.97	5.83	4.54	5.97	5.77	6.41	5.94	6.74	0.0164	1	3.09e-35	1	9.3e-20	3.25e-06	1.03e-08
	490134	Ntab0429240	MGL	5.53	5.45	5.88	5.61	5.7	5.54	4.15	5.71	5.46	6.16	5.69	6.53	0.00124	1	7.43e-37	1	6.45e-19	2.94e-06	1.28e-07
	490182	Ntab0420560	RLK1	3.4	2.74	1.6	2.53	2.62	2.61	1.42	2.45	3.15	2.59	2.66	3.22	3.46e-26	1	1.59e-16	1	1.9e-12	1	1
	490183	Ntab0849200	RLK1	3.32	2.65	1.63	2.48	2.61	2.52	1.45	2.38	3.04	2.53	2.64	3.19	6.28e-24	1	7.99e-15	1	2.27e-10	1	1
	490301	Ntab0333780	PUP3	3.87	5.42	3.72	4.47	4.19	4.35	3.33	4.51	4.03	4.36	5.05	4.73	1.51e-29	1	2.04e-16	1	5.24e-08	0.446	0.000731
	490462	Ntab0098510		1.59	4.81	0.846	2.54	2.31	2.38	1.09	2.59	2.67	3	2.47	2.5	1.18e-41	1	2.17e-08	1	6.25e-12	1	1
	490463	Ntab0304850		1.72	4.92	0.89	2.68	2.39	2.47	1.16	2.6	2.75	3.11	2.69	2.57	9.43e-43	1	3.45e-09	1	2.01e-11	1	1
	490522	Ntab0098830		3.54	3.41	4.43	3.64	3.85	3.87	2.2	3.7	3.62	4.41	3.7	5.16	3.07e-19	1	9.71e-39	1	2.59e-19	0.00712	2.06e-05
	490523	Ntab0345590		3.51	2.89	4.46	3.41	3.69	3.74	2.13	3.48	3.63	4.09	3.55	4.89	2.48e-29	1	9.07e-35	1	4.38e-21	0.000201	1.95e-09
	490867	Ntab0102470		2.7	2.43	1.09	2.16	1.87	2.2	1.2	2.04	2.94	1.86	2.12	2.23	2.81e-27	1	9.53e-16	1	1.44e-07	1	0.409
	491234	Ntab0106780		4.51	3.86	3.23	3.89	3.46	4.24	5.62	3.18	2.1	3.17	6.15	3.2	3.96e-05	1	1.41e-28	6.08e-07	1.29e-26	1.04e-07	3.53e-13
	491235	Ntab0572780		5.22	4.6	3.9	4.53	4.21	4.97	6.36	3.83	2.85	3.83	6.92	3.9	8.02e-07	1	1.22e-31	3.43e-08	6.35e-30	9.64e-09	1.35e-14
	491370	Ntab0292760	AT1G11330	3.49	3.43	2.87	3.17	3.22	3.39	2.33	2.97	2.95	3.53	3.76	4.11	4.59e-16	1	8.39e-37	2.37e-06	0.000292	1	1
	491371	Ntab0108090	AT1G11300	4.38	4.03	4.05	3.97	4.11	4.35	3.17	3.66	3.91	4.47	4.69	5.08	0.0628	0.125	2.8e-31	0.00146	1	1	1
	491381	Ntab0108150		5.82	5.65	4.5	5.31	5.5	5.17	4.27	4.57	5.32	5.44	6.19	6.24	8.36e-12	1	1.22e-14	1	1.01e-13	1	1
	491382	Ntab0500780		6.31	6.2	4.85	5.79	5.98	5.61	4.58	4.94	5.91	5.94	6.69	6.73	2.25e-14	1	1.28e-16	1	5.99e-16	1	1
	491383	Ntab0500750		5.87	5.85	4.55	5.43	5.57	5.28	4.47	4.76	5.47	5.49	6.18	6.22	1.09e-15	1	3.12e-14	1	5.72e-15	1	1
	491407	Ntab0489640	FUR1	2.91	4.77	2.97	3.39	3.41	3.81	2.21	3.34	3.04	4.41	4.23	3.98	2.93e-25	1	1.3e-19	0.541	2.51e-07	0.000191	0.0106
	491471	Ntab0108660		5.85	6.84	5.16	6.03	5.91	5.91	4.64	6.3	6.35	6.38	6.07	5.79	5.86e-27	1	7.81e-21	1	1	0.012	0.134
	491648	Ntab0110970	MES15	4.39	4.94	2.52	4.01	4.03	3.85	2.63	3.88	4.52	3.88	4.4	4.38	2.65e-28	1	1.15e-11	1	4.52e-10	1	1
	491982	Ntab0113820		2.86	2.53	1.64	2.18	2.82	2.03	1.33	2.38	1.62	3.53	2.41	2.75	0.14	1	0.000219	1	1.34e-09	1	0.0336
	492070	Ntab0114970		1.8	4.89	2.32	3.26	2.99	2.76	2.15	4.53	2.7	2.8	2.8	3	9.41e-34	1	2.81e-13	1	1.08e-05	0.00614	0.00845
	492146	Ntab0631720		3.28	1.73	2	2.11	2.36	2.54	1.23	2.28	2.7	2.4	2.46	2.99	6.17e-17	1	1.88e-09	0.000213	9.9e-06	0.175	1
	492360	Ntab0118500	LOC107782951	3.36	2.83	2.31	2.88	3.03	2.62	1.48	2.52	2.34	4.02	2.91	3.72	0.0564	1	8.09e-12	1	2.03e-11	0.037	7.46e-07
	492425	Ntab0119560	ERF1	2.47	4.35	3.13	3.43	3.45	3.07	2.48	4.42	3.75	2.75	3.11	3.38	1.44e-27	1	8.29e-20	1	5.27e-06	0.00754	5.21e-11
	492601	Ntab0681770		2.55	3.64	2.09	3.27	2.68	2.38	1.92	3.68	3.68	2.8	2.08	2.23	4.14e-25	2.39e-08	4.15e-26	0.000138	2.6e-07	0.0704	0.01
	492603	Ntab0455620		2.76	3.86	2.18	3.52	2.79	2.54	2.09	3.85	3.88	2.93	2.26	2.42	1.75e-25	1.74e-09	3.2e-24	0.0104	2.9e-06	0.838	0.0902
	492619	Ntab0121250	CYP81D11	4.64	4.74	4.38	4.59	4.63	4.54	3.48	4.57	4.42	5.24	4.38	5.42	1	1	2.65e-19	1	0.000767	1	1
	493332	Ntab0128280	LBD41	2.79	6.52	0.925	3.77	3.27	3.22	1.52	3.74	4.08	3.8	3.5	3.66	3.84e-41	1	1.66e-08	1	8.95e-06	1	0.827
	493333	Ntab0319370	LBD41	3.22	7.08	1.14	4.17	3.65	3.64	1.8	4.17	4.49	4.22	3.97	4.06	1.07e-41	1	7.85e-09	1	1.19e-05	1	0.13
	493350	Ntab0128400		5.31	5.82	4.22	5.33	5.04	5.01	3.54	5.26	5.36	5.54	5.51	5.42	3.81e-24	1	3.03e-23	1	0.192	1	1
	493671	Ntab0131380	ANK1	5.6	5.59	3.92	5.12	5	5.01	4	4.44	5.53	5.08	5.79	5.35	5.14e-31	1	8.08e-21	1	3.16e-26	1	0.374
	493673	Ntab0744880	AT2G01680	5.68	5.66	4	5.19	5.1	5.07	4.11	4.51	5.61	5.16	5.84	5.43	2.46e-30	1	7.52e-20	1	4.2e-26	1	0.725
	493676	Ntab0131400		5.13	4.87	3.32	4.47	4.79	4.09	3.38	4.21	3.71	5.52	4.92	4.87	1.51e-07	1	0.000121	1	2.39e-08	0.236	0.0134
	493677	Ntab0664060		4.25	3.85	2.61	3.56	3.93	3.25	2.49	3.46	2.83	4.7	3.94	3.94	1.29e-05	1	5.34e-05	1	4.39e-08	0.306	0.0116
	493678	Ntab0744840		6.81	6.29	5.37	6.55	6.36	5.62	4.34	5.86	6.35	7.2	6.29	6.79	6.18e-06	0.764	4.39e-12	1	1.2e-15	0.00128	9.46e-08
	493679	Ntab0131410		6.44	5.9	5.08	6.14	5.97	5.37	4.5	5.47	6.01	6.79	5.75	6.19	2.96e-09	0.206	2.45e-12	1	6.95e-18	0.000321	5.59e-12
	493682	Ntab0740320		5.21	4.49	3.5	4.69	4.63	3.94	3.35	4.12	4.52	5.16	4.51	4.67	5.73e-13	0.283	3.56e-06	1	3.84e-11	0.000876	5.21e-09
	493683	Ntab0131450		5.49	4.48	3.45	4.68	4.67	4.12	3.22	4.1	4.64	5.18	4.84	4.78	2.22e-16	1	4.02e-08	1	3.61e-07	0.00213	4.4e-09
	493684	Ntab0740310		5.2	4.12	3.03	4.31	4.29	3.8	2.83	3.73	4.29	4.9	4.48	4.39	2.04e-17	1	1.72e-08	1	8.89e-07	0.00131	7.4e-10
	493685	Ntab0131460	HSP17.9-D	6.37	5.76	4.94	5.98	5.89	5.25	4.27	5.39	5.83	6.64	5.73	6.17	2.49e-08	1	3.65e-11	1	1.29e-15	0.0032	2.76e-08
	493686	Ntab0740290	HSP17.9-D	5.98	5.38	4.58	5.63	5.48	4.87	3.89	5.01	5.48	6.33	5.3	5.73	4.78e-09	0.474	7.93e-13	1	5.14e-18	0.000483	1.72e-11
	493687	Ntab0744750		6.8	6.22	5.27	6.44	6.31	5.59	4.33	5.83	6.27	7.15	6.18	6.7	1.09e-07	1	1.24e-12	1	1.29e-16	0.00107	8.88e-09
	494085	Ntab0136070	byr2	5.95	7.28	5.72	6.36	6.35	6.24	4.93	6.97	6.79	6.44	6.36	6.28	8.42e-29	1	8.96e-25	1	1	0.000244	0.00311
	494086	Ntab0857220	LOC107796336	5.04	6.31	4.84	5.45	5.42	5.31	4.14	6.05	5.77	5.49	5.41	5.41	8.18e-31	1	1.64e-25	1	1	0.000598	0.000228
	494087	Ntab0136080	NP3	6.37	7	3.84	6	5.62	5.62	4.1	6.13	6.62	5.66	6.12	5.67	3.3e-46	1	5.04e-24	1	1.2e-05	0.00407	1
	494160	Ntab0136650	HSFB3	4.8	5.54	4.8	5.19	5.1	4.87	4.16	4.86	4.85	5.18	5.31	6	1.37e-07	1	1.08e-14	1	1	1	1
	494161	Ntab0419920	HSFB3	5.8	6.63	6.33	6.45	6.31	6	5.11	6.27	6.28	6.52	6.2	7.13	6.39e-10	0.599	1.01e-20	0.561	0.0115	8.01e-05	0.0916
	494184	Ntab0136800	DREB1A	6.16	5.12	3.51	5.18	4.64	5.01	3.83	5.49	6.06	4.66	4.82	4.63	1.44e-29	1	5.68e-14	1	1.07e-08	9.48e-05	1
	494186	Ntab0136830	CBF2	7.25	6.1	5.04	6.39	5.85	6.19	4.79	6.71	7.24	5.91	6.03	6.04	4.24e-22	1	1.04e-14	1	1.11e-06	2.73e-06	1
	494194	Ntab0136900	AAE3	7.85	8.35	7.36	7.91	7.78	7.87	6.47	8.01	8.15	8.23	8.04	8.13	1.33e-21	1	6.36e-33	1	0.00108	0.13	4.18e-08
	494198	Ntab0136930		7.35	6.99	8.53	7.83	7.97	7.1	6.42	7.11	7.99	7.58	8.02	8.66	3.42e-10	0.0316	1.9e-09	0.656	3e-05	0.000258	1
	494246	Ntab0137660		6.69	6.24	6.99	6.61	6.48	6.82	7.2	5.97	5.96	6.36	7.79	6.66	4.46e-08	1	4.85e-26	0.000117	7.8e-18	6.54e-05	1.27e-12
	494247	Ntab0737350		6.69	6.22	7	6.61	6.47	6.83	7.24	5.95	5.93	6.34	7.85	6.65	6.73e-08	1	4.78e-26	0.000233	1.58e-17	6.98e-05	3.08e-12
	495346	Ntab0149500		4.88	4.86	5.3	4.87	4.98	5.16	3.83	4.98	4.98	5.41	5.14	5.71	0.000211	1	1.89e-27	1	2.4e-06	1	0.000126
	495347	Ntab0163900		5.13	5.12	5.45	5.05	5.24	5.39	4.07	5.23	5.22	5.64	5.38	5.84	0.278	1	1.87e-27	1	0.000493	1	0.000346
	495704	Ntab0202330	AT1G04910	5.09	5.25	2.62	4.47	4.14	4.38	3.3	4.36	5.06	4.35	4.57	4.2	3.43e-43	1	5.29e-14	1	2.36e-12	4.68e-05	0.339
	495960	Ntab0155740		5.05	4.26	6.31	5.03	5.42	5.15	4.13	5.55	5.6	5.56	4.29	6.08	4.8e-36	1	4.98e-28	2.52e-05	1.96e-32	1	7.01e-13
	496061	Ntab0156920	AT5G57150	5.09	4.4	3.09	4.25	4.1	4.25	3	4.47	4.79	4.29	4.28	4.26	1.83e-31	1	1.29e-16	1	0.0642	0.259	0.706
	496239	Ntab0668120	WRKY40	3.75	4.31	2.86	3.62	3.59	3.71	2.72	2.84	4.13	3.51	3.95	4.76	5.59e-05	1	1.28e-05	1	0.00102	1	1
	496544	Ntab0163440	DRL1	5.36	5.13	3.88	4.88	4.71	4.8	3.57	4.84	5.57	4.88	4.88	4.91	3.25e-26	1	4.75e-21	1	0.0371	0.000297	0.00014
	496545	Ntab0727470	CCR1	5.85	5.42	4.68	5.35	5.21	5.41	4.02	5.49	6.05	5.39	5.34	5.56	9.29e-19	1	8.89e-24	1	0.000526	0.000916	0.000259
	496560	Ntab0163630	CSLD3	5.66	6.3	2.63	5.07	4.58	4.97	3.88	4.74	5.63	4.93	5.25	4.66	1.68e-46	1	2.99e-10	1	6.89e-07	0.000249	0.00262
	496632	Ntab0164310	NAC041	4.88	4.98	2.52	4.33	3.93	4.14	3.22	4.4	4.94	3.96	4.22	3.94	7.96e-44	1	1.86e-15	1	2.24e-12	0.0142	1
	496665	Ntab0164470	WRKY45	3.93	4.35	3.12	3.74	4.03	3.65	2.65	3.38	3.95	3.74	4.53	4.62	1.27e-05	1	4.52e-08	1	3.05e-05	1	1
	496666	Ntab0547550	WRKY75	3.7	3.94	2.85	3.44	3.69	3.36	2.48	3.17	3.63	3.38	4.12	4.26	0.000122	1	3.52e-06	1	0.00044	1	1
	496712	Ntab0164760	CML38	5.71	5.42	2.97	4.72	4.69	4.72	2.65	4.87	5.74	4.83	4.95	5.07	3.72e-35	1	4.77e-24	1	2.51e-07	0.473	1
	496713	Ntab0602390	LOC107277351	6.29	5.53	3.56	5.32	5.02	5.09	3.39	5.4	6.16	5.21	5.23	5.28	6.1e-34	1	8.35e-21	1	0.000343	0.00689	1
	496959	Ntab0167230	AT3G62260	5.96	5.43	4.14	5.52	4.91	5.14	3.87	5.31	5.88	5.37	5.29	5.26	2.86e-36	0.000721	3.38e-26	1	0.197	0.0148	0.122
	497035	Ntab0167820		6.53	5.59	5.42	6	5.89	5.68	4.95	6.23	6.78	5.83	5.58	5.6	5.43e-11	1	2.55e-12	1	7.51e-07	0.0296	1
	497064	Ntab0212740	AT4G34320	5.72	4.68	2.8	4.59	4.18	4.46	3.47	4.48	5.28	4.31	4.53	4.26	1.98e-43	1	3.77e-14	1	1.65e-10	0.000607	0.0198
	497143	Ntab0168840	GolS1	3.41	2.9	2.53	2.87	3.11	2.87	1.87	2.38	2.56	4	2.9	3.98	0.00201	1	1.53e-17	1	1.47e-20	0.0627	1.36e-07
	497153	Ntab0168880		4.38	5.35	1.25	3.85	3.43	3.74	1.34	3.46	4.19	4.01	4.76	4.1	4.29e-46	1	1.87e-26	1	1.56e-12	1	1
	497312	Ntab0170460	XTR6	7.31	6.88	4.78	6.51	6.08	6.41	5.2	6.3	7.27	6.43	6.45	6.19	8.72e-31	1	3.2e-11	1	6.16e-07	0.000282	1
	497313	Ntab0170490	XTR6	6.88	6.32	4.6	6.15	5.65	6.02	4.74	6.03	6.83	5.96	6.04	5.9	7.24e-28	1	2.46e-12	1	1.27e-05	7.94e-05	1
	497405	Ntab0171480	CTSB	6.19	5.8	5.97	5.93	5.8	6.22	6.34	5.67	5.2	5.82	6.92	6.1	1	1	7.06e-19	5.85e-11	3.64e-19	0.0344	1.27e-06
	497406	Ntab0779810	CTSB	6.01	5.65	6	5.79	5.74	6.13	6.25	5.52	5.05	5.68	6.94	6.01	1	1	2.87e-23	1.27e-12	1.93e-20	0.000256	1.03e-09
	497462	Ntab0171810	ITN1	5.23	5.47	2.33	4.41	4.17	4.46	3.16	4.47	4.87	4.36	4.79	4.34	4.21e-51	1	2.86e-16	1	2.14e-17	5.74e-06	0.00499
	497464	Ntab0171820		6.54	6.49	3.57	5.64	5.39	5.59	4.45	5.63	6.17	5.6	5.81	5.47	7.89e-45	1	1.73e-11	1	1.36e-12	0.0022	0.119
	497573	Ntab0172520	YBR287W	3.58	5	2.62	3.5	3.82	3.86	1.67	3.6	3.66	4.42	4.42	4.57	2.19e-24	1	3.35e-22	1	0.000117	1	1
	497574	Ntab0229020	SPAC5D6.04	4.28	5.89	3.11	4.18	4.54	4.54	2.05	4.38	4.35	5.17	5.24	5.32	8.9e-25	1	9.1e-22	1	0.00232	1	1
	497721	Ntab0174630	AT1G55290	5.55	7.19	5.38	6.08	6.24	5.8	5.05	5.79	5.93	5.82	6.75	6.97	1.69e-19	1	4.85e-10	1	6.58e-11	1.41e-05	7.83e-08
	497769	Ntab0175080	AT1G07870	5.37	6.21	5.48	5.87	5.76	5.45	4.26	5.69	6.24	5.84	5.79	6.23	1.99e-13	0.598	4.32e-27	0.0148	0.454	2.84e-07	1.06e-08
	497770	Ntab0517510	AT1G07870	4.62	5.27	4.9	5.08	5	4.73	3.67	4.91	5.41	5.16	4.93	5.45	2.45e-07	1	4.82e-25	0.408	1	4.11e-06	4.31e-06
	497799	Ntab0175320	AT5G10150	4.61	4.75	2.67	4.08	4.01	3.96	3.33	4.13	5.27	3.59	3.9	3.76	1.31e-32	1	1.81e-17	1	1.44e-12	1.65e-05	1
	497923	Ntab0418520		7.85	6.83	6.12	7.14	6.76	6.94	5.91	7.21	7.63	6.86	7.08	6.85	3.73e-28	1	4.74e-16	1	9.31e-07	5.35e-09	1
	498385	Ntab0182030	LOC4336407	3.37	4.42	1.98	3.68	3.2	2.95	2.14	3.97	4.18	2.93	3.04	3.22	2.45e-40	0.000357	2.79e-24	1	4.67e-14	1	1
	498386	Ntab0563910	LOC4336407	3.35	4.2	1.92	3.51	3.1	2.9	2.01	3.91	4.09	2.9	2.86	3.08	3.34e-36	0.313	1.77e-23	1	2.48e-12	1	1
	498394	Ntab0182130	BBX32	2.05	1.11	4.6	2.4	2.83	2.51	1.46	2.79	2.98	2.79	1.99	3.52	7.63e-50	1	1.07e-19	1	3.22e-33	0.00691	1.42e-07
	498472	Ntab0182750		6.48	7.98	6.43	7.19	7.01	6.71	5.68	6.93	7.38	7.35	6.95	7.4	2.51e-28	1	1.31e-19	1	2.2e-07	6.05e-06	6.77e-09
	498488	Ntab0182950		4.91	5.21	3.48	4.7	4.42	4.5	3.24	4.52	5.26	4.52	4.72	4.89	4.02e-25	1	4.74e-17	1	1.93e-09	0.165	1
	498649	Ntab0184270		4.91	4.34	4.21	4.51	4.77	4.2	3.41	4.23	4.44	5.33	4.42	5.03	0.0445	1	6.07e-12	1	7.16e-17	9.64e-07	1.01e-13
	498650	Ntab0337450	HSP22.0	5.07	4.54	4.34	4.73	5.05	4.21	3.01	4.36	4.54	5.86	4.67	5.35	1	1	1.93e-11	1	5.94e-17	1.49e-07	3.37e-12
	498883	Ntab0186990	DUR3	3.78	4.09	4.07	3.79	4	4.12	3.21	3.39	3.17	4.17	5.1	4.96	1	1	3.93e-26	0.0151	1.41e-16	1	0.442
	498884	Ntab0943330	DUR3	3.68	4.01	3.96	3.71	3.89	4.01	3.11	3.3	3.12	4.08	4.97	4.8	1	1	2.68e-26	0.104	6.78e-17	1	1
	498921	Ntab0187660		5.05	4.56	4.99	4.93	4.9	4.78	3.66	5	5.13	5.19	4.57	5.64	0.000115	1	1.09e-27	5.47e-06	8.38e-21	0.000166	9.52e-05
	498922	Ntab0870520		4.22	4.18	4.27	4.32	4.18	4.18	2.86	4.36	4.42	4.59	3.96	5.14	1	1	1.26e-32	1	6.83e-19	0.00406	1.68e-06
	499067	Ntab0189700	BBX32	5.28	3.91	6.52	5.34	5.29	5.09	4.1	5.71	5.68	5.29	4.69	5.92	8.94e-42	1	7.82e-22	1	5.35e-26	0.000935	0.0372
	499253	Ntab0195750	JAZ1	5.27	6.36	1.95	4.92	4.29	4.42	2.79	4.76	5.53	4.55	4.97	4.41	5.73e-49	1	9.4e-19	1	4.66e-13	0.247	1
	499254	Ntab0820740	JAZ1	5.78	6.91	2.34	5.42	4.76	4.9	3.29	5.16	6.02	5.08	5.48	4.89	2.53e-50	1	1.58e-18	1	1.25e-13	0.00207	1
	499261	Ntab0195840	AT1G53540	6.69	6.55	5.3	6.4	6.21	5.96	4.29	6.38	6.48	7.04	6.01	6.76	9.33e-10	1	6.39e-16	1	3.55e-24	0.000123	1.09e-09
	499262	Ntab0820690	HSP18.5-C	7.2	6.97	5.88	6.9	6.73	6.45	4.83	6.92	7.07	7.53	6.39	7.23	1.01e-08	1	1.55e-16	1	8.79e-26	2.86e-05	2.67e-10
	499483	Ntab0198030	DDF1	6.26	7.19	2.47	5.68	4.98	5.3	3.54	5.69	6.27	5.27	5.77	5.15	1.2e-45	1	2.2e-14	1	1.44e-06	6.06e-05	1
	499616	Ntab0199830	WRKY41	7.9	7.49	5.59	7.3	6.86	6.87	6.02	6.78	7.97	6.81	7.34	6.97	9.09e-32	1	2.32e-13	1	1.26e-18	0.141	1
	499952	Ntab0496970	SIP3	5.09	6.26	7.21	6.14	6.41	5.99	4.94	6.49	6.59	6.55	5.7	6.74	6.39e-45	0.0771	1.82e-30	3.91e-16	9.11e-38	5.15e-10	1.58e-18
	500419	Ntab0208490	SPBC2A9.03	4.31	4.71	4.53	4.54	4.51	4.49	3.21	4.61	4.72	5.01	4.59	4.86	0.0253	1	3.03e-29	0.00577	1.96e-21	1.18e-05	4.67e-08
	500519	Ntab0209620	HB-7	4.19	3.51	4.38	4.01	3.88	4.18	2.71	4.48	3.99	4.26	3.84	4.94	5.72e-06	1	5.58e-17	1	2.42e-12	2.79e-05	4.63e-09
	500607	Ntab0305540	SRC2	6.93	7.07	5.17	6.57	6.21	6.42	5.26	6.46	7.05	6.57	6.59	6.31	1.46e-36	1	4.03e-19	1	0.0132	0.000133	1
	500700	Ntab0211780		7.39	7.04	5.61	6.81	6.57	6.68	5.56	6.85	7.44	6.8	6.79	6.53	2.06e-29	1	2.42e-17	1	6.25e-08	0.0142	1
	500704	Ntab0211820	PLPB	4.84	4.84	4.81	4.84	4.83	4.82	5.49	3.93	4.47	4.28	6.21	4.69	1	1	1.46e-27	1	2.93e-34	5.62e-08	1.28e-16
	500705	Ntab0436620	PLPB	4.82	4.56	4.87	4.75	4.74	4.76	5.28	3.92	4.54	4.42	5.9	4.48	1	1	6.08e-20	1	1.1e-28	1.49e-06	3.21e-15
	500924	Ntab0214710		3.82	5.68	2.95	4.5	4.05	3.95	2.79	4.84	4.31	4.29	4.17	4.47	3.65e-42	1	1.18e-19	1	1	1	0.000171
	501074	Ntab0216300		6.42	5.76	7.48	6.2	6.64	6.78	6.22	5.54	6.58	6.77	6.94	7.31	1.62e-20	1	6.41e-12	0.818	1	1	1
	501083	Ntab0618510	SFH12	2.57	3.24	1.13	2.54	2.27	2.16	1.15	2.05	2.76	2.44	2.95	2.45	3.24e-32	1	1.12e-16	1	8.21e-09	0.935	0.000653
	501202	Ntab0217570		4.26	3.93	3.71	3.96	3.92	4.02	2.79	3.81	4.25	3.82	4.53	4.63	1	1	2.15e-15	0.48	9.78e-07	1	1
	501215	Ntab0217680	CBF1	7.09	5.27	4.31	5.85	5.12	5.74	4.32	6.15	6.69	5.37	5.41	5.29	3.72e-28	1	9.96e-13	1	3.92e-07	7.24e-05	1
	501216	Ntab0217720	CBF1	8.43	7.26	5.84	7.45	6.8	7.32	5.79	7.67	8.24	7.07	7.15	7.04	7.72e-26	1	3.05e-13	1	0.00122	7.06e-07	1
	501223	Ntab0217770	AT4G23030	4.05	6.27	2.4	4.45	4.2	4.09	2.82	4.34	4.53	4.64	4.78	4.2	3.45e-46	1	1.36e-14	1	2.48e-06	0.862	0.507
	501224	Ntab0630420	AT4G23030	3.99	6.15	2.38	4.39	4.12	4.03	2.84	4.21	4.44	4.49	4.78	4.18	3.52e-45	1	3.1e-13	1	1.49e-07	1	0.329
	501303	Ntab0218310	AAE3	7.61	8.23	7.08	7.71	7.54	7.68	6.24	7.76	7.89	8.02	7.91	7.95	2.43e-25	1	3.24e-32	1	0.0951	0.326	1.65e-07
	501304	Ntab0218320		5.69	5.25	6.27	6.18	5.82	5.25	4.37	5.02	5.95	5.77	6.43	6.94	0.000552	0.00215	5.7e-16	0.232	0.000669	9.05e-06	0.0175
	501448	Ntab0219300		1.65	5.31	0.641	3	2.35	2.28	0.965	2.68	2.52	2.77	3.19	3	1.53e-49	1	6.04e-13	1	5.86e-14	1	0.689
	501472	Ntab0219520	EPN3	3.44	3.25	4	3.54	3.64	3.51	2.63	3.35	3.54	3.67	3.77	4.48	7.07e-13	1	6.37e-25	1	0.0942	1	1
	501496	Ntab0219700		5.84	5.62	5.69	5.73	5.98	5.46	4.44	5.45	6.09	6.46	5.37	6.4	1	0.0531	4.66e-25	0.000557	1.54e-29	7.69e-10	1.94e-17
	501498	Ntab0946920		5.87	5.52	5.55	5.71	5.98	5.28	4.13	5.29	6.1	6.58	5.24	6.42	1	0.00713	1.22e-23	0.000997	1.23e-26	1.54e-08	5.15e-16
	501582	Ntab0220520	LOC107781126	7.84	8.86	7.88	8.26	8.31	8.02	6.84	8.41	8.63	8.34	8.36	8.49	2.99e-14	1	1.82e-18	1	1	0.00983	0.0017
	501583	Ntab0263610	LOC107781126	8.05	8.97	7.95	8.44	8.4	8.14	6.95	8.51	8.8	8.46	8.52	8.62	1.49e-14	1	6.11e-20	1	0.0132	0.00376	0.000523
	501584	Ntab0263620	LOC107781126	7.1	8.17	7.26	7.6	7.57	7.36	6.19	7.91	7.98	7.66	7.55	7.66	2.03e-17	1	1.04e-21	1	0.00701	2.14e-05	1.61e-06
	501595	Ntab0220740		5.77	5.27	3.68	5.13	4.71	4.91	3.13	5.76	5.95	4.66	4.93	4.92	3.6e-24	1	3.04e-22	1	0.878	1	1
	501712	Ntab0221950	hsc70	6	6.11	5.14	5.87	5.87	5.52	3.96	5.49	5.75	6.64	5.64	7	2.43e-07	1	4.71e-25	1	3.52e-23	2.63e-08	7.32e-17
	501713	Ntab0259670	HSP70	6.35	6.23	5.18	6.06	6.1	5.62	4.5	5.69	5.87	6.86	5.79	6.74	4.27e-10	1	2.77e-17	1	2.01e-19	1.16e-05	1.14e-13
	501803	Ntab0223500	WRKY23	4.87	6.27	3.56	4.97	4.73	5.01	3.68	4.63	4.98	5.32	5.46	5.27	5.85e-41	1	2.49e-18	1	1.79e-12	1	1
	501804	Ntab0936620	WRKY23	4.56	5.59	3.42	4.63	4.33	4.62	3.25	4.36	4.58	4.86	5.04	5.02	5.8e-33	1	2.05e-18	1	0.00103	1	1
	501838	Ntab0223970	EXLA1	7.36	7.27	4.6	6.73	6.14	6.41	5.24	6.66	7.18	6.47	6.6	6.2	5.62e-45	1	1.68e-16	1	5.78e-09	1.58e-07	0.396
	502098	Ntab0354650		6.53	6.1	4.49	5.89	5.53	5.73	4.54	5.46	6.31	5.6	6.26	6.04	1.21e-29	1	1.57e-15	1	1.19e-15	0.165	1
	502243	Ntab0229420	LOC102597498	8.04	8.18	6.26	7.63	7.37	7.51	6.35	7.74	8.13	7.59	7.63	7.44	1.45e-43	1	1.39e-24	1	0.0127	0.00769	1
	502244	Ntab0367980	LOC102597498	8.46	8.62	6.41	7.98	7.69	7.84	6.58	8.12	8.47	8	8	7.7	3.47e-45	1	4.14e-24	1	0.00209	0.0009	1
	502272	Ntab0229990	CMPG1	3.43	3.29	2.07	3.12	2.96	2.75	1.77	3.08	3.92	2.72	3.05	2.98	2.97e-21	1	6.73e-20	1	2e-09	1	1
	502273	Ntab0917020	AT5G37490	4.46	4.47	2.91	4.2	3.93	3.74	2.4	4.11	5.13	3.83	4.14	3.94	5.8e-24	1	3.47e-24	1	4.93e-10	0.00071	1
	502279	Ntab0230080	AT1G14780	5.08	5.37	4.54	5.03	5.09	4.88	3.71	4.94	5.42	5.24	5.34	5.23	2.88e-13	1	1.34e-25	1	1	1	1
	502349	Ntab0230930		2.92	3.67	0.989	2.64	2.51	2.45	1.31	2.67	3.11	2.58	2.96	2.44	3.58e-37	1	6.79e-14	1	1.05e-06	1	1
	502350	Ntab0858200		3.48	4.09	1.39	3.11	2.9	2.97	1.76	3.13	3.53	3.02	3.47	2.92	3.03e-38	1	5.21e-14	1	4.38e-08	1	1
	502562	Ntab0233770	AT5G56590	4.85	7.37	3.79	5.41	5.22	5.37	3.69	5.25	5.4	5.83	6	5.76	1.3e-43	1	1.36e-18	1	0.0429	0.317	0.363
	502563	Ntab0520670	AT5G56590	4.55	7.01	3.3	5.03	4.82	5	3.08	4.92	5.11	5.51	5.62	5.35	9.39e-43	1	2.91e-20	1	0.262	1	1
	502611	Ntab0234690	LOC109146489	5.56	5.2	3.43	4.97	5.01	4.27	3.21	4.72	4.75	5.98	4.67	4.89	6.1e-14	1	5.76e-09	1	4.08e-18	0.000141	1.6e-10
	502934	Ntab0237620		6.36	5.82	4.62	5.85	5.48	5.5	4.67	6	6.61	5.38	5.75	5.04	6.84e-20	1	7.76e-14	1	2.98e-15	1	1
	502973	Ntab0238190	GPAT5	2.01	3.04	1.01	1.95	1.99	2.11	1.09	1.7	1.73	2.42	2.83	2.31	1.56e-26	1	1.9e-13	1	3.62e-16	1	1
	502996	Ntab0238440		7.99	7.04	9.12	8.13	8.13	7.9	7.15	8.22	8.9	8.21	7.28	8.46	3.07e-33	1	6.22e-21	4.81e-09	5.98e-25	1	9.91e-06
	503131	Ntab0240190	WSD1	4.11	4.33	4.22	4.42	4.11	4.15	2.84	4.25	4.41	4.4	4.69	4.7	1	1	2.41e-30	1	1	1	1
	503643	Ntab0246720		7.57	7.28	6	7.02	6.82	7.02	5.85	7.26	7.61	6.94	7	6.97	2.05e-23	1	3.45e-14	1	1	0.0581	1
	503831	Ntab0248890	CML38	7	6.55	4.79	6.37	5.86	6.14	4.92	6.41	6.91	6.16	6.18	5.99	2.32e-28	1	1.73e-12	1	0.614	7.45e-05	1
	503832	Ntab0248910	LOC107277351	7.81	7.21	5.56	7.08	6.65	6.89	5.69	7.18	7.72	6.89	6.86	6.73	1.13e-27	1	1.84e-12	1	1	0.00437	1
	503833	Ntab0248900	LOC107277351	4.3	3.54	2.25	3.53	3.17	3.42	2.44	3.65	4.16	3.26	3.33	3.27	8.79e-32	1	3.58e-14	1	0.000234	0.0091	1
	503834	Ntab0599310	LOC4325408	6.79	6.18	4.71	6.13	5.68	5.91	4.87	6.27	6.76	5.85	5.76	5.8	2.06e-27	1	7.79e-13	1	1	0.0109	1
	503889	Ntab0250030		3.29	2.79	2.36	2.61	2.64	3.18	4.66	2.09	1.44	2.12	4.69	2.09	0.000392	1	2.93e-33	1.44e-08	1.73e-30	1.8e-06	3.68e-14
	503890	Ntab0371760		2.79	2.24	2.1	2.26	2.14	2.72	3.89	1.72	1.35	1.73	3.99	1.74	8.85e-05	0.0135	5.9e-37	2e-10	2.05e-35	1.06e-08	1.87e-17
	504183	Ntab0253110	LOC4326566	4.61	4.54	3.75	4.22	4.23	4.45	3.01	3.89	4.32	4.42	5.12	5.08	8.81e-10	1	8.11e-23	1	7e-09	0.192	0.0766
	504219	Ntab0253470		3.67	3.91	6.79	4.35	5.17	4.8	3.29	4.79	4.88	5.64	4.7	5.28	2.58e-38	1	2.63e-14	1	3.46e-18	1	1
	504220	Ntab0660710		5.78	6.01	8.48	6.4	7	6.82	5.67	6.67	6.42	7.48	6.96	7.26	1.61e-36	1	7.3e-12	2.27e-08	2.52e-13	1	1
	504271	Ntab0254510		6.55	6.22	4.34	5.85	5.64	5.65	4.13	6.29	6.65	5.78	5.75	5.46	2.4e-25	1	9.96e-17	1	0.135	0.0428	1
	504272	Ntab0254530		7.11	6.26	5.28	6.28	6.08	6.31	5.11	6.74	7.16	6.11	5.95	6.13	3.05e-23	1	1.86e-16	1	0.000241	0.000986	1
	504288	Ntab0254720	EIN4	3.19	6.68	2.78	4.34	4.11	4.18	2.59	4.73	4.15	4.48	4.32	4.98	1.84e-49	1	1.14e-17	1	1.13e-08	8.37e-06	1.24e-07
	504289	Ntab0692330	EIN4	3.05	6.53	2.7	4.2	3.97	4.1	2.51	4.59	4.02	4.35	4.19	4.89	5.4e-49	1	3.11e-17	1	2.76e-09	8.06e-06	9.54e-07
	504295	Ntab0259200	DDB_G0268948	3.52	3.99	3.42	3.29	4.06	3.55	2.66	3.06	3	3.92	4.61	4.71	0.0904	2.35e-05	4.57e-24	0.00438	1.11e-05	1	0.0626
	504296	Ntab0700760	DDB_G0268948	3.4	3.92	3.44	3.25	4.01	3.48	2.59	2.91	2.87	3.9	4.63	4.75	0.224	3.12e-05	1.06e-26	0.0391	5.49e-07	1	0.00872
	504297	Ntab0255000	DDB_G0268948	4	4.57	3.6	3.78	4.32	4.04	3.19	3.53	3.53	4.28	4.89	4.99	3.06e-08	0.34	4.88e-19	0.00577	0.000419	1	0.122
	504298	Ntab0700780	DDB_G0268948	2.77	3.19	2.63	2.52	3.25	2.79	2.04	2.27	2.33	3.07	3.71	3.87	0.00426	6.38e-07	4.08e-25	1.27e-05	8.97e-05	0.0911	0.0165
	504390	Ntab0256060	AT5G52020	5.91	6.77	2.76	5.4	4.91	5.16	3.49	5.22	5.73	5.39	5.8	5.14	3.43e-46	1	1.9e-16	1	5.6e-09	1	1
	504425	Ntab0256280		6.01	5.73	6.33	6	6.02	6.05	4.7	6.15	6.11	6.44	5.91	6.81	1.44e-06	1	6.57e-30	1	1.23e-07	1	0.117
	504426	Ntab0694460		6.02	5.78	6.31	6.03	6.02	6.06	4.7	6.14	6.13	6.45	5.96	6.82	2.22e-05	1	4.07e-31	1	1.78e-07	1	0.016
	504575	Ntab0257670	LOC101220615	6.62	6.23	4.45	6	5.64	5.7	4.83	5.94	6.54	5.63	5.9	5.71	2.69e-34	1	9.35e-13	1	1.28e-06	1	1
	504587	Ntab0926920	IKU2	4.93	5.44	4.18	4.89	4.87	4.8	3.48	4.83	5.07	5.27	5.29	5.07	4.55e-16	1	7.2e-19	1	2.67e-10	1	1
	504732	Ntab0259650	LOC107870211	3.4	5.54	3.25	4.05	4.13	3.99	2.72	3.26	4.12	4.61	4.75	4.85	1.86e-28	1	3.49e-17	1	8.36e-06	1	0.0338
	504733	Ntab0259660	LOC107870211	3.21	5.44	2.96	3.88	3.9	3.81	2.53	3.13	3.9	4.42	4.51	4.66	1.09e-30	1	1.12e-16	1	1.43e-05	1	0.00872
	504734	Ntab0446090	LOC107870211	2.81	4.94	2.41	3.41	3.36	3.37	2.16	2.84	3.39	3.87	3.93	4.08	1.58e-32	1	1.15e-14	1	2.65e-05	1	0.00782
	504735	Ntab0446080	LOC107870211	3.43	5.5	3.29	4.05	4.15	4.01	2.82	3.29	4.11	4.6	4.74	4.84	1.79e-28	1	6.84e-17	1	1.31e-05	1	0.0375
	504807	Ntab0260570	XTH15	7.23	6.65	4.66	6.26	5.92	6.38	4.7	6.38	7.19	6.42	6.26	6	2.13e-26	1	3.31e-13	1	0.000933	0.000544	1
	504809	Ntab0260590	XTH15	8.06	7.77	5.62	7.29	6.92	7.27	6.01	7.34	8.01	7.33	7.14	6.95	7.22e-33	1	9.24e-13	1	3.12e-05	8.93e-05	1
	504838	Ntab0260830		3.32	3.91	3.26	2.95	3.42	4.05	2.23	3.08	3.44	3.87	3.76	4.65	3.58e-09	1.6e-20	1.2e-32	2.07e-08	0.0218	0.00107	0.28
	505070	Ntab0263790	LOC4348359	4.66	3.37	6.24	4.76	4.8	4.71	3.47	4.36	5.06	5.48	4.36	5.75	1.66e-39	1	1.94e-22	0.000208	9.89e-36	1	3.88e-09
	505071	Ntab0074920	LOC4348359	4.88	3.58	6.6	4.98	5.12	4.95	3.83	4.77	5.49	5.65	4.45	5.86	1.2e-39	1	7.7e-19	5.54e-05	5.29e-37	1	2.79e-08
	505345	Ntab0267920	AT5G65380	6.14	7.22	7.3	6.94	6.99	6.73	5.54	7.13	7.23	7.49	6.14	7.68	4.64e-25	1	3.65e-34	1.16e-09	2.51e-27	1.35e-14	8.93e-20
	505346	Ntab0938390	AT5G65380	5.89	6.75	7.16	6.66	6.71	6.43	5.47	6.8	6.88	7.17	5.82	7.38	1.6e-26	1	2.76e-32	4.29e-09	1.12e-26	2.27e-15	2.78e-20
	505630	Ntab0271220		5.47	5.38	2.52	4.55	4.4	4.45	3.06	4.67	5.47	4.23	4.68	4.57	8.21e-38	1	7.34e-15	1	3.22e-12	0.392	1
	505842	Ntab0273840	MYB108	2.35	3.23	1.96	2.36	2.56	2.6	1.79	1.92	2.07	2.64	3.19	3.56	7e-10	1	6.46e-12	1	9.41e-06	1	1
	505949	Ntab0275050	PUP3	4.67	5.22	6.31	5.16	5.58	5.43	4.38	4.86	5.53	5.59	5.6	6.45	6.1e-20	1	3.29e-15	0.0028	1.33e-12	1	0.0571
	506120	Ntab0276910		6.41	6.81	4.64	5.68	5.97	6.19	4.7	6.18	6.58	6.08	6.07	6.05	2.92e-32	0.0916	1.94e-15	1	1	3.14e-05	1
	506272	Ntab0278480	CYP94C1	3.72	6.54	1.01	4.13	3.7	3.47	1.83	4.22	4.76	3.89	4.07	3.55	5.71e-43	1	4.46e-12	1	3.93e-07	1	1
	506273	Ntab0498050	CYP94C1	3.88	6.79	1.35	4.35	3.94	3.76	2.04	4.41	5	4.17	4.31	3.92	3.7e-41	1	2.19e-11	1	3.93e-06	1	1
	506795	Ntab0284500		4.22	6.18	4	4.77	4.97	4.65	3.4	4.42	5.03	4.99	5.63	5.26	8.1e-24	1	1.8e-12	1	1.92e-11	0.74	1
	506913	Ntab0285830		5.72	6.21	3.73	5.39	5.02	5.26	3.87	5.51	6.01	5.6	5.07	5.1	3.77e-33	1	1.88e-16	1	1	0.0175	0.104
	506914	Ntab0401190		4.57	4.95	2.07	4.16	3.51	3.95	2.43	4.13	4.78	4.02	3.85	3.84	1.33e-41	1	3.51e-19	1	0.00528	1	0.000204
	507154	Ntab0288670	ERF71	5.55	6.58	3.09	5.16	4.87	5.2	3.69	5.33	5.79	5.48	5.19	4.81	2.53e-41	1	1.27e-14	1	0.051	1	1
	507431	Ntab0291910	WRKY41	8.57	8.38	6.43	8.08	7.68	7.66	6.77	7.56	8.75	7.7	8.16	7.73	2.97e-32	1	3.73e-15	1	1.34e-18	0.605	1
	507446	Ntab0292120	ACS1	4.18	4.43	3.06	3.94	4.05	3.7	2.54	4.89	4.59	3.72	3.44	4.12	1.64e-20	1	4.9e-26	1	0.00183	1	1
	507447	Ntab0956220	ACS1	3.11	3.88	2.17	3.19	3.12	2.88	1.93	3.82	3.54	2.92	2.65	3.44	4.5e-26	1	2.23e-20	1	0.000298	1	1
	507533	Ntab0293510		2.7	3.26	1.9	2.56	2.57	2.73	1.35	2.17	2.49	2.91	3.25	3.6	4.26e-18	1	2.68e-23	1	0.247	1	1
	507708	Ntab0295850	BHLH92	2.37	4.07	0.674	2.49	2.4	2.23	1.1	2.85	3.53	1.95	2.48	2.19	1.6e-36	1	4.04e-15	1	3.11e-09	1	1
	507799	Ntab0297440	ZAT11	5.36	4.07	3.62	4.43	4.23	4.41	3.59	4.66	5.47	4.01	4.01	4.33	4.04e-21	1	1.62e-13	1	5.62e-10	0.113	1
	507824	Ntab0297920	GPT2	5.06	6.23	5.11	5.48	5.52	5.4	3.54	5	6.17	6.09	5.74	6.12	9.83e-13	1	1.31e-25	1	1.42e-07	0.00513	0.148
	507825	Ntab0345560	GPT2	4.86	5.93	4.86	5.22	5.27	5.16	3.38	4.82	5.82	5.81	5.48	5.85	8.52e-12	1	1.7e-24	1	1.52e-07	0.0182	0.667
	507991	Ntab0299700	CXE16	5.62	4.99	3.99	5.02	4.74	4.87	3.72	5.05	5.46	4.97	4.89	5.04	2.23e-22	1	8.84e-14	1	2.19e-08	1	1
	507993	Ntab0820420	CXE16	5.39	4.75	3.71	4.75	4.46	4.67	3.49	4.82	5.24	4.7	4.63	4.78	8.28e-25	1	5.13e-15	1	1.1e-07	0.5	1
	508604	Ntab0985150	AT4G03230	3.1	2.7	2.57	2.73	2.92	2.72	1.71	2.43	2.89	3.04	3.18	3.51	0.0252	1	2.03e-18	1	0.0022	1	1
	508693	Ntab0308640	CYP94B3	5.38	7.77	1.89	5.46	4.94	4.69	2.88	5.34	6.01	5.06	5.92	4.69	2e-44	1	1.99e-14	1	3.27e-08	1	1
	508694	Ntab0909890	CYP94B3	5.25	7.75	1.76	5.34	4.86	4.61	2.69	5.24	5.93	5.05	5.82	4.57	3.74e-45	1	2.06e-15	1	2.48e-08	1	1
	508695	Ntab0308660	CYP94B3	4.3	6.58	1.91	4.64	4.24	3.97	2.52	4.46	4.99	4.41	5.04	4	2.61e-42	1	1.27e-13	1	4.67e-09	1	1
	508696	Ntab0407460	CYP94B3	5.26	7.62	1.6	5.28	4.75	4.51	2.61	5.17	5.86	4.9	5.68	4.55	4.76e-46	1	1.71e-15	1	4.78e-09	1	1
	508932	Ntab0311580		6.51	6.05	4.55	6.05	5.37	5.73	3.93	5.99	6.59	5.74	6.07	5.8	3.96e-21	1	3.14e-18	1	1.38e-07	0.0782	1
	508933	Ntab0877540		7.45	7.05	5.3	6.97	6.24	6.64	4.66	6.9	7.6	6.65	7	6.68	4.98e-23	1	1.18e-19	1	9.23e-09	0.0946	1
	508934	Ntab0077340		7.41	7	5.24	6.9	6.2	6.59	4.59	6.85	7.57	6.59	6.96	6.62	3.98e-23	1	6.16e-20	1	1.86e-08	0.161	1
	509178	Ntab0314380	LOC102577532	7.3	6.65	7.48	7.06	7.07	7.29	7.93	6.01	6.97	7	8.1	6.91	5.89e-07	1	1.05e-20	0.531	2.86e-13	1	1.05e-05
	509179	Ntab0563560	LOC102577532	7.36	6.7	7.55	7.12	7.13	7.35	7.98	6.07	7.03	7.06	8.15	6.96	2.55e-07	1	1.22e-20	0.398	3.42e-13	1	1.01e-05
	509463	Ntab0318540	WRKY33	7.83	7.16	6.39	7.26	7.06	7.09	6.23	7.28	7.95	6.8	7.32	7.14	8.4e-18	1	1.7e-12	1	4.9e-12	1	1
	509464	Ntab0350920	WRKY33	7.83	7.15	6.45	7.27	7.07	7.12	6.22	7.31	7.93	6.82	7.37	7.18	7.48e-16	1	7.93e-12	1	5.12e-12	1	1
	509726	Ntab0322910	U483_ANOGA	6.49	6.37	4.76	6.06	5.76	5.83	4.27	5.92	6.61	6.23	6.27	5.77	1.93e-32	1	3.27e-28	1	1	0.111	1
	509727	Ntab0508010	AT1G09280	6.52	6.35	4.87	6.09	5.78	5.89	4.42	5.95	6.63	6.12	6.31	5.94	1.53e-32	1	4.74e-28	1	1	0.387	1
	510288	Ntab0329770	BHLH92	1.84	3.12	0.54	1.97	1.82	1.71	0.813	2.24	2.83	1.47	1.81	1.73	2.76e-32	1	2.55e-14	1	7.67e-10	1	1
	510340	Ntab0744470	lTTS1	4.84	3.58	4.95	4.56	4.4	4.43	3.58	4.63	4.53	4.45	4.26	5.37	5.3e-22	1	1.06e-14	1	2.7e-09	0.00118	0.127
	510511	Ntab0332460	AT4G37850	3.91	3.11	1.28	3.04	2.68	2.63	1.46	3.27	3.64	2.49	2.96	2.74	1.61e-39	1	1.55e-20	1	1.11e-13	0.00724	0.0511
	510512	Ntab0352770	AT4G37850	3.77	3.01	1.19	2.94	2.59	2.5	1.36	3.16	3.57	2.37	2.79	2.66	3.95e-38	1	3.74e-20	1	2.77e-14	0.0224	0.791
	510789	Ntab0554550	LOC4335223	4.31	4.82	3.06	4.12	4.22	3.87	2.78	3.85	4.88	4.05	4.15	4.63	2.69e-23	1	1.66e-17	1	3.77e-15	1	1
	510925	Ntab0339470	LHY	4.93	5.28	7.2	5.86	5.98	5.56	4.4	6.42	6.73	6.46	3.86	6.8	1.15e-39	1	4.53e-43	6.64e-16	4.5e-50	1.14e-15	1.27e-28
	510926	Ntab0971290	LHY	5.11	5.47	7.41	6.07	6.18	5.74	4.51	6.66	7	6.7	3.92	7.04	1.69e-38	1	7.03e-44	1.57e-15	2.11e-50	2.56e-15	1.29e-28
	511024	Ntab0341120	JAZ8	6.51	7.27	2.45	6.03	4.99	5.29	3.55	5.94	6.74	5.25	5.72	5.12	7.14e-49	0.848	3.29e-19	1	5.33e-12	0.0597	1
	511408	Ntab0347190	LOC100243643	3.16	1.81	2.32	2.16	2.34	2.78	1.89	1.99	2.61	2.52	2.06	3.65	1.67e-14	0.319	1.27e-13	1	5.14e-13	0.0338	1.05e-07
	511417	Ntab0347310		3.9	4.78	0.891	3.83	3.09	2.74	1.97	3.74	4.05	2.78	3.68	2.86	1.26e-47	4.41e-05	1.05e-15	1	1.18e-20	0.117	0.567
	511449	Ntab0371610	VPE	6.92	6.61	7.9	6.81	7.11	7.47	6.34	6.51	6.47	7.44	8.17	7.99	6.46e-20	0.00172	8e-27	3.35e-06	7.64e-11	1	7.79e-05
	511502	Ntab0348700	INT2	4.71	3.58	6.44	4.87	5.15	4.7	3.68	4.74	5.44	5.43	4.23	5.91	2.3e-46	1	5.38e-28	0.0334	8.6e-25	1.15e-06	3.88e-05
	511503	Ntab0596270	INT2	4.7	3.54	6.38	4.84	5.09	4.67	3.67	4.69	5.4	5.37	4.17	5.88	3.9e-45	1	4.89e-27	0.0219	1.13e-24	3.8e-07	3.11e-05
	511599	Ntab0349960	NAC090	7	7.14	5.31	6.56	6.52	6.38	5.43	5.97	7.24	6.33	7.23	6.64	5.78e-28	1	6.06e-18	1	4.53e-26	1	0.102
	511682	Ntab0351470	MIOX2	5.87	6.25	2.9	5.29	4.85	4.92	4.01	5.21	5.84	5.23	5.27	4.3	1.2e-47	1	5.02e-16	1	2.65e-06	1.56e-05	0.0342
	512111	Ntab0358060		3.39	3.95	3.36	3	3.54	4.1	2.53	3.09	3.47	3.93	3.84	4.59	7.87e-18	2.59e-34	5.68e-44	3.02e-16	3.84e-12	3.82e-11	2.98e-08
	512112	Ntab0396870		3.22	3.78	3.21	2.83	3.4	3.92	2.38	2.87	3.29	3.76	3.66	4.51	7.48e-14	3.03e-29	1.24e-39	9.19e-15	7.34e-10	1.59e-08	1.57e-07
	512113	Ntab0697990		2.95	3.46	2.85	2.6	3.05	3.55	2.21	2.68	2.98	3.39	3.29	4.03	6.34e-18	2.64e-30	2.48e-39	3.16e-15	5.25e-10	1.8e-12	2.6e-07
	512114	Ntab0358070		3.3	3.83	3.29	2.93	3.4	4.02	2.27	3.07	3.47	3.84	3.76	4.45	4.05e-08	6.5e-23	6.07e-33	1.48e-08	0.00048	2.26e-05	0.0988
	512165	Ntab0359050		6.53	7.02	3.57	6.03	5.38	5.74	3.74	5.93	6.39	6.03	6.06	5.96	4.86e-40	1	5.81e-19	1	0.482	0.0616	1
	512176	Ntab0359130	STZ	8.29	7.61	6.92	7.71	7.45	7.68	6.1	7.84	8.28	7.73	7.78	7.86	1.15e-12	1	1.31e-15	1	0.885	0.804	1
	512178	Ntab0663980	STZ	7.75	7.07	6.21	7.13	6.87	7.06	5.53	7.18	7.73	7.18	7.11	7.26	2.39e-16	1	3.83e-16	1	1	0.451	1
	512220	Ntab0359720		4.88	3.85	4.16	4.52	4.12	4.27	3.12	4.64	5.39	4.28	3.97	4.27	1.35e-18	0.433	1.82e-30	0.000118	1.14e-05	0.0254	1
	512289	Ntab0360550		4.9	3.95	6.23	4.82	5.23	5.01	3.92	5.26	5.46	5.47	4.11	5.91	2.02e-39	1	2.44e-28	8.23e-07	2.26e-33	1	4.28e-12
	512298	Ntab0360670		3.85	4.6	2.88	3.85	3.91	3.59	2.67	3.32	4.39	3.79	4.32	4.12	1.03e-19	1	2.54e-13	1	1.18e-10	1	1
	512312	Ntab0360900	WRKY40	7.46	8.59	4.23	6.94	6.56	6.8	5.19	6.87	7.49	6.9	7.4	6.57	2.35e-48	1	5.96e-16	1	1.7e-10	1	1
	512357	Ntab0361350	AT3G02645	2.61	5.36	1.89	3.76	3.02	3.11	1.67	4.06	3.79	3.24	3.06	3.83	7.01e-49	0.0898	3.78e-23	1	3.96e-16	1	0.024
	512358	Ntab0435340	AT3G02645	2.76	5.74	1.65	3.9	3.05	3.23	1.83	4.01	3.8	3.33	3.3	3.99	7.46e-49	0.432	9.46e-17	1	1.46e-15	1	0.0104
	512398	Ntab0362140	AT2G47880	4.96	4.79	5.66	5.08	4.97	5.34	4.11	4.28	5.09	5.51	5.91	5.93	5.75e-05	1	1.25e-16	0.614	1	1	1
	512399	Ntab0561170	AT2G47880	4.03	3.46	4.78	4.07	3.86	4.33	3.13	3.03	3.93	4.56	4.96	4.94	2.27e-09	1	3.61e-16	1	1	1	1
	512484	Ntab0363080		7.73	7.26	6.27	7.25	7.3	6.75	5.81	7.32	7.85	7.5	6.58	7.36	5.35e-23	0.0011	7.33e-24	7.34e-10	5.45e-16	0.0182	1.13e-05
	512672	Ntab0366360	DDF1	3.94	3.01	2	3.05	2.95	2.98	1.97	3.24	4.26	2.69	2.77	2.9	5.02e-32	1	2.04e-25	1	2.95e-11	6.89e-06	0.161
	512673	Ntab0425690	ddf2	4.37	3.26	1.98	3.3	3.17	3.17	1.97	3.42	4.81	2.86	2.98	3.07	7.55e-32	1	3.17e-25	1	8.3e-11	0.000125	0.69
	513400	Ntab0508890	LOC107819807	6.83	6.69	5.37	6.43	6.36	6.12	5.28	6.91	6.42	7.27	5.69	6.02	1.1e-14	1	3.57e-14	0.00538	4.04e-25	3.24e-06	7.01e-13
	513498	Ntab0376890		4.31	3.36	2.18	3.55	3.08	3.27	2.18	3.35	4.06	3.23	3.44	3.39	1.04e-34	1	1.17e-17	1	3.25e-15	9.1e-07	7.22e-06
	513700	Ntab0685160	ERF110	3.12	5.92	2.72	4.03	3.77	3.96	2.97	4.23	3.34	4.29	4.01	4.71	3.53e-42	1	2.42e-11	1	2.45e-09	1	0.000847
	513830	Ntab0380610	LBD41	6.06	8.4	3.26	6.21	5.69	5.85	4.21	6.19	6.81	6.18	6.05	5.84	3.55e-42	1	3.28e-10	1	2.52e-06	1	0.355
	513831	Ntab0521910	LBD41	5.77	8.2	3.01	5.93	5.44	5.63	3.73	6	6.53	6.09	5.73	5.68	5.43e-41	1	9.96e-12	1	2.43e-05	1	0.0607
	513968	Ntab0383450	AT1G72540	4.46	4.05	2.28	3.76	3.59	3.48	2.34	3.68	4.08	3.25	4.09	4.21	2.34e-26	1	1.56e-12	0.000869	7.52e-13	1	1
	513969	Ntab0478520	AT1G72540	4.4	3.94	2.11	3.65	3.47	3.35	2.2	3.56	3.95	3.11	3.99	4.14	7.59e-29	1	6.92e-14	3.8e-05	2.29e-13	1	1
	514342	Ntab0390010	UGT74B1	2.08	5.17	1.16	3.1	2.47	2.85	1.69	2.62	2.59	3.23	3.12	3.57	2.14e-39	1	2.59e-06	1	4.22e-10	1	1
	514351	Ntab0390110	IAR3	4.44	5.74	3.64	5.17	4.36	4.35	3.41	4.78	5.18	4.53	4.96	4.7	6.14e-33	2.16e-07	8.75e-17	0.572	3.48e-13	1	1
	514367	Ntab0390340		6.87	6.76	5.14	6.33	6.23	6.23	5.18	6.21	6.92	6.41	6.43	6.29	1.99e-28	1	4.33e-14	1	1.18e-05	0.0072	1
	514525	Ntab0392260		4.84	5.32	4.04	4.59	4.8	4.79	3.25	4.54	4.86	4.94	5.42	5.36	6.19e-20	1	8.15e-27	1	1.48e-06	1	1
	514526	Ntab0677120	DEPTOR	4.47	4.89	3.64	4.23	4.4	4.37	2.94	4.11	4.47	4.52	4.97	5.01	6.4e-20	1	4.84e-26	1	1.18e-06	1	1
	514590	Ntab0392800	RRTF1	5.23	4.56	2.29	4.31	3.86	3.96	2.74	4.38	4.94	3.92	4.16	3.93	4.68e-39	1	1.51e-15	1	0.00104	0.53	1
	514591	Ntab0392810	RRTF1	6.29	5.49	3.4	5.32	4.75	5.15	3.86	5.5	5.99	5.09	4.93	4.89	3.61e-33	1	5.17e-12	1	1	0.0151	1
	514624	Ntab0393070		7.83	7.91	7.11	7.56	7.49	7.79	8.38	7.38	6.69	7.37	9.02	6.91	1.31e-20	0.186	1.03e-46	3.87e-17	2.42e-40	2.48e-19	8.93e-26
	514625	Ntab0397750		7.7	7.91	6.93	7.47	7.4	7.67	8.19	7.24	6.59	7.34	8.95	6.83	1.71e-23	1	4.03e-44	1.92e-17	8.44e-41	1.32e-17	5.02e-24
	514701	Ntab0394410	WRKY22	4.46	5.55	2.39	4.17	4.04	4.19	2.87	4.09	4.38	4.5	4.66	4.2	5.39e-39	1	6.38e-12	1	0.0124	1	1
	514761	Ntab0395560	LOC4343521	6.83	7.78	4.05	6.44	5.95	6.31	4.32	6.48	7.02	6.44	6.77	6.16	6.85e-46	1	8.05e-23	1	0.00101	0.129	1
	514762	Ntab0064170	LOC4343521	7.32	8.07	4.5	6.86	6.33	6.72	4.79	6.88	7.43	6.82	7.1	6.63	4.25e-45	1	8.07e-22	1	0.113	0.309	1
	514792	Ntab0395860		3.16	5.81	2.23	3.71	3.62	3.84	2.33	4.04	4.08	4.08	3.65	4.11	5.09e-38	1	1.18e-09	1	3.62e-07	1	1
	514861	Ntab0435320		3.13	3.84	3.2	2.64	3.37	4.07	2	2.74	3.33	3.8	3.77	4.76	2.15e-09	2.56e-25	8.09e-35	5.35e-12	0.000752	0.00484	0.000277
	514862	Ntab0473410		3.98	4.51	3.95	3.51	4.18	4.68	2.99	3.66	4.03	4.51	4.44	5.29	1.54e-12	1.25e-30	4.26e-41	2.43e-18	9.4e-09	3.06e-08	0.000226
	514881	Ntab0397110		1.57	2.6	0.74	2.15	1.5	1.32	0.752	2.48	2.79	1.36	1.07	1.23	2.32e-25	9.34e-05	9.36e-23	0.0894	1.35e-10	1	0.135
	514918	Ntab0397950	RRTF1	4.94	4.13	2	4.01	3.42	3.69	2.45	4.03	4.67	3.67	3.66	3.57	6.98e-35	1	4.75e-13	1	0.0222	1	1
	514919	Ntab0397960	RRTF1	5.57	4.47	2.17	4.42	3.65	4.2	2.68	4.43	5.08	4.01	4.09	4.06	6.24e-36	1	2.18e-12	1	0.713	0.0231	1
	515345	Ntab0404890		4.88	5.17	5.19	5.18	5.13	4.94	4.11	5.26	5.48	5.12	4.67	5.86	1	1	9.14e-27	0.0235	2.4e-14	0.0214	6.72e-08
	515642	Ntab0409890	AT5G49700	3.24	5.62	2.39	3.87	3.63	3.75	2.64	4.49	4.11	3.87	3.69	3.58	3.25e-40	1	4.69e-11	1	0.00204	2.18e-05	3.95e-07
	515689	Ntab0411460		4.44	4.32	5.36	4.79	4.89	4.45	4.24	4.38	3.97	4.99	4.94	5.86	0.00144	1	6.49e-06	1	1	1	1
	515787	Ntab0413910	WRKY45	4.62	5.35	4.03	4.56	4.94	4.49	2.98	4.05	4.82	4.96	5.52	5.67	0.00026	1	8.16e-12	1	9.33e-07	1	1
	516035	Ntab0416880	AT5G52020	7.45	7.75	4.31	6.72	6.18	6.64	5.19	6.84	7.36	6.52	6.78	6.21	2.48e-44	1	1.88e-14	1	0.0277	0.000431	1
	516036	Ntab0548020	AT5G52020	7.87	8.03	4.56	7.08	6.5	6.91	5.46	7.17	7.69	6.89	7.12	6.46	2.56e-45	1	2.01e-15	1	0.00714	0.000125	1
	516037	Ntab0416890	DREB1A	7.84	6.69	5.22	6.85	6.19	6.74	5.16	7.21	7.55	6.34	6.65	6.52	1.03e-25	1	5.09e-13	1	0.000219	5.45e-06	1
	516038	Ntab0416900	DREB1A	8.36	7.23	5.75	7.37	6.7	7.3	5.64	7.74	8.08	6.86	7.19	7.09	5.4e-24	1	2.84e-12	1	0.00118	1.62e-05	1
	516051	Ntab0417200	MSS1	5.69	6.52	4.96	5.75	5.86	5.56	4.93	5.04	5.71	5.78	6.82	6.05	7.12e-18	1	3.29e-15	1	2.49e-21	1	1
	516052	Ntab0906420	MSS1	5.67	6.49	4.9	5.73	5.82	5.52	4.93	5.04	5.66	5.69	6.77	6.03	1e-17	1	8.25e-14	1	6.1e-20	1	1
	516148	Ntab0418700	LOC4333919	3.99	4.05	3.91	3.86	3.9	4.17	2.78	3.81	3.82	4.38	4.44	4.67	1	0.702	2.44e-32	0.118	0.000427	1	1
	516149	Ntab0529310	LOC4349087	4.32	4.46	4.4	4.24	4.35	4.57	3.09	4.28	4.24	4.8	4.89	5.05	1	1	2.55e-29	0.0127	0.111	1	1
	516443	Ntab0423530	AT5G37490	4.7	4.67	3.14	4.43	4.18	3.94	2.55	4.34	5.35	4.09	4.38	4.16	2.64e-23	1	8.89e-25	1	8.41e-10	0.00265	1
	516484	Ntab0153770	GAD4	4.75	5.82	3.04	4.57	4.54	4.51	3.38	4.36	5.2	4.63	4.91	4.67	2.34e-36	1	1.28e-12	1	1.44e-06	1	1
	516582	Ntab0425360	AT1G04910	4.53	3.9	2.43	3.64	3.47	3.77	2.49	3.97	4.46	3.45	3.68	3.61	3.14e-32	1	2.46e-17	1	1.2e-10	0.0251	2.64e-05
	516583	Ntab0755270	AT1G04910	5.91	5.37	3.92	5.11	4.91	5.18	4.02	5.42	5.85	4.87	5.13	5.04	7.26e-33	1	1.97e-17	1	7.1e-10	0.00785	3.26e-05
	516614	Ntab0425730	DDF1	5.36	4.92	2.44	4.51	4.17	4.08	2.81	4.42	5.64	3.97	4.34	4.14	2.02e-38	1	2.9e-21	1	7.88e-10	7.87e-05	0.156
	516795	Ntab0428500		4.2	5.46	1.76	4.19	3.63	3.65	2.8	4.14	4.54	3.57	4.38	3.3	2.73e-44	1	2.34e-12	1	1.39e-12	1	1
	516973	Ntab0431490	Eogt	5.42	5.06	3.02	4.56	4.23	4.71	3.01	4.33	5.29	4.48	5.06	4.76	1.19e-36	1	7.59e-22	1	7.59e-17	1	1
	516974	Ntab0538290	Eogt	5.86	5.72	3.34	5.1	4.67	5.17	3.16	4.75	5.7	5.1	5.71	5.35	9.07e-40	1	5.4e-27	1	3.89e-16	1	1
	517280	Ntab0436600		7.27	7.06	5.43	6.73	6.46	6.6	5.34	6.8	7.42	6.65	6.71	6.49	2.5e-27	1	1.37e-16	1	1.74e-05	0.00385	1
	517415	Ntab0438210		3.21	3.76	3.35	2.81	3.43	4.01	2.2	3.08	3.29	3.76	3.82	4.54	0.000787	3.81e-19	1.43e-27	2.6e-07	0.657	0.0322	1
	517453	Ntab0438870	YLS9	9.2	8.93	6.93	8.56	8.19	8.35	7.2	8.32	8.96	8.42	8.79	8.36	6.54e-37	1	1.79e-15	1	1.41e-18	0.0433	1
	517455	Ntab0438880	YLS9	6.4	5.64	3.98	5.56	5.25	5.25	4.22	5.45	6.18	5.34	5.53	5.24	1.58e-34	1	1.22e-14	1	1.91e-12	0.00539	1
	517456	Ntab0477640	YLS9	6.32	5.58	4.04	5.51	5.23	5.25	4.23	5.39	6.12	5.33	5.52	5.23	4.96e-36	1	2e-16	1	5.98e-14	0.000526	1
	517789	Ntab0442950	cpHsc70-2	5.76	5.02	4.33	5.01	5.2	4.92	3.67	5.47	4.92	6.01	4.86	5.19	8.63e-12	1	6.93e-15	1	1.49e-20	2.72e-06	6.08e-12
	517790	Ntab0866990	cpHsc70-1	6	5.25	4.57	5.24	5.44	5.15	3.84	5.72	5.14	6.29	5.12	5.4	3.73e-11	1	3.71e-15	1	7.37e-21	1.47e-06	4.53e-12
	517922	Ntab0445460	CRK2	5.28	5.87	4.77	5.25	5.47	5.2	3.99	5.05	5.54	5.39	5.82	6.06	9.17e-09	1	4.58e-15	1	4.83e-07	1	1
	517923	Ntab0676950	CRK2	5.22	5.81	4.7	5.18	5.41	5.14	3.95	5	5.44	5.33	5.74	6.03	4.84e-08	1	1.02e-13	1	1.18e-06	1	1
	517924	Ntab0445470		4.47	4.91	2.51	4.34	3.82	3.78	2.69	4.28	4.8	3.89	3.88	4.21	1.2e-35	1	3.53e-17	1	1.79e-12	1	1
	518055	Ntab0448160	NRT2.5	4.46	4.85	3.95	4.22	4.51	4.51	2.66	3.53	4.15	4.9	5.69	5.63	2.92e-06	1	3.63e-33	1	2.72e-09	1	0.00621
	518056	Ntab0737380	NRT2.5	4.97	5.52	4.57	4.81	5.14	5.1	3.08	4.06	4.77	5.59	6.3	6.35	9.95e-07	1	2.05e-34	1	2.75e-07	1	0.00455
	518275	Ntab0556620	UVR8	3.34	2.46	5.55	3.88	3.95	3.52	2.84	3.5	4.81	4.22	2.93	4.26	6.8e-48	0.283	1.82e-24	9.15e-11	8.39e-35	5.74e-06	3.11e-11
	518509	Ntab0958980	ARF11	4.99	5.3	2.26	4.25	4.02	4.29	2.95	3.97	4.72	4.19	4.74	4.47	2.28e-54	1	1.89e-22	1	2.97e-23	0.0432	0.421
	518663	Ntab0953570	AT3G17800	3.18	2.93	1.91	2.61	2.4	3	3.72	2.36	1.86	2.25	3.82	2.14	8.54e-21	0.000589	5.92e-29	4.57e-06	1.9e-36	1.21e-10	1.12e-19
	518714	Ntab0457670	AT2G30020	6.44	5.15	4.04	5.51	4.95	5.21	4.09	5.47	5.88	5.09	5.56	5.12	1.25e-28	1	4.78e-10	1	0.0342	0.00206	1
	518920	Ntab0461170	LOC107916177	5.22	4.47	3.36	4.23	4.23	4.58	3.18	4.28	4.94	4.37	4.47	4.85	2.28e-21	1	2.45e-11	1	1	1	0.0539
	518956	Ntab0708090	LOG3	6.76	7.08	5.14	6.63	6.14	6.24	5.14	6.79	7.11	6.34	6.46	5.98	1.26e-33	1	3.82e-21	0.000102	0.213	1	1
	518957	Ntab0847730	LOG3	6.29	6.51	4.5	6.09	5.59	5.67	4.57	6.25	6.59	5.76	5.93	5.37	2.41e-34	1	5.18e-21	0.00344	0.123	1	1
	519414	Ntab0468190	AT5G40000	5.72	5.81	3.38	5.24	4.74	4.96	3.26	5.01	5.76	4.96	5.46	5.29	7.08e-34	1	4.75e-20	1	2.08e-10	0.175	1
	519415	Ntab0468220	AT3G28510	7.8	7.37	6.28	7.26	6.99	7.22	5.93	7.45	7.68	7.11	7.41	7.27	2.78e-22	1	5.1e-16	1	0.00581	0.000863	1
	519416	Ntab0869330	AT3G28610	6.54	6.35	4.08	5.93	5.43	5.65	3.85	5.62	6.4	5.72	6.25	6.05	1.58e-33	1	1.81e-21	1	9.34e-09	0.0147	1
	519417	Ntab0869350	AT3G28610	5.69	5.5	3.39	5.12	4.7	4.8	3.2	5.11	5.64	4.87	5.15	5.14	6.33e-29	1	7.69e-17	1	2.49e-05	1	1
	519484	Ntab0468630		4.38	4.6	4.22	4.5	4.39	4.33	3.03	4.46	4.91	4.53	4.74	4.66	0.00916	1	8.38e-35	1	0.00846	1	1
	519594	Ntab0470240	YLS9	5.1	4.33	3.31	4.43	4.16	4.19	3	4.42	4.79	4.16	4.5	4.62	4.26e-26	1	1.99e-16	1	3.15e-09	5.5e-06	1
	519620	Ntab0470650	AT5G38710	3.79	5.14	2.89	4.06	3.7	4.07	2.15	3.59	3.76	4.83	4.77	4.45	3.81e-26	1	1.1e-23	1	0.0109	0.725	5.65e-06
	519621	Ntab0515620	AT5G38710	4.27	5.74	3.19	4.55	4.17	4.48	2.35	4.05	4.27	5.34	5.29	4.98	6.38e-27	1	5.89e-24	1	0.347	1	4.66e-05
	519622	Ntab0470660	ERD5	6.33	7.04	6.5	6.23	6.56	7.03	5.01	6.4	6.43	7.53	7.46	6.73	0.0901	0.00863	7.25e-20	0.0099	0.000198	0.0138	0.196
	519623	Ntab0515650	ERD5	7.03	7.71	7.39	6.85	7.37	7.85	5.67	7.17	7.18	8.26	8.22	7.64	1	4.11e-05	3.09e-20	0.00499	2.81e-06	0.00275	0.474
	519624	Ntab0470670	AT5G38710	7	7.82	7.33	6.95	7.35	7.79	5.65	7.16	7.21	8.24	8.25	7.63	0.0191	0.00679	2.36e-20	0.0749	1.8e-05	0.00918	0.552
	519651	Ntab0471020		3.14	2.5	1.79	2.51	2.28	2.65	1.28	2.17	3.24	2.67	2.57	2.86	1.4e-14	1	1.12e-15	1	3.15e-05	0.000255	0.485
	519692	Ntab0471500		5.14	5.82	2.69	4.7	4.42	4.55	3.39	4.9	5.23	4.86	4.69	4.06	1.71e-40	1	1e-13	1	0.091	0.00624	1
	519713	Ntab0471930	YIL082W-A	3.26	3.92	3.38	2.88	3.47	4.13	2.26	3.03	3.46	3.9	3.82	4.69	2.45e-08	1.06e-22	9.84e-32	2.72e-09	0.000526	0.000187	0.187
	519738	Ntab0472540	TGA1	3.29	3.72	1	2.92	2.5	2.63	1.31	2.86	3.1	2.6	3.46	2.66	5.39e-41	1	1.19e-18	1	4.81e-13	1	1
	519778	Ntab0768920		4.4	4.9	4.33	3.98	4.58	5	3.45	4.16	4.44	4.87	4.83	5.54	1.16e-08	3.02e-21	1.03e-31	1.28e-12	0.000469	1.44e-05	1
	520331	Ntab0482840		3.47	3.56	2.95	3.17	3.07	3.72	1.99	2.91	2.89	3.82	4.17	4.22	9.51e-05	5.6e-06	6.9e-30	0.142	6.27e-07	1	1
	520761	Ntab0490290		6.17	5.13	6.85	5.94	6.49	5.73	4.74	5.55	6.48	6.1	6.58	6.84	2.53e-08	1	2.34e-06	1	0.065	0.697	0.911
	520762	Ntab0647240		5.73	4.79	6.38	5.51	6.05	5.35	4.44	5.18	6.02	5.68	6.14	6.36	2.62e-08	1	3.75e-06	1	0.0885	0.433	0.538
	520763	Ntab0735230		5.92	4.92	6.54	5.69	6.21	5.48	4.6	5.34	6.18	5.84	6.28	6.52	1.53e-08	1	6.4e-06	1	0.112	0.378	0.803
	520764	Ntab0671320		5.25	4.27	5.92	4.97	5.56	4.9	4.03	4.68	5.53	5.1	5.67	5.89	7.75e-09	1	1.62e-05	1	0.0666	1	1
	520765	Ntab0671250		4.94	4.03	5.6	4.68	5.25	4.64	3.84	4.38	5.22	4.83	5.32	5.58	1.53e-08	1	4.93e-05	1	0.186	1	1
	520802	Ntab0490590		4.75	7.24	4.23	5.42	5.39	5.4	4.07	5.64	5.56	5.82	5.57	5.65	9.18e-44	1	4.05e-15	1	1.36e-10	0.00538	0.0143
	520811	Ntab0490630	GLR2.9	5.16	5.16	3.82	4.74	4.73	4.68	3.02	4.98	5.57	4.78	4.72	5.11	8.21e-20	1	2.71e-24	1	0.00126	1	1
	520812	Ntab0671670	GLR2.9	5.36	5.38	3.93	4.95	4.88	4.86	3.02	5.13	5.8	4.98	5.02	5.32	3.29e-20	1	2.66e-25	1	0.00164	1	1
	520864	Ntab0491050	FRO2	2.88	2.24	3.57	2.92	2.8	2.97	1.65	3.45	2.84	3.22	2.83	3.35	7.7e-16	1	4.93e-16	1	7.28e-19	0.516	0.0231
	521039	Ntab0644550		7.3	6.79	7.07	6.99	6.72	7.43	8.31	6.57	6.15	6.41	8.67	6.32	0.0549	5.91e-07	1.12e-39	2.24e-06	3.76e-26	2.13e-14	6.66e-20
	521040	Ntab0863020		7.27	6.79	6.96	6.94	6.69	7.37	8.13	6.61	6.08	6.43	8.47	6.43	0.0854	7.52e-07	6.12e-37	1.62e-06	2.64e-27	1.04e-15	2.45e-20
	521041	Ntab0494470		7.52	7.11	7.29	7.26	6.97	7.67	8.47	6.84	6.4	6.7	8.84	6.72	1	6.08e-07	1.15e-37	2.01e-06	1.77e-26	5.92e-15	1.83e-19
	521157	Ntab0495850	PUB23	7.33	7.63	4.73	6.79	6.31	6.61	4.77	6.77	7.35	6.85	6.99	6.49	1.26e-36	1	2.6e-19	1	0.223	0.00368	1
	521158	Ntab0799270	PUB23	7.46	7.6	4.79	6.85	6.37	6.68	4.84	6.86	7.42	6.9	7.01	6.53	3.07e-36	1	4.74e-19	1	0.095	0.00531	1
	521320	Ntab0498670		4.74	4.44	4.16	4.88	4.59	3.94	3.71	4.96	5.56	4.47	3.81	4.02	0.000537	1.72e-13	7.45e-26	6.98e-15	1.84e-11	0.18	1
	521403	Ntab0500520	CT-BMY	3.76	5.2	3.19	4.34	3.94	3.89	4.11	3.46	3.9	3.37	5.58	3.93	5.65e-38	1	1.49e-30	1	2.41e-34	2.53e-06	1.32e-10
	521414	Ntab0500630		6.78	6.36	5.68	6.44	6.49	5.92	5.12	6.14	6.74	6.91	6.01	6.6	7.85e-12	0.0197	1.98e-16	2.77e-08	1.71e-17	7.16e-05	6.98e-11
	521586	Ntab0504100	LOC4326512	5.54	6.46	3.44	5.37	4.99	5.11	4.04	5.48	5.77	5.28	5.35	4.84	7.83e-45	1	2.26e-15	1	0.0002	0.0315	1
	521875	Ntab0508490	EXO	8.45	7.75	6.26	7.65	7.21	7.62	6.54	7.84	8.34	7.43	7.43	7.24	5.19e-29	1	5.2e-12	1	4.56e-06	5.24e-07	1
	521896	Ntab0508840		5.44	4.86	4.79	4.62	5.38	5.06	3.97	4.93	5.59	4.7	5.27	5.78	0.0372	0.00421	1.33e-12	1	5.05e-13	1	1
	521899	Ntab0508900		5.13	4.42	2.52	4.16	3.79	4.14	2.69	4	4.88	4.02	4.18	4.32	6.71e-38	1	1.74e-18	1	2.96e-10	2.22e-08	0.0516
	521967	Ntab0510170		4.83	4.81	5.55	4.97	5.13	5.07	4.05	4.56	5.18	5.31	5.42	5.85	1.61e-17	1	1.06e-31	1	0.0226	0.000338	1
	522226	Ntab0513970		8.18	7.68	6.51	7.58	7.33	7.49	6.13	7.85	8.26	7.65	7.37	7.37	2.94e-20	1	2.9e-16	1	0.473	0.000607	1
	522227	Ntab0513990		8.05	7.5	6.34	7.45	7.12	7.35	5.99	7.78	8.12	7.45	7.16	7.17	3.88e-20	1	4.73e-16	1	1	0.000531	1
	522228	Ntab0513980		7.22	6.17	5.34	6.28	6.11	6.36	5.02	6.78	7.33	6.03	5.96	6.29	1.77e-19	1	1.99e-15	1	1.99e-06	2.15e-05	1
	522233	Ntab0514040		4.82	4.24	3.07	4.08	4.26	3.81	2.41	4.29	3.4	5.61	4.15	4.25	3.39e-05	1	7.62e-09	1	1.67e-14	0.0254	3.19e-06
	522248	Ntab0634380	AT2G46690	6.45	7.41	4.93	6.49	6.22	6.11	4.93	6.32	6.72	6.44	6.8	6.28	3.17e-39	1	9.84e-20	1	6.44e-07	1	0.5
	522250	Ntab0514150	AT2G46690	6.1	6.83	4.42	5.97	5.72	5.69	4.07	6.04	6.35	5.95	6.26	5.92	1.94e-36	1	1.59e-24	1	6.68e-07	1	0.0166
	522483	Ntab0855850	AT3G04550	5.29	4.78	5.12	5.16	4.93	5.11	6.03	4.37	4.63	4.82	6.09	4.48	0.0405	1	8.93e-27	0.255	1.48e-20	4.96e-06	1.17e-17
	522486	Ntab0517700		4.17	6.08	2.34	4.55	4.1	3.97	2.91	4.36	4.69	4.4	4.37	4.33	1.47e-40	1	9.64e-09	1	0.000604	1	0.645
	522790	Ntab0522890	AT5G47070	7.93	7.49	5.9	7.23	6.92	7.2	6.05	7.12	7.83	7.12	7.34	7.1	1.02e-34	1	1.73e-16	1	1.37e-09	0.00248	1
	523244	Ntab0529910	LOC4327497	8.66	8.81	6.64	8.14	7.91	8.08	6.96	8.27	8.69	8.15	8.08	7.98	2.04e-37	1	5.58e-15	1	0.000115	0.0077	1
	523463	Ntab0532890	AT5G37490	5.6	4.93	2.95	4.74	4.29	4.49	3.16	4.56	5.2	4.36	4.84	4.82	2.7e-35	1	6.06e-15	0.285	1.55e-14	0.00875	1
	523511	Ntab0077820	AT4G00960	6.38	6.25	4.94	6	5.77	5.82	4.51	6.17	6.45	5.86	6.07	6.02	3.36e-29	1	9.31e-25	1	4.65e-10	0.451	0.17
	523920	Ntab0540440	AT2G36780	5.15	5.21	6.14	5.14	5.98	5.35	4.08	5.57	6.06	6.12	4.75	6.34	9.36e-17	5.55e-10	3.62e-32	0.000149	2.78e-29	0.0702	1.26e-10
	523921	Ntab0845980	AT2G36780	5.24	5.99	6.77	5.93	6.19	5.86	4.91	5.79	6.28	6.52	5.67	6.75	1.97e-30	1	5.44e-26	0.00165	1.66e-32	0.0304	0.00199
	523922	Ntab0558560	DOGT1	3.25	4.36	4.97	4.18	4.31	4.07	2.94	3.9	4.43	4.8	3.99	5.02	1.68e-27	1	1.15e-22	0.301	4.64e-26	0.134	0.153
	524049	Ntab0542470	RBK2	3.51	4.78	2.49	3.63	3.59	3.56	2.39	4.05	4.21	3.51	3.67	3.66	1.36e-32	1	1.71e-15	1	0.000246	1	0.0583
	524120	Ntab0855880	AT5G37490	3.01	2.56	1.27	2.28	2.23	2.34	1.37	2.11	3.18	1.84	2.61	2.58	4.72e-21	1	1.13e-12	1	1.9e-09	0.284	1
	524203	Ntab0831510	EXO70A1	2.66	2.94	1.16	2.48	2.18	2.12	1.1	2.28	2.93	2.3	2.11	2.76	4.34e-22	1	1.32e-11	1	0.0736	1	1
	524204	Ntab0831520	EXO70A1	2.94	3.31	1.36	2.79	2.48	2.37	1.35	2.58	3.21	2.58	2.43	3.04	5.55e-24	1	1.22e-11	1	0.00901	1	1
	524217	Ntab0544810	LOC107802704	6.25	6.61	5.66	6.17	6.43	5.94	5.14	5.59	6.28	6.36	6.86	6.82	3.96e-10	0.463	5.83e-19	1	2.92e-13	1	1
	524309	Ntab0546280		5.94	7.36	6.73	6.6	6.74	6.66	5.45	6.34	6.65	6.78	7.23	7.61	2.73e-16	1	2.16e-17	0.0464	0.00017	0.931	1
	524410	Ntab0547990	DREB1A	6.76	5.86	3.38	5.69	4.9	5.46	3.83	5.87	6.54	5.16	5.39	5.1	2.55e-34	1	1.46e-14	1	2.01e-07	0.000236	1
	524634	Ntab0552810		5.91	5.29	5.8	5.35	5.44	6.17	6.13	4.6	4.39	5.67	7.6	5.74	1	0.00155	3.52e-26	1.78e-11	3.32e-19	7.46e-06	4.1e-12
	524977	Ntab0559190	SIB1	5.47	5.91	5	5.49	5.67	5.23	3.96	5.64	5.87	5.14	6.1	6.08	6.05e-06	1	3.52e-19	1	2.61e-12	1	1
	525932	Ntab0987130	CYP81D11	6.9	7.77	6.25	7.31	6.92	6.72	5.82	7.54	7.48	7.05	6.97	6.88	7.19e-27	0.00381	3.32e-21	1	3.09e-07	1	0.0848
	526117	Ntab0648600	RXW8	5.45	6.84	5.62	6.2	5.97	5.76	4.53	6.38	6.38	6.2	5.98	6.27	6.37e-25	1	1.33e-23	3.65e-05	2e-06	9.99e-07	9.84e-08
	526678	Ntab0656110	AT1G53540	3.48	3	2.37	2.86	3.31	2.69	2	2.87	2.6	3.97	2.85	3.34	0.000814	1	6.72e-07	1	1.52e-12	0.067	1.01e-07
	526679	Ntab0709100		4.01	3.68	2.63	3.41	3.76	3.17	1.95	3.43	3.2	4.74	3.46	3.74	9.17e-06	1	1.43e-10	1	5.08e-18	0.000762	1.43e-10
	526680	Ntab0587760	HSP18.2	4.8	4.04	2.71	4	3.99	3.61	3	3.73	3.51	4.75	4.11	3.93	2.26e-17	1	2.01e-05	1	3.19e-12	4.35e-06	2.38e-12
	527323	Ntab0599450		7.69	7.09	6.34	7.23	7.25	6.69	5.78	7.19	7.76	7.55	6.47	7.4	3.47e-20	0.000384	1.62e-24	5.71e-09	7.76e-19	0.00959	3.59e-06
	527475	Ntab0601770		5.2	4.51	4.82	4.53	4.61	5.35	5.5	3.86	3.53	4.75	6.79	4.78	0.187	0.000132	4.55e-29	1.68e-12	3.55e-22	1.28e-07	1.08e-14
	527562	Ntab0603490	AT2G36780	6.2	5.21	7.31	6.35	6.38	6	4.95	6.2	6.69	7.07	5.71	6.68	1.46e-40	0.0185	3.28e-31	4.74e-07	4.75e-40	0.0407	1.34e-10
	527673	Ntab0605260	VFB1	7.79	7.77	6.13	7.37	7.12	7.22	6.02	7.46	7.82	7.25	7.5	7.26	2e-34	1	2.17e-21	1	5.6e-09	0.00282	1
	528100	Ntab0611790		5.73	5.69	2.47	4.98	4.35	4.6	3.14	5	5.85	4.37	4.77	4.54	2.66e-45	1	1.25e-20	1	1.43e-10	4.15e-05	0.32
	528629	Ntab0621370		2.87	6.2	1.75	3.64	3.54	3.63	2.11	3.86	3.61	4.18	3.74	4.04	1.79e-42	1	3.66e-09	1	1.94e-13	1	0.154
	528630	Ntab0697580	ADH1	2.45	5.53	1.51	3.18	3.1	3.2	1.73	3.42	3.1	3.77	3.29	3.56	1.04e-41	1	3.66e-10	1	7.08e-14	1	0.472
	529072	Ntab0630800		3.84	3.96	3.56	3.75	3.8	3.81	2.7	3.48	3.94	3.62	4.42	4.64	1	1	2.76e-14	1	8.16e-08	1	1
	529175	Ntab0340730	XTR6	7.03	6.81	4.32	6.24	5.74	6.21	5.09	5.96	7.14	6.19	6.16	5.62	6.18e-34	1	6.61e-12	1	3.4e-10	6.18e-05	0.367
	529300	Ntab0635110		5.88	5.85	4.71	5.72	5.48	5.28	3.8	6.24	6.22	5.36	5.68	5.49	1.91e-18	1	4.11e-28	1	0.0658	1	1
	529331	Ntab0635790	SARD1	5.95	5.93	4.55	5.7	5.32	5.44	4.56	5.45	6.27	5.19	5.65	5.74	2.6e-25	1	2.49e-16	1	6.12e-21	0.00227	1
	529392	Ntab0637120	LOC4343521	7.86	7.78	6.15	7.47	7.1	7.25	5.99	7.49	8	7.31	7.41	7.28	7.83e-29	1	3.25e-18	1	1	0.25	1
	529393	Ntab0867850	LOC4343521	7.78	7.57	6.17	7.34	7.05	7.16	6.02	7.41	7.88	7.22	7.25	7.18	1.51e-29	1	2.61e-19	1	1	0.263	1
	529394	Ntab0867870	LOC4343521	7.69	7.51	6.03	7.25	6.93	7.07	5.89	7.3	7.82	7.14	7.14	7.06	1.2e-29	1	2.79e-19	1	1	0.0482	1
	529744	Ntab0642150	YLS9	7.45	7.19	5.19	6.77	6.48	6.61	5.32	6.47	7.27	6.68	7.06	6.81	2.26e-32	1	4.2e-15	1	1.01e-14	1	1
	529831	Ntab0643680	ddf2	4.26	3.56	2.2	3.51	3.29	3.26	2.34	3.49	4.42	3.13	3.28	3.32	8.81e-32	1	8.29e-19	1	5.07e-07	0.00342	0.00766
	529843	Ntab0643920	DDF1	4.5	3.5	2.53	3.59	3.53	3.44	2.54	3.53	4.81	3.25	3.4	3.45	1.07e-30	1	5.25e-23	1	4.82e-10	2.09e-05	4.17e-05
	529912	Ntab0153250		5.02	5.87	3.47	4.82	4.85	4.7	2.77	4.15	5.42	5.01	5.58	5.77	6.83e-24	1	2.41e-22	1	5.33e-12	1	1
	530230	Ntab0652200		4.77	4.41	5.94	4.75	5.03	5.29	3.97	5.12	4.78	5.37	5.14	5.89	1.11e-25	0.416	2.07e-19	1	1.42e-12	1	0.0757
	530407	Ntab0656090	FKF1	3.54	3.03	2.79	3.03	2.87	3.45	4.63	2.63	2.12	2.49	4.65	2.34	1.83e-05	0.0238	2.41e-36	1.3e-11	6.69e-34	6.4e-07	1.77e-16
	530408	Ntab0714860	FKF1	3.49	2.92	2.69	2.94	2.78	3.36	4.59	2.51	1.97	2.41	4.61	2.24	1.59e-06	0.0265	3.66e-37	4.33e-12	1.73e-34	7.01e-07	1.21e-16
	530453	Ntab0657180		2.89	2.41	1.72	2.44	2.66	1.96	1.4	1.78	1.91	3.55	2.51	2.82	0.0901	1	7.42e-06	1	1.26e-08	0.217	0.0368
	530735	Ntab0660800		7.17	7.74	5.91	6.89	6.96	6.98	5.56	6.92	7.43	7.13	7.33	7.2	5.03e-29	1	1.7e-20	1	2.6e-05	1	1
	530736	Ntab0899340		6.93	7.48	5.64	6.65	6.66	6.74	5.35	6.58	7.07	6.91	7.08	7.06	1.05e-31	1	9.61e-22	1	2.1e-06	1	1
	530737	Ntab0917320		6.39	6.94	5.02	6.08	6.09	6.17	4.77	6.01	6.52	6.32	6.51	6.51	1.73e-33	1	3.34e-22	1	4.22e-07	1	1
	530879	Ntab0664050		5.59	4.87	3.75	5.07	5.02	4.19	3.75	4.32	4.81	5.69	4.75	5.03	7.19e-12	0.0865	1.54e-05	1	4.73e-12	0.000826	7.62e-09
	530880	Ntab0664080	ANK1	5.05	4.93	3.35	4.54	4.44	4.38	3.39	3.83	4.95	4.46	5.16	4.88	3.18e-26	1	1.21e-17	1	3.53e-21	1	1
	530939	Ntab0665400		2.36	5.13	2.77	3.52	3.31	3.42	2.68	4.54	3.11	3.23	3.32	3.65	3.01e-34	1	3.36e-10	1	7.35e-05	0.272	0.0467
	531053	Ntab0667700	BOR4	2.93	3.56	1.1	2.73	2.5	2.4	1.18	2.64	3.27	2.46	2.83	2.77	2.63e-34	1	1.39e-16	1	3.27e-08	1	0.241
	531221	Ntab0775900	gyp7	3.97	4.51	1.38	3.47	3.26	3.16	1.75	3.29	4.1	3.35	3.96	3.15	1.89e-40	1	2.2e-18	1	3.54e-11	1	1
	531299	Ntab0671410	HR2	4.19	3.07	2.29	3.2	3.13	3.24	2.18	3.21	4.03	3.12	3.07	3.48	1.5e-26	1	3.27e-14	1	8.9e-10	1	1
	531479	Ntab0674720	LOC107766502	8.19	8.06	8.95	8.46	8.59	8.17	7.37	8.85	9	8.97	6.81	9.37	2.5e-16	0.0531	1.24e-42	8.25e-17	1.19e-46	8.15e-09	3.24e-17
	531480	Ntab0516410	LOC107766502	8.47	8.36	9.32	8.78	8.88	8.49	7.69	9.11	9.26	9.29	7.28	9.6	4.3e-19	0.114	1.54e-40	9.17e-16	1.27e-45	1.12e-08	5.52e-17
	531686	Ntab0678430	YDA	3.48	4.22	2.39	3.53	3.28	3.31	2.5	3.02	3.36	3.32	4.24	3.76	5.93e-30	1	4.96e-17	1	2.88e-19	1	0.749
	531695	Ntab0678490	SERPIN1	5.78	6.34	3.46	5.34	5.07	5.2	3.44	5.52	5.49	5.65	5.74	5.19	3.02e-38	1	2.02e-20	1	0.000699	1	1
	531739	Ntab0679120		4.67	4.76	3	4.1	4.14	4.19	2.68	3.81	4.49	4.28	4.65	4.97	5.91e-19	1	6.59e-14	1	4.06e-08	1	1
	531894	Ntab0385290		7.47	7.67	6.73	7.29	7.18	7.39	5.26	7.54	7.71	7.51	7.64	8.02	3.42e-07	1	2.79e-25	1	1	1	1
	532071	Ntab0685430	GI	5.89	5.62	4.98	5.55	5.32	5.63	6.41	4.59	4.97	5.3	6.87	4.89	1.18e-13	1	4.61e-35	2.06e-05	1.22e-37	9.84e-13	1.46e-23
	532072	Ntab0732740	GI	6.27	6.01	5.55	5.99	5.78	6.08	6.81	5.22	5.49	5.77	7.18	5.23	4.66e-10	1	5.85e-35	1.11e-05	2.97e-36	1.71e-13	2.68e-23
	532073	Ntab0732760	GI	5.05	4.68	3.99	4.66	4.33	4.74	5.52	3.59	3.96	4.43	5.99	4.01	5.92e-13	1	5.16e-31	6.62e-05	4.53e-34	7.8e-10	3.19e-19
	532074	Ntab0732770	LOC4325329	5.62	5.52	4.76	5.33	5.14	5.45	6.15	4.38	4.83	5.01	6.73	4.78	3.86e-12	1	1.47e-32	0.00411	2.65e-35	4.43e-10	1.44e-20
	532446	Ntab0692390	ACO3	3.75	4.32	3.82	4.13	3.86	3.91	2.92	3.79	3.75	4.11	4.66	4.56	0.185	1	2.21e-13	1	0.00016	1	1
	532553	Ntab0693440	DDB_G0289029	4.97	5.57	3.87	4.83	4.89	4.7	3.15	4.83	5.45	4.94	5.14	5.24	1.56e-23	1	3.61e-23	1	1.59e-07	1	1
	532554	Ntab0975540	IST1	6.07	6.54	4.96	5.97	5.88	5.74	4.17	5.84	6.56	6.02	6.21	6.26	1.16e-24	1	3.71e-27	1	6.83e-09	1	1
	532830	Ntab0699230	AT4G33070	6.39	8.7	5.78	7.19	6.84	6.85	5.49	7.36	7.36	7.24	7	7.15	8.21e-43	1	3.35e-18	0.000175	0.000725	0.000662	1.13e-06
	532831	Ntab0471900	AT4G33070	6.44	8.68	5.95	7.26	6.89	6.94	5.56	7.42	7.43	7.32	7.04	7.27	9.09e-42	1	3.04e-19	2.68e-05	0.00022	0.000337	1.24e-07
	533088	Ntab0703720	MCAP_RS01875	2.98	2.24	2.43	2.35	2.28	3.01	3.67	2.03	1.47	2.08	4.34	1.84	2.27e-06	1.97e-07	1.36e-37	1.39e-12	1.14e-28	2.98e-13	2.38e-19
	533623	Ntab0714620	AT1G14780	5.17	5.43	4.66	5.11	5.15	5.01	3.68	5.02	5.49	5.32	5.47	5.49	1.97e-11	1	5.05e-29	1	1	1	1
	533678	Ntab0715670	TCP11L2	7.3	7.14	7.23	7.28	7.22	7.18	5.97	7.69	7.45	7.46	7.07	7.66	1	1	8.91e-34	1	8.47e-15	1	1.83e-07
	534198	Ntab0725810		6	6.72	6.73	6.47	6.78	6.2	5.34	5.67	6.66	6.38	7.42	7.49	0.000516	1	4.66e-20	1	2.65e-16	0.203	0.0541
	534213	Ntab0726020	WRKY41	7.08	6.08	4.94	6.29	5.94	5.91	5.33	5.76	7.11	5.61	6.51	5.84	3.42e-28	1	8.21e-15	1	1.67e-19	0.0013	0.648
	534518	Ntab0731570		4.77	5.7	2.91	4.63	4.61	4.17	3.27	4.01	5.03	4.64	4.9	4.85	7.69e-31	1	3.67e-10	1	9.45e-13	1	1
	534591	Ntab0761500		3.9	3.82	1.51	3.14	3.08	3.04	2.08	3.49	4.07	2.88	3.24	2.57	1.35e-25	1	8.53e-09	1	0.00482	0.11	1
	534630	Ntab0733270	NAC1	3.51	3.54	4.29	3.46	3.8	4.04	2.57	4.33	3.4	4.2	3.74	4.44	0.0179	1	4.34e-10	1	1	1	1
	534631	Ntab0780210	NAC1	3.7	3.66	4.35	3.62	3.96	4.1	2.72	4.47	3.52	4.29	3.81	4.64	0.0689	1	6.31e-12	1	1	1	1
	534678	Ntab0733820	gst23	4.55	4.82	5.21	4.81	4.81	4.95	2.75	4.15	5.01	5.62	5.52	6.07	0.0113	1	4.22e-35	1	0.0585	1	1
	534896	Ntab0738070	AT5G47980	4.96	6.41	3.94	5.62	4.45	5.27	3.39	5.62	6.04	5.1	5.04	5.3	2.13e-26	2.9e-06	6.97e-18	0.00168	1	0.000868	0.000266
	535196	Ntab0744830		4.51	3.93	3.17	4.18	4.02	3.46	2.63	3.56	4.07	4.89	3.74	4.19	2.26e-09	0.586	2.05e-12	1	1.03e-17	0.000672	7.34e-13
	535391	Ntab0747650		4.35	4.55	1.65	3.7	3.36	3.52	2.27	3.73	4.44	3.35	3.68	3.56	3.79e-40	1	1.51e-14	1	2.19e-08	1	1
	535421	Ntab0748200	GRX480	5.45	5.41	2.6	4.88	4.36	4.28	3.22	4.49	5.44	4.61	4.7	4.34	2.48e-43	1	3.24e-17	1	4.38e-07	0.0105	1
	535839	Ntab0754830		5.96	5.13	4.77	5.45	4.96	5.47	4.62	5.71	4.67	5.07	5.5	6.35	2.26e-05	1	2.68e-06	1	2.75e-07	6.74e-07	2e-05
	535840	Ntab0804890		5.77	5.38	4.72	5.47	5.07	5.34	4.57	5.67	4.68	5.11	5.53	6.36	0.0116	1	2.49e-05	1	2.19e-06	7.37e-06	0.000636
	536284	Ntab0763390	AT4G23030	1.18	3.38	0.421	1.79	1.51	1.67	0.507	1.54	1.44	1.96	2.3	2.18	5.45e-37	1	1.03e-11	1	1.12e-13	0.000423	1
	536287	Ntab0763430		3.44	3.97	1.24	3.22	2.68	2.78	1.64	3.14	3.6	2.82	3.19	2.81	3.67e-31	1	1.2e-09	1	0.000768	1	1
	536389	Ntab0765010	XTH30	6.49	6.68	6.96	6.68	6.82	6.63	5.24	6.86	6.76	7.11	7.02	7.21	0.601	1	1.34e-23	1	1	1	1
	536390	Ntab0935520	XTH30	6.64	6.98	7.15	6.86	7.06	6.84	5.41	7.1	6.93	7.41	7.27	7.33	0.689	1	3.15e-21	1	1	1	1
	536472	Ntab0766270	RRTF1	7.16	6.91	3.41	6.17	5.46	5.9	4.05	6.11	7.1	5.88	6.07	5.6	9.42e-38	1	3.87e-15	1	0.0308	0.00384	1
	536473	Ntab0976960	RRTF1	6.84	6.84	3.51	6.1	5.37	5.77	3.94	6.04	6.99	5.68	6.02	5.58	6.53e-38	1	1.32e-17	1	0.00412	0.00974	1
	536496	Ntab0766760	LOC4341520	5.17	4.81	5.56	5.08	5.17	5.27	5.38	5.01	4.35	4.98	6.13	5.36	5.16e-06	1	1.55e-16	6.4e-06	7.24e-10	1.17e-06	1.11e-05
	536497	Ntab0829270	LOC4341520	5.56	5.2	5.83	5.52	5.68	5.4	5.79	5.46	4.69	5.35	6.48	5.51	0.000617	1	1.02e-17	5.37e-09	1.21e-12	2.3e-07	5.3e-08
	536605	Ntab0768360	AIR3	4.37	4.29	3.16	3.96	3.98	3.9	2.83	3.63	4.3	3.97	4.63	4.27	5.09e-17	1	8.55e-16	1	8.09e-11	1	1
	536628	Ntab0768720	AT1G29880	4.91	4.63	4.82	4.69	4.62	5.04	5.67	4.41	3.87	4.5	5.87	4.51	1	1	6.87e-27	2.05e-08	2.44e-21	9.81e-06	7.43e-13
	536629	Ntab0349070	AT1G29880	5.17	4.91	5.15	5	4.91	5.32	5.93	4.72	4.19	4.79	6.15	4.81	1	1	4.4e-24	1.29e-07	3.23e-20	9.24e-05	6.26e-12
	536664	Ntab0768990		5.73	6.2	4.02	5.35	5.17	5.43	3.57	5.67	5.91	5.53	5.52	5.6	1.74e-29	1	3.62e-21	1	1	1	1
	536746	Ntab0770170	MLO1	3.91	3.96	3.68	3.67	3.94	3.92	2.72	3.75	3.75	4.05	4.33	4.53	1	1	6.27e-21	1	0.0773	1	1
	536910	Ntab0772680	AT4G16360	4.27	3.2	5.82	4.11	4.39	4.74	3.73	3.82	4.04	4.74	4.8	5.52	4.5e-37	1	2.68e-17	2.08e-06	1.18e-06	1	1
	536967	Ntab0962100	AT5G47530	6.76	6.57	5.34	6.27	6.22	6.21	5.08	5.71	6.96	6.37	6.55	6.63	8.77e-16	1	1.11e-13	1	2.66e-12	1	1
	537005	Ntab0774090	GSTU7	5.19	5.42	5.77	5.4	5.41	5.56	3.4	4.88	5.5	6.23	6.09	6.62	0.039	1	1.43e-36	1	0.0638	1	1
	537023	Ntab0774680		6.63	6.3	5.44	6.31	6.36	5.74	4.9	6.04	6.63	6.77	5.82	6.48	1e-12	0.00834	5.76e-16	1.97e-07	4.73e-16	0.000421	4.24e-09
	537336	Ntab0781520	ERF1	2.24	4.18	3.02	3.25	3.29	2.9	2.31	4.22	3.5	2.61	2.98	3.26	4.79e-27	1	1.51e-17	1	3.38e-06	0.068	4.35e-09
	537452	Ntab0782870		2.54	1.92	1.75	1.86	1.85	2.47	3.61	1.62	0.966	1.41	3.79	1.16	9.45e-10	4.73e-07	4.59e-45	1.01e-15	9.16e-38	5.37e-16	3.25e-23
	537530	Ntab0169350	RER1	4.25	4.22	4.42	4.35	4.25	4.29	3.23	4.12	3.89	4.96	4.62	4.97	1	1	1.68e-19	1	1	1	1
	537596	Ntab0786010		2.78	3.22	1.05	2.45	2.25	2.37	0.86	2.57	2.84	2.56	2.6	2.62	1.36e-29	1	1.43e-16	1	1	1	1
	537626	Ntab0786930		2.71	3.34	2.84	2.36	2.85	3.6	1.73	2.44	2.9	3.35	3.35	4.04	7.77e-08	4.48e-24	2.74e-32	8.97e-09	0.00194	0.00249	0.0228
	537844	Ntab0790970	WRKY40	7.19	7.42	5.05	6.61	6.38	6.68	5.62	6.87	7.34	6.5	6.65	6.25	2.85e-37	1	2.52e-13	1	0.00353	0.00618	1
	537865	Ntab0791330		4.2	4.43	1.95	3.57	3.35	3.66	2.35	3.73	4.1	3.63	4.01	3.22	4.17e-38	1	4.22e-15	1	5.19e-07	1	1
	538525	Ntab0804560	GolS2	2.76	2.54	1.82	2.52	2.37	2.26	1.56	2	1.89	3.29	2.57	2.91	2.46e-07	1	1.45e-14	1	1.24e-08	0.0774	0.000426
	538640	Ntab0806480	RD26	4.23	4.81	2.63	4.12	3.6	3.97	2.13	4.43	3.83	4.04	4.57	4.34	2.17e-28	1	7.02e-22	1	5.29e-05	1	0.0296
	538641	Ntab0917410	RD26	4.52	5.71	2.99	4.58	4.12	4.53	2.55	4.97	4.14	4.64	5.2	4.93	2.96e-29	1	1.89e-19	1	0.00776	1	0.251
	538643	Ntab0806550	NAC2	3.7	4.09	4.41	3.81	4.23	4.13	2.71	3.63	3.7	4.9	4.58	4.82	2.1e-05	1	8.57e-28	1	7.95e-05	1	1
	538644	Ntab0917420	NAC2	2.88	3.26	3.32	2.96	3.24	3.24	2.1	2.87	2.77	3.82	3.57	3.76	0.0187	1	1.43e-25	1	5.71e-07	1	1
	538666	Ntab0806950	rnf217.L	2.95	3.07	1.61	2.53	2.51	2.59	1.59	2.56	3.37	2.35	2.65	2.69	9.68e-29	1	2.29e-19	1	1.68e-13	1	1
	538703	Ntab0807230	TOC1	3.28	2.81	2.35	2.76	2.55	3.13	4.18	2.31	1.76	2.19	4.38	2.23	4.19e-11	0.00149	6.19e-39	6.46e-13	2.91e-37	2.08e-13	1.35e-22
	538917	Ntab0811340	RRTF1	7.2	5.08	4.77	5.93	5.33	5.83	4.48	5.89	6.81	5.62	5.48	5.76	1.12e-24	1	2.69e-10	1	0.0558	7.97e-05	1
	538983	Ntab0813000	ATHSP22.0	3.37	2.44	2.7	2.84	3.18	2.51	1.57	2.6	2.56	4.08	2.83	3.28	0.275	1	1.64e-09	1	2.24e-13	3.38e-06	4.2e-10
	539146	Ntab0988370	TPS31	4.7	5.27	5.45	5.09	5.32	5	4.03	4.89	5.24	5.2	5.7	5.79	0.0248	1	9.35e-10	1	0.00947	1	0.0342
	539147	Ntab0816690	TPS32	6.17	6.16	7.16	6.75	6.77	6.01	5.44	5.91	6.81	6.64	6.81	7.38	4.92e-05	0.0638	5.93e-08	1	6.7e-07	0.00619	1
	539148	Ntab0988380	TPS32	6.21	6.09	7.08	6.54	6.8	6.06	5.29	5.76	6.61	6.58	7	7.58	0.0175	1	7.58e-09	1	6.95e-06	1	1
	539171	Ntab0817330		3.41	3.92	3.3	3.01	3.51	4.04	2.54	3.12	3.48	3.85	3.81	4.5	1.76e-13	1.02e-26	1.32e-35	1.18e-08	3.23e-08	8.97e-09	0.00037
	539172	Ntab0817340		3.33	3.89	3.23	2.94	3.4	4.04	2.25	3.07	3.44	3.87	3.7	4.58	1.97e-08	1.64e-19	3e-30	2.2e-07	0.0125	0.00103	1
	539201	Ntab0818090	LHT1	4.75	4.97	4.87	4.98	4.82	4.81	3.47	4.24	4.65	5.26	5.35	6.3	1	1	7.95e-28	1	8.12e-05	1	1
	539383	Ntab0821640		2.07	4.73	0.777	2.74	2.44	2.41	1.16	2.82	3.23	2.84	2.44	2.5	2.57e-38	1	6.74e-09	1	4.35e-06	1	1
	539386	Ntab0821660		4.82	7.11	3.5	5.33	5.15	4.96	2.95	5.58	6.08	5.56	5.11	5.4	2.08e-34	1	3.58e-19	1	0.0234	1	0.167
	539390	Ntab0821780		1.68	3.59	1.14	2.32	2.02	2.08	0.947	2.35	3.1	2.33	1.93	1.99	3.21e-25	1	4.74e-10	1	0.0187	1	1
	539450	Ntab0822840	YGR109W-B	3.57	4.31	3.79	3.21	3.82	4.55	2.35	3.35	3.9	4.34	4.25	5.16	8.15e-08	4.14e-22	8.02e-34	3.88e-09	0.0022	0.00413	0.0486
	539512	Ntab0823920		4.37	4.16	3.53	4.28	4.09	3.73	3.34	3.59	3.38	4.16	4.69	5.08	0.0304	1	4.76e-10	1	2.48e-06	1	1
	539814	Ntab0830810	PP2C5	5.67	5.64	4.36	5.37	5.15	5.17	3.7	5.35	5.94	5.24	5.69	5.34	1.02e-24	1	5.82e-27	1	8.18e-15	1	0.0727
	539815	Ntab0986140	PP2C5	6	5.84	4.65	5.63	5.43	5.45	4.1	5.55	6.3	5.48	5.92	5.54	3.69e-22	1	2.73e-23	1	2.74e-16	1	0.0016
	539860	Ntab0831240	NIC1	4.37	4.08	4.38	4.14	4.16	4.51	4.75	3.76	3.55	3.97	5.45	4.3	1	1	7.8e-19	2.35e-05	6.95e-25	0.00285	2.94e-07
	540112	Ntab0837860		4.84	4.35	4.45	4.51	4.58	4.56	3.36	4.35	4.9	4.46	5.13	5.13	0.0489	1	1.62e-21	1	1.63e-06	1	1
	540113	Ntab0842970		5.1	4.66	4.51	4.97	4.81	4.52	3.61	4.54	5.3	4.61	5.37	5.1	0.00602	1	2.34e-18	1	1.03e-10	1	1
	540201	Ntab0839710		5.81	4.13	3.82	4.67	4.34	4.77	5.21	3.95	3.8	4.31	5.53	4.95	1.19e-10	1	0.00236	1	9.37e-10	1	6.61e-06
	540424	Ntab0678840		6.38	5.38	4.93	5.7	5.31	5.7	3.74	5.08	6.32	6.03	6	6.12	2.99e-13	1	1.04e-21	1	0.0167	0.000266	1
	540425	Ntab0678810		4.2	5.61	1.76	4.28	3.65	3.68	2.7	4.25	4.64	3.64	4.38	3.39	9.18e-44	1	7.15e-13	1	1.24e-10	1	1
	540607	Ntab0849560		5.4	5.31	3.6	4.79	4.75	4.79	3.46	4.54	5.32	4.74	5.3	5.26	1.43e-29	1	2.3e-19	1	1.63e-14	1	1
	540647	Ntab0850340	LOC107819807	6.85	6.75	5.33	6.44	6.37	6.15	5.34	6.96	6.49	7.17	5.76	5.96	1.38e-15	1	2.07e-12	3.93e-05	2.15e-26	4.78e-06	2.06e-13
	540649	Ntab0850360		5.29	4.6	2.67	4.31	3.99	4.29	2.9	4.15	5.05	4.2	4.31	4.48	9.16e-38	1	1.3e-17	1	1.23e-08	1.4e-07	0.129
	540978	Ntab0857180	NP3	5.89	6.56	3.84	5.68	5.34	5.3	3.59	5.91	6.36	5.42	5.76	5.43	2.58e-38	1	1.03e-25	1	7.79e-05	0.0229	1
	541178	Ntab0132860	LOC109146489	5.9	5.52	3.68	5.33	5.32	4.5	3.32	5.03	5.19	6.26	5.03	5.19	1.21e-14	1	5.66e-10	1	2.01e-18	4.63e-05	2.96e-10
	541540	Ntab0869150	PMZ	4.41	5.94	2.32	4.66	4.06	3.99	2.93	4.2	4.72	4.84	4.35	4.11	1.27e-36	1	3.3e-09	1	0.0217	1	1
	541683	Ntab0871850		5.28	4.89	3.7	4.59	4.66	4.65	3.64	4.95	5.61	4.44	4.52	4.52	3.93e-22	1	1.55e-16	0.0697	4.44e-11	0.848	1
	541859	Ntab0269950		6.44	6.17	4.37	6	5.36	5.66	3.87	5.98	6.58	5.62	6.02	5.79	4.55e-26	1	1.16e-20	1	1.57e-09	0.539	1
	541959	Ntab0880120		5.71	5.83	3.08	5.2	4.67	4.79	3.46	5.31	5.89	4.62	4.99	4.89	9.77e-45	1	5.74e-23	1	4.57e-13	9.84e-05	0.0389
	542299	Ntab0888260	TOC1	2.77	2.44	1.96	2.36	2.15	2.65	3.48	1.96	1.53	1.86	3.76	1.87	8.81e-14	7.02e-05	3.65e-42	2.86e-15	7.73e-41	2.12e-15	4.62e-24
	542672	Ntab0896570	SPBC2A9.03	4.13	4.48	4.36	4.31	4.38	4.29	2.99	4.4	4.56	4.86	4.34	4.69	1	1	5.98e-27	0.000786	4.83e-21	3.14e-05	9.04e-09
	543120	Ntab0906560	RLK1	2.42	2.81	2.64	2.51	2.67	2.67	1.62	2.53	2.11	2.76	2.8	4.07	1	1	1.41e-25	0.132	1	1	0.028
	543309	Ntab0911060	YDA	6.28	6.51	4.16	5.82	5.5	5.65	4.42	5.65	6.27	5.53	6.13	5.87	1.56e-40	1	8.62e-19	1	4.91e-15	1	1
	543423	Ntab0913900		3.77	4.45	4.18	4.04	4.26	4.08	3.11	3.97	3.81	4.6	4.34	4.97	2.17e-08	1	3.28e-25	1	1.23e-07	0.425	1
	543535	Ntab0916650		5.67	6.89	5.73	6.05	6.23	6	4.43	5.84	6.39	6.65	6.58	6.57	1.08e-18	1	2.12e-26	1	1.07e-05	1	1
	543756	Ntab0922300		4.3	4.72	2.43	4.09	3.56	3.84	2.28	3.95	4.28	4.15	4.16	3.99	9.55e-32	1	1.27e-17	1	1.73e-10	1	0.236
	543804	Ntab0923420	BBX8	3.35	2.77	2.62	2.75	2.73	3.24	4.37	2.42	1.83	2.32	4.47	2.19	5.56e-07	0.00606	2.81e-39	2.3e-14	1.84e-36	1.89e-08	1.61e-18
	543896	Ntab0926290	NIC1	5.81	5.5	5.84	5.59	5.61	5.93	6.05	5.15	5.07	5.49	6.87	5.76	1	1	7.73e-19	4.05e-05	6.83e-24	0.0135	2.05e-07
	544022	Ntab0929030		3.52	5.48	2.17	4.08	3.55	3.57	2.54	3.99	4.38	4.13	3.75	3.36	5.17e-43	1	1.07e-14	1	3.24e-06	1	1
	544278	Ntab0934800		6.8	6.86	6.15	6.47	6.74	6.6	5.04	6.75	6.96	7.1	6.51	7.18	7.48e-05	1	3.6e-21	1	6.88e-05	1	1
	544280	Ntab0934820		4.49	5.03	5.15	4.96	4.97	4.76	3.71	5.53	5.1	4.98	4.71	5.27	1.02e-09	1	8.49e-26	0.187	1.99e-27	0.000117	2.73e-12
	544310	Ntab0935350		4.36	3.23	3.81	4.17	3.57	3.71	2.41	4.22	4.86	3.72	3.42	4.1	3.96e-19	2.23e-06	1.32e-32	0.00185	1.65e-07	0.000483	1
	544371	Ntab0936690		4.49	5.88	1.23	4.09	3.58	3.96	1.45	3.71	4.43	4.21	4.9	4.41	9.09e-45	1	8.8e-23	1	7.09e-10	1	1
	544373	Ntab0936710	GolS1	4.06	3.3	3.11	3.34	3.72	3.42	2.2	3.01	3.15	4.71	3.43	4.43	0.000766	1	6.12e-17	1	1.62e-20	0.00209	8.7e-09
	544471	Ntab0938570		7.98	7.83	6	7.36	7.18	7.29	6.02	7.28	7.9	7.33	7.64	7.38	1.51e-32	1	1.01e-16	1	1.11e-06	0.32	1
	544679	Ntab0942890		5.73	4.27	6.03	5.15	5.43	5.44	4.5	5.3	5.28	5.64	5.16	6.22	2.08e-28	1	5.03e-14	1	6.29e-10	1.31e-05	0.0359
	544706	Ntab0943500	PLA2A	4.07	4.37	4.3	4.48	4.41	3.88	3	5.11	5.19	4.33	3.58	4.09	1	0.000314	1.32e-27	1.1e-09	2.51e-09	1	1
	544720	Ntab0943830	INT1	6.27	5.46	7.17	6.37	6.42	6.12	5.75	6.62	6.84	6.53	5.08	6.97	3.2e-38	0.79	3.88e-34	2.63e-08	1.96e-38	2.79e-05	1.09e-12
	544721	Ntab0752560	INT1	6.41	5.6	7.28	6.5	6.56	6.25	5.88	6.76	6.98	6.68	5.19	7.1	2.34e-36	0.949	1.8e-33	9.2e-08	1.69e-37	0.000276	1.03e-11
	544985	Ntab0949680		3.44	5.81	1.05	3.63	3.22	3.46	1.79	3.88	4.32	3.76	3.37	3.28	4.36e-39	1	3.92e-10	1	8.61e-07	1	0.438
	544986	Ntab0949700		3.37	6.1	1.8	3.92	3.67	3.69	1.97	4.29	4.61	4.2	3.57	3.7	1.36e-35	1	1.48e-11	1	0.000254	1	1
	545076	Ntab0952000	LOC107796336	2.12	3.13	0.602	2.14	2.22	1.52	0.775	2.58	2.58	1.74	2.08	1.86	1.73e-28	0.0483	5.47e-11	1	1.39e-07	1	1
	545220	Ntab0036150	DDF1	5.18	5.79	1.65	4.54	4.03	4.09	2.61	4.67	5.21	4.08	4.53	4.02	5.54e-47	1	1.14e-16	1	7.72e-09	0.0244	1
	545267	Ntab0957080	WSD1	3.38	3.44	3.71	3.7	3.32	3.52	2.27	3.56	3.58	3.67	3.92	4.05	1	0.44	1.31e-25	1	1	1	1
	545469	Ntab0961690		2.35	2.94	1.11	2.24	1.92	2.24	0.92	1.95	1.88	2.41	2.57	3.14	2.91e-25	1	8.92e-19	1	5.38e-11	1	0.000648
	545572	Ntab0964550	GID1B	3.98	5.07	3.9	4.34	4.26	4.35	2.96	4.01	4	4.6	5.06	5.33	6.75e-23	1	1.99e-32	0.148	3.03e-05	1	0.346
	545789	Ntab0970360		5.02	4.74	3.21	4.45	4.69	3.87	2.85	4.27	4.13	5.43	4.35	4.82	1.46e-11	1	2.58e-09	1	6.3e-13	0.103	1.32e-05
	546160	Ntab0980460		7.49	7.36	5.71	6.97	6.8	6.81	5.73	6.81	7.56	7.01	7.06	6.87	3.85e-28	1	1.7e-14	1	1.4e-05	0.000298	1
	546193	Ntab0981550		4.09	5.06	1.7	3.97	3.38	3.53	2.07	3.95	4.34	3.67	3.79	3.79	7.49e-43	1	2.71e-17	1	0.00016	1	1
	546402	Ntab0987670	ERF71	4.93	6.15	4.28	4.92	5.04	5.38	3.94	5.14	4.92	5.67	5.61	5.37	4.07e-28	0.247	2.47e-17	1	0.000113	1	1
	480006	Ntab0162540	SWEET11	2.06	1.76	2.3	3.28	1.26	1.7	1.88	2.17	2.23	2.03	2.3	1.56	0.0373	2.54e-34	1	0.0858	1	0.137	3.4e-07
	480091	Ntab0001260		2.32	2.59	2.5	2.73	2.51	2.19	2.5	2.21	1.85	2.46	2.72	3.22	1	1	5.75e-07	1	1	1	1
	480272	Ntab0002070	AT5G62570	2.79	3.12	2.97	3.26	2.46	3.17	2.88	2.79	2.9	3.06	3.14	2.97	0.15	1.69e-19	1	1.34e-07	1	0.00199	0.0355
	480342	Ntab0692920	GSTU10	2.26	2.59	2.46	3.14	2.1	2.13	2.71	2.12	2.68	2.38	2.22	2.49	1	9.2e-13	1	1	0.00389	9.31e-07	2.15e-06
	480343	Ntab0002540	GSTU10	2.22	2.87	1.94	2.7	2.26	2.09	2.16	2.02	2.34	2.87	2.14	2.45	1.98e-11	0.00459	0.000819	1	5.91e-12	0.00026	1
	480344	Ntab0692930	GSTU10	2.32	2.57	2.27	3.04	2.15	2.04	2.77	2.06	2.39	2.36	2.19	2.6	1	2.91e-12	0.727	1	1.9e-08	0.000301	1
	480739	Ntab0455980	HARBI1	6.48	5.09	4.83	5.83	5.21	5.41	4.53	5.77	6.21	5.51	5.32	5.38	6.19e-19	1	7.15e-08	1	0.00147	0.115	1
	481269	Ntab0046820	LOC107855034	4.54	4.26	5.54	5.13	4.94	4.32	5.1	4.62	4.42	5.11	4.49	4.97	2.62e-08	0.0318	1	1	1	1	1
	481369	Ntab0010440		4.47	4.39	4.57	4.72	5.07	3.7	4.03	4.47	4.81	5.07	3.81	4.56	1	1.59e-25	1.67e-13	0.00657	7.45e-10	0.000135	3.72e-06
	481892	Ntab0109300		6.44	5.62	7.03	6.73	6.28	6.12	6.57	6.64	6.65	6.45	5.74	6.05	1.37e-28	2.24e-09	1.2e-10	2.62e-06	3.25e-17	1	1
	482084	Ntab0802490		6.3	5.93	5.54	6.23	5.67	5.9	6.77	5.8	5.54	5.81	6.06	5.61	1.32e-06	0.114	1.2e-09	1	5.33e-17	0.241	2.98e-10
	482592	Ntab0021710	HSP101	5.16	4.47	4.23	4.74	4.91	4.25	3.76	4.14	5.06	5.35	4.3	5.02	6.72e-07	0.0438	2.25e-12	0.00312	7.61e-21	5.8e-05	6.68e-12
	482593	Ntab0610570	HSP101	5.34	4.66	4.39	4.91	5.08	4.43	3.95	4.33	5.26	5.5	4.47	5.19	5.82e-07	0.0627	6.01e-12	0.00141	6.45e-21	0.000172	2.72e-11
	482673	Ntab0022570	LOC107822189	3.31	5.3	2.25	3.91	3.72	3.26	2.59	3.77	3.95	3.72	4.02	3.56	4.63e-35	1	7.74e-06	1	6.63e-05	1	1
	482861	Ntab0374950	SRO2	2.55	4.08	1.13	3.02	2.39	2.39	1.6	2.67	2.82	2.98	2.88	2.44	6.24e-42	0.427	3.45e-10	1	2.06e-07	1	0.752
	482943	Ntab0025410		4.89	5.03	4.69	5.39	4.51	4.76	4.44	4.89	4.91	4.8	5.18	5.01	1	2.22e-13	0.0186	1	1	1	1
	483038	Ntab0026460	GLT1	5.39	6.53	4	5.67	5.2	5.1	5.37	5.62	5.53	5.32	5.35	4.57	7.9e-44	0.213	1.02e-07	1	1.36e-10	1	1
	483039	Ntab0907060	GLT1	5.36	6.54	3.94	5.65	5.16	5.06	5.39	5.57	5.53	5.28	5.28	4.53	2e-44	0.0827	5.77e-08	1	6.64e-11	1	1
	483089	Ntab0027150		4.37	4.19	4.3	4.48	4.49	3.92	3.95	4.61	4.24	4.69	3.98	4.19	1	7.8e-09	1.47e-07	1	0.00265	1	1
	483090	Ntab0027160	CPK2	4.01	3.7	3.9	4.2	4.19	3.28	3.67	4.05	3.69	4.21	3.73	3.85	1	3.74e-20	0.0686	1	1	1	1
	483091	Ntab0735960	CPK1	4.35	4.11	4.29	4.47	4.5	3.82	4.11	4.42	4.13	4.46	4.18	4.18	1	1.11e-18	1	1	0.0526	1	1
	483800	Ntab0034070	LOC107776229	9.09	8.79	9.29	9.32	9.26	8.63	9.75	9.13	9.46	8.98	8.42	8.54	0.0776	2.02e-08	1.01e-14	1.15e-09	7.47e-05	8.81e-06	4.26e-06
	483801	Ntab0938050	LOC107776229	10.3	10.1	10.6	10.6	10.5	9.84	10.8	10.4	10.6	10.3	9.77	9.94	0.0205	1.05e-10	1.18e-08	5.58e-07	6.74e-05	1.94e-06	1.32e-06
	483802	Ntab0938060	LOC107776229	9.72	9.53	10.1	10.1	10	9.29	10.3	9.88	10.2	9.75	9.15	9.39	0.00422	2.52e-10	1e-09	3.88e-08	0.000319	9.41e-06	1.38e-05
	483995	Ntab0951960		2.55	2.93	2.12	2.84	2.29	2.5	2.43	2.39	2.25	2.74	2.78	2.62	1.33e-15	7.58e-06	0.000808	1	0.000139	1	1
	484101	Ntab0738980	cPT1	2.21	2.78	1.9	2.61	1.83	2.47	1.69	2.25	2.29	1.95	2.8	2.9	4.34e-14	1.61e-11	2.84e-15	0.000191	3.72e-13	1.05e-09	8.15e-06
	484237	Ntab0832250	UMAMIT24	1.62	3.41	1.44	2.48	2.18	1.84	1.84	2.48	2.28	2.15	2.15	1.97	1.1e-31	0.179	1	1	6.64e-06	1	1
	484408	Ntab0039410		5.69	5.04	5.88	5.71	5.97	4.98	5.75	5.47	5.49	5.24	5.57	5.79	4.61e-07	1.31e-10	1	1	1	1	1
	484409	Ntab0748170		5.98	5.13	6.19	5.99	6.29	5.06	6.03	5.7	5.65	5.45	5.8	6.06	6.29e-08	6.36e-11	1	1	1	1	1
	484476	Ntab0237820	setd3	4.88	4.43	4.33	4.98	4.25	4.45	5.47	4.26	4.59	4.37	4.74	3.82	8.59e-07	3.5e-11	1.44e-21	1	3.87e-13	1	9.3e-09
	484515	Ntab0040400	ATSBT5.2	4.12	3.53	4.55	4.34	4.09	3.79	4.35	4.26	4.11	4.11	3.67	3.88	8.97e-07	1	1	1	1	1	1
	484592	Ntab0041060	ERMO2	2.42	2.68	2.31	2.84	2.17	2.43	2.18	2.35	2.27	2.65	2.65	2.71	7.21e-07	6.13e-19	7.04e-11	0.0306	0.0409	0.229	0.0509
	484632	Ntab0041400	AT3G02690	5.7	4.96	5.67	5.77	5.21	5.39	5.58	5.39	5.32	5.61	5.56	5.19	2.9e-09	0.000667	1	1	1	1	1
	484700	Ntab0041940		3.42	3.14	2.56	3.16	3.32	2.68	2.52	3.06	3.69	2.87	3.05	3.03	0.000115	0.117	0.0165	1	4.81e-13	1	0.136
	484701	Ntab0932200		3.13	2.92	2.54	2.93	3.22	2.47	2.27	2.68	3.24	2.72	3.08	3.21	1	0.135	1	1	2.14e-10	1	1
	484842	Ntab0043260		6.32	6.4	6.63	6.42	6.76	6.17	5.88	5.8	6.65	6.3	7.05	7.05	1	1	3.08e-07	1	8.97e-12	0.0326	1
	484843	Ntab0043270		5.09	4.72	5.64	5.04	5.57	4.85	4.74	4.52	5.3	5.09	5.61	5.68	0.027	1	0.0848	1	9.9e-07	0.239	1
	484844	Ntab0468780		5.42	5.02	5.93	5.34	5.88	5.15	5.05	4.85	5.58	5.4	5.92	5.99	0.0209	1	0.0723	1	8.22e-07	0.123	1
	484846	Ntab0598500		6.31	6.6	6.89	6.48	6.96	6.36	6.04	6.13	6.75	6.53	6.98	7.2	1	1	0.000677	1	2.14e-09	0.0352	0.533
	484926	Ntab0044280	GTF2H2	3.16	3.11	3.05	3.49	2.99	2.88	3.02	3.01	2.87	3.19	3.18	3.41	1	9.76e-07	1	1	1	1	1
	484927	Ntab0228880	GTF2H2	2.64	2.59	2.48	2.98	2.45	2.32	2.5	2.48	2.31	2.64	2.64	2.9	1	6.12e-07	1	1	1	1	1
	485338	Ntab0047790	FRS5	2.23	2.11	2.08	2.51	1.98	1.97	2.18	2.14	1.87	2.18	2.21	2.3	1	1.92e-13	0.116	1	1	0.56	0.00376
	485347	Ntab0047840		4.08	4.17	4.13	4.66	3.79	3.97	3.86	4.1	4.1	4.29	4.36	3.98	1	1.33e-25	0.000936	1	1	1	0.0137
	485382	Ntab0048010	AT1G76405	2.24	2.05	2.26	2.73	1.85	2.02	2.11	2.16	2.13	2.19	2.36	2.14	1	8.77e-19	1	1	1	1	1
	485417	Ntab0048200	CST	4.52	4.78	3.71	5.29	3.79	4.02	3.72	4.15	4.6	4.32	4.83	4.36	1.14e-25	1.49e-36	2.65e-14	2.06e-09	1.42e-10	2.67e-09	1.36e-12
	485425	Ntab0048250		5.03	4.56	3.83	4.96	4.17	4.35	4.07	4.69	4.06	4.9	4.81	4.27	1.07e-29	5.88e-16	1.26e-16	0.235	1.88e-10	1.78e-11	1.23e-10
	485427	Ntab0048260		2.99	2.98	2.76	3.48	2.57	2.73	2.82	2.75	2.76	2.9	3.35	2.91	1	1.74e-22	3.5e-05	0.0838	1.06e-08	3.46e-05	1.25e-05
	485444	Ntab0048400		3.93	4.21	3.78	4.4	3.88	3.7	4.36	4.79	4.25	3.71	3.19	3.53	0.014	5.41e-10	5.27e-25	3.6e-08	7.28e-15	1	3.52e-09
	485447	Ntab0048420		4.53	4.13	4.17	4.66	4.01	4.21	4.67	4.15	4.16	4.35	4.35	3.99	0.0512	6.78e-08	0.0415	1	1	1	1
	485620	Ntab0050340		2.76	3.82	2.2	3.44	2.74	2.65	3.12	3.48	2.88	2.47	2.48	3.21	1.87e-14	0.141	0.0921	1	9.29e-07	1	1
	485621	Ntab0050370		2.49	3.41	2.03	3.09	2.47	2.42	2.81	3.12	2.58	2.28	2.27	2.88	4.22e-13	0.444	0.636	1	1.09e-05	1	1
	485622	Ntab0803620		3.34	4.61	2.24	4.05	3.13	3.07	3.79	4.01	3.58	2.88	2.73	3.45	5.2e-22	0.00413	0.00219	1	1.86e-09	1	1
	485733	Ntab0051550	Mgat3	4.15	3.93	3.26	4.09	3.79	3.49	3.94	3.75	3.82	3.67	3.78	3.73	1.31e-07	0.34	1	1	0.0192	1	0.0145
	485767	Ntab0051860	AT3G47570	2.54	2.94	2.82	3.57	1.28	3.49	1.95	2.87	2.61	2.84	3.22	3.12	1	5.26e-40	4.11e-09	1	6.07e-08	0.000338	0.012
	485777	Ntab0051930	RHM1	3.88	4.45	3.84	4.48	3.29	4.42	3.87	3.73	3.99	4.28	4.29	4.15	2.87e-11	3.95e-30	0.000124	1	2.58e-07	2.01e-05	0.0277
	485778	Ntab0051940	LOC9267589	3.51	3.38	3.92	3.8	3.25	3.77	3.64	3.49	3.46	3.64	3.71	3.7	6.51e-10	9.42e-13	1	1	0.00359	1	1
	485782	Ntab0051960		2.21	2.43	2.07	2.71	1.49	2.53	2.03	2.07	2.25	2.39	2.49	2.17	0.0677	1.52e-30	0.216	1	1	1	1
	485783	Ntab0510480		1.9	2.15	1.8	2.22	1.58	2.08	1.84	1.82	1.89	2.07	2.15	1.92	0.000143	1.01e-16	0.915	1	1	1	1
	485785	Ntab0051970	GGH2	2.26	2.23	2.15	2.49	1.78	2.4	2.02	2.12	2.2	2.31	2.36	2.3	1	1.01e-24	0.101	1	1	1	1
	485788	Ntab0051980	sec61a	4.84	5.47	4.05	5.78	3.11	5.51	3.92	4.62	5.22	4.99	5.09	4.78	4.01e-18	1.29e-41	9.24e-09	1	1	0.0138	1
	485791	Ntab0052000	alg2	2.51	2.6	2.5	3.06	1.57	3.01	2.1	2.33	2.54	2.76	2.8	2.67	1	2.46e-36	1.79e-06	1	0.024	0.0292	1
	485794	Ntab0052030	MBF1B	4.5	5.21	3.98	5.11	3.52	5.09	4.94	4.03	4.58	4.15	5.47	4.25	3.77e-20	5.11e-32	3.12e-17	0.00332	2.08e-23	0.0239	0.000184
	485796	Ntab0052050	HEME1	4.42	4.07	4.09	4.69	3.57	4.35	4.53	3.97	4.17	4.12	4.48	3.89	0.0348	1.44e-24	5.43e-05	1	1	1	0.0722
	485797	Ntab0776910	HEME1	4.68	4.22	4.35	4.74	4.07	4.46	4.93	4.18	4.31	4.32	4.67	4.07	4.51e-07	2.75e-14	6.07e-13	1	1	1	3.44e-06
	485850	Ntab0052460	AGL20	2.36	3.09	3.7	3.15	3.29	2.72	2.26	2.96	3.14	3.21	3.37	3.32	9.17e-24	6.08e-05	1.37e-10	0.00203	1.82e-05	1	1
	486094	Ntab0055160		4.58	4.16	4.31	4.77	4	4.32	4.49	3.95	4.24	4.16	4.79	4.53	0.0168	1.71e-12	8.88e-08	0.0213	5.44e-06	1.65e-11	0.0344
	486154	Ntab0055650		2.73	2.07	2.15	2.31	2.65	2.01	2.18	2.04	1.85	2.23	2.86	2.86	1	1	0.781	1	0.00289	1	1
	486376	Ntab0057700	LOC107818867	4.52	4.74	4.53	4.55	4.9	4.34	4.64	3.84	4.64	4.92	4.65	4.85	1	0.356	0.000293	1	2.71e-07	1	0.0048
	486377	Ntab0824710	LOC107818867	4.57	4.84	4.55	4.62	4.99	4.35	4.67	3.82	4.74	5	4.77	4.9	1	0.147	0.000235	1	2.63e-07	1	0.00653
	486406	Ntab0486600	PUR2	3.96	4.16	3.95	4.44	3.81	3.86	3.82	3.99	3.86	4.19	4.3	3.94	0.00555	1.04e-26	3.58e-11	0.256	0.000704	0.000544	0.0216
	486470	Ntab0232550	LOC8267421	1.66	1.93	1.49	2.09	1.47	1.55	1.53	2.38	2.07	1.41	1.14	1.61	1	0.044	6.49e-07	1	0.000976	1	1
	486488	Ntab0100490	NdhN	6.12	5.81	6.76	6.57	6.28	5.88	6.91	6.04	6.12	6.13	5.76	6.5	0.00183	1	0.38	1	1	1	0.309
	486491	Ntab0058490	PnsB5	5.21	4.62	5.26	5.32	5.03	4.78	5.82	5.25	5.21	4.68	5.01	4.18	4.59e-08	0.000206	2.53e-18	0.16	1.19e-06	0.00865	0.000353
	486492	Ntab0100450	PnsB5	5.19	4.62	5.3	5.32	5.06	4.77	5.83	5.23	5.2	4.66	5.05	4.24	7.2e-08	0.000333	1.04e-16	0.419	3.78e-06	0.0214	0.0006
	486495	Ntab0100370	LYK5	5.66	5.87	6.34	6.11	6.23	5.55	5.56	5.94	5.62	5.68	6.55	6.49	5.48e-06	9.14e-07	5.68e-11	0.0517	0.000148	1	1
	486498	Ntab0100460	LYK5	5.08	5.31	5.77	5.56	5.7	4.93	4.9	5.42	5.06	5.13	6	5.9	5.61e-06	5.67e-09	1.32e-11	0.178	8.63e-06	1	1
	486713	Ntab0060790	AT3G49720	3.43	2.98	3.31	3.45	3.41	2.89	3.4	3.33	3	3.41	3.22	3.04	0.00854	1.77e-07	1	1	1	1	1
	486714	Ntab0759770	AT3G49720	4.23	3.69	4.05	4.25	4.18	3.59	4.16	4.12	3.75	4.14	4.01	3.77	8.29e-05	4.75e-10	1	1	1	1	1
	486769	Ntab0061460	DDB_G0290031	5.01	5.29	5.25	5.63	5.03	4.93	5.13	4.94	4.96	5.22	5.35	5.56	1	3.68e-08	0.268	1	0.00281	1	0.0823
	486921	Ntab0062770		6.05	5.56	5.76	6.11	5.92	5.38	6.27	6.02	6.16	5.58	5.09	5.62	0.00284	1.17e-10	2.06e-14	3.68e-13	4.06e-10	0.258	0.314
	487336	Ntab0066250		2.15	2.4	1.94	2.45	2.2	1.87	1.67	2.36	2.23	2.18	2.17	2.37	0.292	0.00247	0.203	1	1	1	1
	487442	Ntab0067550		3.4	3.83	2.48	3.57	3.15	3.02	3.38	4.09	3.61	2.66	2.67	3.01	7.38e-14	1	6.86e-10	0.396	0.00321	1	1
	488295	Ntab0076560		5	5.15	5.08	5.31	5.24	4.72	5.12	4.77	4.59	5.22	5.07	5.81	1	0.447	0.00154	1	1	1	0.329
	488852	Ntab0082160	rsc5	6.05	5.58	5.77	5.9	6.05	5.48	5.53	5.62	6.26	5.52	5.78	6.14	0.068	4.54e-05	3.54e-06	0.948	2.55e-10	1	1
	488964	Ntab0083160	AT2G26690	3.91	2.91	2.02	3.39	3.09	2.43	3.42	3.33	3.36	2.97	2.07	2.49	6.54e-33	9.73e-13	5.08e-17	2.58e-18	4.8e-13	0.143	9.57e-07
	488965	Ntab0196940	AT2G26690	3.74	2.78	1.94	3.25	2.98	2.31	3.28	3.15	3.15	2.88	2.01	2.43	4.82e-31	2.71e-12	3.99e-14	2.43e-18	8.47e-12	0.2	2.49e-05
	489199	Ntab0086080		8.99	8.9	6.74	9.13	6.56	9	9.05	8.12	8.14	7.81	8.24	8	5.72e-65	4.75e-69	2.48e-24	7.8e-79	2.72e-22	8.38e-24	3.48e-31
	489467	Ntab0088460	ATB2	5.06	5.42	4.49	5.14	5.22	4.64	4.98	4.72	5.08	5.18	4.64	5.36	3.52e-11	0.000247	0.116	1	2.95e-13	1	1
	489794	Ntab0092080	AT2G41710	4.93	4.4	5.02	5.24	4.63	4.53	5.04	4.92	4.72	4.74	4.68	4.61	5.78e-11	1.54e-14	1	1	1	1	1
	489898	Ntab0093040		6.04	7.2	6.25	6.76	6.57	6.18	6.28	6.14	5.95	6.67	6.78	7.24	8.71e-12	1	4.29e-06	1	0.0493	1	1.42e-05
	489899	Ntab0669090		6.05	7.06	6.29	6.76	6.59	6.08	6.23	6.08	5.93	6.64	6.78	7.24	4.29e-05	1	0.00158	1	1	1	0.00379
	490145	Ntab0095510	FP6	2.52	3.44	3.63	3.66	3.23	2.75	2.33	3.63	3.79	3.54	2.71	3.02	2.53e-20	1.51e-13	5.24e-20	1	4.36e-05	0.174	0.000102
	490352	Ntab0097520	PP2-B15	7.6	8.05	5.23	7.41	6.57	6.96	6.23	6.92	7.71	6.86	7.43	6.52	4.2e-43	0.00232	6.07e-12	1	5.29e-25	0.0793	0.000565
	490525	Ntab0345600		2.25	1.77	3.31	2.41	2.78	2.13	1.83	2.78	2.3	2.54	2.31	2.9	2.66e-34	5.33e-09	4.99e-13	1	1.21e-17	0.671	1
	490537	Ntab0098920	ZIP5	2.58	3.68	2.04	3.84	1.78	2.76	2.34	2.46	2.96	2.73	3.32	2.76	6.87e-23	9.05e-28	0.00307	1	1	0.00123	0.00817
	490538	Ntab0343650	ZIP5	3.37	4.81	3.02	4.53	3.07	3.66	3.43	3.46	3.89	3.73	4.13	3.73	2.17e-31	8.49e-21	0.21	1	0.513	0.000911	0.00138
	490679	Ntab0588920		1.39	1.93	1.59	1.87	1.79	1.28	1.47	1.75	1.33	1.72	1.83	1.73	0.000136	2.96e-07	1	1	1	1	1
	490736	Ntab0586560	LOC102600045	5.75	5.59	5.53	5.87	5.79	5.25	6.43	5.34	5.48	5.41	5.95	5.14	1	4.84e-12	2.4e-21	1	1.12e-17	2.71e-05	5.22e-10
	490871	Ntab0102490	AT5G36790	7.58	7.51	7.71	7.91	7.67	7.26	8.2	7.46	7.6	7.52	7.27	7.59	1	0.0002	0.00132	0.174	1	0.379	0.0372
	490872	Ntab0494460	AT5G36790	7.58	7.5	7.69	7.9	7.66	7.25	8.19	7.44	7.57	7.51	7.27	7.59	1	0.000309	0.00336	0.417	1	0.446	0.0748
	491030	Ntab0974880	iqd32	4.75	4.59	4.61	5.09	4.63	4.28	4.9	4.34	4.2	4.72	4.66	5.19	1	0.00178	0.0406	1	1	1	1
	491049	Ntab0104470	LOG3	4.15	4.8	4.83	5.15	4.41	4.27	5	4.5	4.48	4.46	4.65	4.47	1.58e-13	9.22e-19	0.00493	0.0211	0.0122	1	0.00056
	491308	Ntab0107700	HSP101	5.49	5.14	5.04	5.46	5.55	4.71	4.41	5.03	5.18	5.83	4.94	5.96	1	0.00279	6.32e-06	0.104	5.44e-19	1.14e-05	7.05e-10
	491309	Ntab0170560	HSP101	5.75	5.43	5.27	5.77	5.82	4.91	4.78	5.23	5.31	6.08	5.26	6.27	1	0.00225	0.000325	1	8.64e-17	5.64e-05	1.27e-08
	491384	Ntab0108160		3.08	2.46	2.39	2.73	2.9	2.33	2.15	2.42	2.24	2.64	3.19	3.33	1	1	0.00542	1	0.000787	1	1
	491385	Ntab0500790		3.39	2.82	2.89	3.04	3.33	2.75	2.68	2.84	2.71	3	3.43	3.64	1	1	0.202	1	0.000256	1	1
	492052	Ntab0114700	MENG	4.11	3.72	3.68	4.08	3.46	3.99	4.35	3.86	3.77	3.82	3.9	3.3	0.000857	6.45e-09	3.36e-08	1	1	1	1
	492355	Ntab0118340	AT1G06890	6.24	6.54	5.14	6.35	5.7	5.91	5.24	5.96	6.24	6.16	6.34	5.82	1.31e-37	2.8e-10	1.84e-18	1	2.97e-06	0.0183	2.16e-07
	492356	Ntab0747700	AT1G06890	6.28	6.65	5.11	6.38	5.74	5.95	5.26	6	6.29	6.2	6.38	5.86	2.59e-39	1.58e-08	5.63e-18	1	1.74e-06	0.213	7.64e-07
	492447	Ntab0119920		4.94	5.23	5.26	5.38	4.74	5.31	5.14	5.08	4.99	5.19	5.2	5.26	0.000535	1.16e-18	1	0.538	1	1	1
	492494	Ntab0120270	LOC107839158	3.55	4.08	4.05	4.56	3.44	3.73	2.8	3.65	3.74	4.31	4.38	4.45	1.39e-05	2.27e-20	7.77e-24	1	1.05e-05	0.0011	2.45e-08
	492600	Ntab0121070		2.2	3.07	1.8	2.79	2.3	2.02	1.68	3.23	3.15	2.28	1.79	1.85	9.39e-20	1.98e-06	8.91e-23	0.0162	1.08e-05	1	1
	492602	Ntab0538980		2.62	3.65	1.95	3.41	2.52	2.36	2.07	3.65	3.65	2.56	2.08	2.3	9.09e-23	7.41e-10	2.21e-19	1	9.44e-06	1	1
	492604	Ntab0755980		2.07	2.95	1.74	2.68	2.15	1.97	1.62	3.07	2.99	2.22	1.66	1.81	2.74e-18	3.14e-05	8.65e-21	0.000165	3.43e-06	1	1
	492642	Ntab0121410	LOC107948867	2.86	1.94	4.31	3.38	3.16	2.61	2.93	2.95	3.63	3.18	2.37	3.08	3.11e-34	6.12e-07	1.11e-05	1.11e-07	6.25e-21	0.0211	8.37e-07
	492643	Ntab0834510	gpsn2	3.36	2.49	4.61	3.81	3.61	3.09	3.32	3.56	4.09	3.6	2.75	3.55	2.29e-33	1.77e-07	1.08e-08	1.09e-08	3.45e-21	0.0463	2.79e-07
	492647	Ntab0121450	LOC107761482	6.58	5.81	6.96	6.84	6.09	6.46	6.59	6.37	6.65	6.05	6.3	6.86	1.95e-12	3.54e-05	0.13	1	3.22e-12	0.07	0.0914
	492648	Ntab0163050	LOC107761482	7.2	6.56	7.59	7.53	6.79	7.07	7.19	7.12	7.36	6.74	6.97	7.4	1.06e-11	3.28e-06	0.615	1	3e-13	0.00108	0.105
	492649	Ntab0163060	LOC107761482	5.67	4.99	6.07	6.02	5.2	5.55	5.61	5.53	5.88	5.1	5.46	5.97	8.69e-10	9.61e-06	0.0615	1	1.26e-13	0.068	0.0212
	492714	Ntab0122200	AT1G64760	2.73	4.59	1.14	3.24	2.71	2.55	2.02	2.7	2.93	2.88	3.42	2.95	7.93e-50	0.179	1.94e-08	1	4.46e-18	1.08e-05	1.78e-07
	492715	Ntab0688580	AT1G64760	2.62	4.68	1.14	3.2	2.71	2.56	2.02	2.68	2.93	2.91	3.44	2.81	1.23e-51	1	2.27e-09	1	2.08e-15	5.94e-06	3.98e-08
	492728	Ntab0122370		4.99	4.73	5.24	5.42	5.94	3.67	5.12	5.39	4.29	4.99	5.49	4.65	1	9.5e-16	1	0.00524	0.48	1	0.203
	492730	Ntab0122390		3.76	3.75	3.86	3.99	4.06	3.34	3.73	3.78	3.64	3.8	3.91	3.88	1	1.43e-20	1	1	1	0.138	1
	492862	Ntab0123760	TBL39	3.21	3.55	3.97	4.06	3.7	3.01	4.11	3.04	3.06	3.3	3.67	4.44	1	0.00769	0.00184	1	0.268	1	0.736
	492863	Ntab0316080	TBL39	2.49	2.64	2.88	2.95	2.79	2.3	3.08	2.3	2.35	2.42	2.69	3.34	1	0.106	0.000231	1	0.612	1	0.301
	492904	Ntab0379780	IDD14	2.91	2.14	3.26	2.67	3.11	2.53	2.98	3.06	2.71	2.88	2.34	2.63	6.3e-16	0.00378	0.278	1	1	1	1
	493047	Ntab0312110	AT4G14240	2.62	1.94	3.25	2.65	3.16	2.02	2.43	3.08	2.81	2.68	2.17	2.38	1.56e-22	3.85e-19	3.86e-06	1	0.00444	1	0.000409
	493114	Ntab0126000		4.22	4.19	4.37	4.55	4.32	3.94	4.34	4.11	3.66	4.42	4.25	4.86	1	0.781	0.00258	1	1	1	0.886
	493785	Ntab0132130	LOC105167042	6.42	7.35	6.41	7.02	6.75	6.43	6.85	6.97	7.2	6.75	6.51	5.93	1.96e-21	4.07e-06	2.66e-16	2.5e-10	2.59e-08	0.182	1
	493786	Ntab0320800	LOC105167042	6.95	8	6.94	7.66	7.33	6.93	7.44	7.58	7.88	7.28	7.02	6.4	3.67e-22	4.09e-08	1.74e-17	2.03e-13	1.62e-08	0.0448	1
	493787	Ntab0722620	LOC105167042	7.13	8.2	7.15	7.85	7.52	7.15	7.63	7.79	8.08	7.5	7.23	6.58	8.18e-22	5.22e-07	1.42e-17	5.25e-13	5.62e-08	0.0689	1
	493928	Ntab0134090		5.08	5.69	5.46	6.01	4.9	5.36	4.84	5.32	5.45	5.4	5.81	5.61	1.05e-05	3.32e-18	2.05e-06	1.21e-06	1	0.00046	6.32e-05
	493954	Ntab0134350		8.78	9.24	8.92	9.2	9.16	8.61	8.8	8.75	8.87	8.98	9.02	9.53	0.346	2.39e-05	0.0396	1	0.0132	1	0.00299
	493955	Ntab0875230	hsc70	8.27	8.74	8.38	8.71	8.6	8.1	8.25	8.25	8.34	8.45	8.49	9.04	0.234	8.38e-05	0.0131	1	0.165	1	0.00316
	494218	Ntab0137320	LOC107814850	5.7	4.57	6.61	5.72	5.98	5.21	5.79	4.98	5.88	5.55	5.71	5.88	2.38e-13	1	1	1	0.000149	1	1
	494219	Ntab0538090	LOC107814850	5.1	4.04	5.92	5.08	5.41	4.59	5.12	4.41	5.17	5.02	5.11	5.31	4.98e-12	1	1	1	0.000195	1	1
	494729	Ntab0142340		3.38	3.39	4.29	3.78	3.94	3.35	4.17	3.8	3.83	3.37	3.4	3.56	8.73e-15	0.000152	0.000103	1	0.18	1	1
	494730	Ntab0297690		2.22	2.19	3.04	2.58	2.76	2.12	3.11	2.5	2.42	2.29	2.27	2.33	9.19e-12	4.08e-05	0.000447	1	1	1	0.347
	494733	Ntab0356560		2.45	2.41	3.24	2.84	2.99	2.29	3.42	2.75	2.75	2.55	2.31	2.42	3.12e-07	0.000601	0.000284	1	1	1	1
	494734	Ntab0245380		2.38	2.33	3.24	2.78	2.95	2.23	3.27	2.7	2.69	2.42	2.36	2.46	4.17e-13	3.21e-07	3.73e-05	1	1	1	1
	494735	Ntab0297640		4.04	4.02	5.2	4.64	4.85	3.81	5.37	4.52	4.51	4.05	3.99	4.13	2.56e-12	1.46e-08	3.53e-07	1	1	1	1
	494807	Ntab0143400	AT4G37530	4.34	3.87	6.07	4.85	5.06	4.38	5.38	4.38	5.38	4.3	4.33	4.82	5.93e-24	0.795	1.8e-05	0.00875	2.46e-16	3.51e-05	0.25
	494808	Ntab0327720	AT2G18980	4.25	4.12	5.84	4.78	5.04	4.4	5.01	4.33	5.22	4.31	4.42	5.18	1.72e-21	0.655	0.000124	1	1.57e-13	8.46e-07	0.0151
	494867	Ntab0144050	AT4G26010	3.01	5.53	1.76	3.77	3.09	3.46	2.52	3.51	3.82	3.64	3.86	3.09	2.91e-42	1	6.08e-06	1	1	0.0134	0.582
	495080	Ntab0146900	DOX1	7.41	7.92	7.27	7.85	7.64	7.15	7.49	7.42	8.18	7.72	6.97	7.31	3.01e-11	3.94e-12	1.21e-16	0.00227	1.85e-22	5.1e-10	0.000462
	495090	Ntab0123960	RABA1f	2.48	2.85	2.01	3.21	1.96	2.24	2.28	2.38	2.38	2.41	2.88	2.33	2.05e-14	6.27e-26	0.0787	2.15e-12	0.0674	0.000168	8.62e-08
	495091	Ntab0123970	SPBC1703.11	3.36	3.1	3.38	3.59	3.04	3.22	3.1	3.22	3.22	3.36	3.38	3.39	0.0017	2.51e-15	1	1	1	0.76	0.0483
	495142	Ntab0147470		2.37	2.38	1.5	2.68	1.99	1.65	2.23	2.23	2.33	2.14	1.87	1.64	4.51e-14	9.54e-14	0.165	0.00149	6.41e-12	1	0.00785
	495144	Ntab0147490		2.71	2.32	1.76	2.63	2.19	2.03	3.1	2.2	2.36	1.94	2.15	1.87	1.43e-13	0.000224	2.93e-12	1	2.1e-20	0.00055	5.95e-11
	495267	Ntab0148680		2.26	2.29	2.61	2.38	2.84	1.95	2.22	2.49	2.13	2.64	2.41	2.41	1	1.29e-13	1	1	1	1	1
	495494	Ntab0150690	HVA22A	3.91	3.94	3.92	4.19	3.98	3.64	4.14	3.68	3.32	3.89	4.05	4.6	1	1	0.00422	1	1	1	1
	496041	Ntab0918660	ASP1	4.7	5.21	4.57	5.15	4.39	4.95	4.67	4.81	4.92	4.95	4.86	4.69	4.89e-11	9.68e-14	1	0.0953	1	1	1
	496599	Ntab0164130		5.23	5.03	5.12	5.51	4.95	4.96	5.34	4.89	4.65	5.24	5.44	5.24	1	0.00226	0.00521	1	1	0.0231	0.000167
	496631	Ntab0383780	SKL1	4.42	4.15	4.19	4.58	4.27	3.95	4.87	3.94	3.85	4.2	4.25	4.5	1	0.609	0.00782	1	1	1	0.228
	496675	Ntab0164550	NFD4	3.14	4.3	2.47	3.64	3.08	3.21	3.27	3.76	3.69	3.29	2.9	2.81	3.32e-33	0.0605	2.89e-09	1	0.00581	0.00349	0.209
	496742	Ntab0179330	PUX1	3.56	3.44	3.74	3.93	3.35	3.5	3.64	3.5	3.5	3.6	3.7	3.55	0.000245	1e-19	1	1	1	1	0.228
	496743	Ntab0164940		4.82	5.15	5.21	5.67	4.67	4.88	5.05	4.79	4.89	5.14	5.45	5.02	0.00232	3.52e-23	0.000137	0.000487	9.79e-09	8.92e-09	4.4e-11
	496744	Ntab0543090		4.36	4.74	4.78	5.71	3.99	4.28	4.85	4.3	4.45	4.59	5.05	4.52	0.04	6.22e-35	0.000209	7e-05	1.43e-08	4.73e-11	3.81e-14
	496745	Ntab0164950	AT3G26000	2.39	2.91	2.68	3.18	2.34	2.51	2.73	2.46	2.42	2.71	2.86	2.82	1.44e-09	5.91e-22	0.000373	0.275	1	1.88e-06	0.003
	496746	Ntab0543080	AT3G26000	1.94	2.34	2.16	2.84	1.72	1.94	2.3	2	1.92	2.17	2.37	2.17	2.19e-05	1.98e-32	0.000931	1.53e-05	0.0217	6.98e-10	2.92e-07
	496754	Ntab0165010	AT3G26020	2.99	3.2	2.74	3.35	2.68	2.93	3.36	2.79	2.78	2.99	3.16	2.79	9.9e-08	7.68e-15	1.77e-08	1	2.02e-09	1	1
	496755	Ntab0179350	AT3G26020	2.6	2.79	2.42	3.14	2.24	2.48	3	2.39	2.42	2.59	2.82	2.41	0.000617	9.56e-24	2.43e-09	1	3.95e-11	1	0.448
	497135	Ntab0168770	AT3G62270	4.29	3.2	4.94	4.39	4.29	3.8	3.92	4.18	4.35	4.32	3.6	4.51	2.01e-15	1	1	1	1.77e-13	1	0.0725
	497136	Ntab0936780	BOR1	4.16	2.99	4.94	4.31	4.21	3.61	3.76	4.03	4.27	4.18	3.56	4.37	8.94e-20	0.0231	1	1	4.88e-14	1	0.0854
	497299	Ntab0170350		2.47	4.85	1.29	3.33	2.69	2.62	1.89	2.83	3.06	3.21	3.16	2.96	3.25e-42	1	1.62e-05	1	9.52e-06	1	1
	497300	Ntab0340860		3.23	5.67	1.45	3.8	3.13	3.45	2.29	3.46	3.85	3.71	3.46	3.88	3.04e-42	1	8.56e-06	1	0.00341	1	0.00188
	497672	Ntab0460540		2.87	2.41	3.37	3.06	3.11	2.51	2.66	3.11	2.79	2.96	2.88	2.9	2.01e-14	1.61e-07	1	1	0.242	1	0.168
	497705	Ntab0174500	DEK1	4.95	4.94	5.09	5.13	5.22	4.65	4.95	5.01	4.85	5.04	5.08	5.01	1	2.41e-14	1	1	1	1	1
	497713	Ntab0370520	AT5G19830	6.14	5.85	6.26	6.29	6.28	5.71	6.15	6.24	6.02	6.42	5.99	5.61	1	0.000548	1	1	1	1	1
	497715	Ntab0174570		3.45	2.83	4.01	3.49	3.68	3.13	3.59	3.61	3.29	3.4	3.34	3.36	2.17e-29	7.61e-10	1	1	0.00147	0.208	1
	497717	Ntab0174590	AAE18	4.58	4.17	4.57	4.71	4.58	4.07	4.66	4.38	4	4.47	4.5	4.71	0.114	7.95e-07	0.00693	1	0.127	0.00247	1
	497979	Ntab0177280	TROL	5.65	5.09	5.42	6.06	5.02	5.14	5.87	5.44	5.47	5.44	5.19	4.85	0.00605	2.39e-16	0.000205	1	1	1	1
	498136	Ntab0178920	AUX22	2.35	2.13	2.02	2.49	2.22	1.84	2	2.06	2.22	2.51	1.85	2.35	1	0.0856	1	0.864	1.49e-13	0.133	2.2e-05
	498137	Ntab0180630	AUX22	3	2.7	2.67	3.19	2.89	2.36	2.44	2.6	2.87	3.37	2.44	2.95	1	0.0157	1	1	7.81e-15	0.00625	8.41e-06
	498161	Ntab0179080	LOC107792739	4.12	3.85	3.75	4.24	3.92	3.61	4.77	3.56	3.43	3.84	3.94	4.01	1	1	0.00191	1	1	1	0.212
	498569	Ntab0183580	AT5G10350	4.75	4.74	4.84	5.13	4.55	4.69	4.74	4.7	4.83	4.78	4.84	4.77	1	1.25e-17	1	1	1	1	1
	498571	Ntab0553520	DHS2	4.28	4.04	4.76	4.69	4.02	4.39	3.97	4.21	4.35	4.5	4.49	4.64	4.74e-19	4.98e-18	2.22e-09	0.0797	1.98e-15	0.21	1
	498726	Ntab0185380	PAP2	3.07	2.69	3.07	3.4	2.69	2.78	2.91	3.1	2.82	3.08	2.98	2.73	0.000933	5.34e-15	1	1	0.000532	1	1
	498886	Ntab0187060	CNGC5	3.76	3.97	3.58	4.21	3.14	3.98	3.62	3.72	3.67	3.83	3.95	3.81	0.026	3.7e-24	1	1	1	1	1
	498887	Ntab0441090	CNGC5	3.69	3.93	3.54	4.04	3.28	3.86	3.68	3.65	3.57	3.76	3.89	3.77	0.000132	2.58e-19	1	1	1	1	1
	498928	Ntab0187870	LOC4333017	3.89	4.06	3.44	4.16	3.49	3.78	3.2	3.86	3.86	3.88	3.96	4.03	5.35e-15	1.45e-14	1.91e-13	1	1	1	1
	499033	Ntab0721280	RAP2.6	1.93	5.23	1.28	3.21	2.62	2.64	1.91	2.76	2.69	3.22	3.26	2.96	1.42e-47	1	1.18e-05	1	2.7e-07	0.0991	0.123
	499053	Ntab0189600	LHCB5	10.2	10.1	9.8	10.3	10.1	9.66	10.7	9.94	10.1	9.97	9.75	9.75	1	7.11e-05	0.000133	1	1	0.0124	1
	499094	Ntab0518670	PLA2A	2.04	1.88	1.3	2.15	1.49	1.62	1.22	1.85	2.14	1.49	1.81	1.95	6.45e-06	0.00198	0.00444	0.00323	5.66e-06	1	1
	499256	Ntab0195800	AT1G19210	6.76	4.35	4.91	5.62	4.99	5.45	4.6	5.92	6.04	5.08	5.07	5.33	8.77e-23	1	0.000679	1	0.00364	0.000695	1
	499257	Ntab0820710	AT1G19210	7.09	4.79	5.21	5.94	5.37	5.82	5.1	6.19	6.32	5.41	5.51	5.65	3.96e-25	1	0.00441	1	0.000537	0.000189	1
	499272	Ntab0820630		3.97	3.47	3.69	3.93	3.35	3.87	4.11	3.88	3.41	3.81	3.66	3.41	0.0651	3.29e-05	0.0239	1	1	1	1
	499526	Ntab0198570		4.8	3.96	3.85	4.4	4.45	3.8	4.81	3.99	4.13	3.89	4.08	4.45	9.24e-12	2.68e-05	0.000144	0.00261	1	1	1
	499828	Ntab0202020	PHT4;2	4.49	4.57	3.02	4.39	3.9	3.84	3.37	4.03	4.65	4.02	3.82	4.22	9.13e-30	0.0373	4.25e-10	0.0574	6.45e-07	0.14	1
	500277	Ntab0575920		4.38	5.51	4.7	5.16	4.88	4.57	4.16	5.34	4.96	5.32	4.15	5.16	1.07e-11	1	8.54e-11	1	6.5e-09	0.281	1.23e-05
	500496	Ntab0279860	STH-2	3.53	3.32	3.28	3.67	3.52	2.97	2.82	3.41	3.21	3.21	3.92	3.74	1	1.16e-06	1.4e-07	0.000672	6.6e-05	1	1
	500749	Ntab0436770	ATHB13	3.1	2.91	3.79	3.29	3.54	2.98	3.75	3.61	3.5	3.09	2.77	2.83	3.11e-09	0.0658	3.2e-07	1	0.00768	1	1
	500968	Ntab0214980	ZC3HC1	4.4	4.4	4.36	4.82	4.16	4.22	4.24	4.34	4.24	4.46	4.5	4.56	1	2.78e-19	0.289	0.689	1	0.222	0.138
	500969	Ntab0265940	ZC3HC1	4.48	4.49	4.47	4.9	4.26	4.33	4.34	4.45	4.3	4.56	4.58	4.68	1	5.58e-18	0.034	0.195	1	1	0.879
	501013	Ntab0215580	YLMG2	6.14	5.58	6.01	6.17	5.5	6.07	6.94	5.77	5.96	5.62	5.88	5.28	0.014	1.66e-05	1.75e-13	1	1	1	1
	501096	Ntab0216550	ODC	4.64	5.29	4.54	4.86	5.16	4.45	4.97	4.8	5.01	4.52	4.85	4.79	2.12e-06	0.000101	1	1	1.76e-05	0.0128	0.000248
	501097	Ntab0836880	ODC	3.88	4.37	3.58	4.33	3.94	3.6	3.92	3.98	4.11	3.66	4.07	3.93	4.27e-10	1.47e-07	1	0.000455	7.07e-05	2.16e-05	6.98e-06
	501189	Ntab0527830		3.25	3.05	3.36	3.4	3.44	2.85	2.94	3.4	3.15	3.37	3.22	3.21	7.09e-05	6.61e-22	6.94e-05	1	3.46e-06	0.000176	0.0168
	501192	Ntab0527820	HSP60-3A	3.7	3.48	3.24	3.73	3.63	3.11	3.17	3.38	3.21	3.64	3.87	3.6	2.48e-06	3.97e-14	1.17e-09	0.439	0.377	7.93e-05	0.915
	501370	Ntab0218740	DTX35	2.95	4.22	2.14	3.46	2.97	2.91	2.57	3.19	3.38	3.21	3.08	3.12	4.48e-35	0.283	0.0547	1	6.89e-05	1	1
	501661	Ntab0221520		7.16	6.95	7.95	7.65	7.34	7.1	6.78	7.64	7.81	7.55	6.7	7.56	1.58e-37	5.58e-19	4.4e-35	3.59e-22	5.38e-35	1.6e-10	4.62e-19
	501662	Ntab0966500		6.61	6.33	7.46	7.35	6.66	6.45	6.13	7.1	7.28	7.01	6.2	7.01	1.51e-38	3.2e-32	2.45e-33	6.78e-23	5.5e-36	9.48e-12	1e-19
	501769	Ntab0247560	COAD	3.24	2.96	3.08	3.47	2.83	3.02	2.99	3.1	3.07	3.24	3.05	3.1	1	1.6e-14	1	1	1	1	1
	502051	Ntab0227170	LOC107799202	5.19	4.22	5.15	5.12	5	4.47	5.27	4.63	4.85	5.01	4.83	4.48	0.000909	1	1	0.0193	5.17e-07	1	1
	502145	Ntab0228160	AT3G19950	5.3	4.62	5.59	5.42	5.42	4.72	5.51	4.53	5.51	6.07	4.43	4.81	5.38e-12	1.56e-08	7.46e-20	6.12e-10	5.68e-29	0.00057	0.0285
	502371	Ntab0231120	HSC80	6.28	6.25	5.49	6.29	6.22	5.56	5.59	5.52	6.44	6.34	5.57	6.57	7.25e-09	1.02e-06	1.04e-10	1.48e-08	2.87e-15	2.06e-05	3.11e-08
	502372	Ntab0505830	HSC80	6.12	6.01	5.37	6.11	6.03	5.41	5.48	5.37	6.27	6.2	5.38	6.29	1.66e-09	2.09e-08	4.81e-13	3.58e-10	3.46e-17	5.39e-07	1.63e-10
	502707	Ntab0235630		5.37	5.35	6.17	5.92	5.38	5.6	4.97	5.09	5.68	6.1	5.71	6.19	3.26e-15	1.59e-05	1.2e-17	1.15e-10	6.51e-23	8.79e-17	3.07e-15
	503045	Ntab0238930	HYP1	3.75	3.33	3.8	3.96	3.38	3.58	3.57	3.49	3.45	3.77	3.85	3.64	1.38e-07	2.08e-10	1	1	1	1	1
	503046	Ntab0791860	HYP1	3.72	3.34	3.72	3.95	3.33	3.53	3.53	3.48	3.45	3.69	3.81	3.61	7.84e-08	1.69e-16	0.256	0.192	1	1	1
	503252	Ntab0241570	AT3G14890	4.82	5.24	3.97	4.99	4.36	4.7	4.28	4.55	5.01	4.81	4.62	4.76	4.3e-24	8.6e-05	0.00333	1	6.63e-06	1	1
	503483	Ntab0909610	WRKY70	7.7	7.37	5.73	7.19	6.51	7.12	6.91	6.66	7.42	6.9	6.92	6.77	1.02e-39	3.33e-07	0.000785	1	2.03e-17	1	1
	503532	Ntab0610830		4.58	4.52	5.55	5.02	5.21	4.44	5.58	4.96	4.91	4.57	4.56	4.72	3.1e-13	3e-06	2.05e-05	1	1	1	1
	503535	Ntab0245390		4.93	4.93	5.98	5.43	5.66	4.77	6.12	5.35	5.37	4.96	4.87	5.03	1.64e-11	1.03e-06	2.47e-06	1	1	1	1
	503665	Ntab0247090	MEE31	2.88	3.88	2.78	3.57	2.92	3.08	2.77	3.21	2.97	3.35	3.47	3.31	6.61e-31	1.99e-11	2.87e-08	0.657	1.17e-07	0.422	0.00134
	503696	Ntab0378440	PMT6	1.53	2.82	1.26	2.13	1.59	1.9	1.61	1.52	1.52	1.9	2.57	2.12	1.35e-25	1	4.03e-08	0.00295	6.36e-12	0.000117	1
	503697	Ntab0247390		2.54	2.44	2.34	2.99	2.14	2.25	2.31	2.34	2.31	2.41	2.72	2.59	1	1.3e-15	1	1	1	1	0.0618
	503769	Ntab0248200		3.63	3.73	3.89	3.68	4.14	3.44	3.72	3.31	3.69	3.58	3.99	4.29	1	1	1	1	1.24e-08	1	1
	503884	Ntab0249970		7.82	7.4	6.88	7.69	7.14	7.3	6.86	7.5	7.72	7.25	7.48	7.36	6.87e-22	5.92e-08	1.13e-09	1	1.44e-05	1	1
	503906	Ntab0250140	COPT1	3.15	2.96	3.69	3.68	3.11	3.05	3.69	2.73	3.22	3.14	3.48	3.39	2.11e-07	7.65e-07	1.27e-05	1	0.284	0.00415	1
	503970	Ntab0250950		2.23	2.6	1.57	2.58	2.03	1.84	2.13	2	2.37	2.17	2.17	1.92	1.63e-11	9.01e-05	1	0.501	2.18e-08	1	1
	503971	Ntab0683850		4.01	4.56	2.85	4.42	3.73	3.34	4.02	3.48	4.26	3.88	3.85	3.24	1.96e-13	0.00186	1	1	2.14e-10	1	1
	503990	Ntab0251150	SPAC869.01	2.31	3.15	1.35	2.83	2.03	2	1.9	2.58	2.59	1.86	2.45	2.24	3.16e-30	2.67e-09	0.000148	1	2.31e-15	1	1
	503991	Ntab0683700	SPAC869.01	2.79	3.51	1.99	3.26	2.56	2.51	2.47	3.02	3.07	2.38	2.9	2.73	8.42e-29	2.16e-09	0.000147	1	3.49e-15	1	1
	504099	Ntab0252210	PHIP	5.27	5.39	5.23	5.57	5.4	4.97	5.21	5.04	4.68	5.54	5.41	6.02	1	1	0.00279	1	1	0.992	1
	504945	Ntab0262340	MTK	5.91	6.37	5.94	6.47	5.77	6.01	5.76	6.1	6.11	6.19	6.03	6.23	1.27e-14	1.45e-21	5.52e-05	1	2.02e-07	0.0383	0.00956
	505115	Ntab0463140		3.82	4.25	4.06	4.43	3.72	4.02	3.64	4.05	3.95	4.04	4.55	4.03	7.31e-05	3.25e-14	2.04e-10	1.36e-05	1	1	1.28e-05
	505117	Ntab0463130		2.23	2.32	2.2	2.85	1.92	2.03	2.17	2.38	2.28	2.22	2.33	2.1	1	7.52e-24	1	0.0838	1	1	1
	505125	Ntab0463120	J11	7.14	7.45	6.29	7.37	6.84	6.73	6.66	7.31	7.19	7.3	6.92	6.25	9.28e-20	2.33e-05	9.41e-11	0.00012	3.64e-07	0.0977	0.0318
	505452	Ntab0262170	BOU	6.48	5.72	7.22	6.74	6.61	6.1	6.89	6.36	7.04	6.52	5.81	6.14	5.34e-21	5.79e-05	4.98e-09	2.78e-07	1.1e-08	0.895	0.00177
	505476	Ntab0269070	ARR9	3.64	3.96	3.46	3.99	3.74	3.36	4.26	3.21	3.11	3.77	3.62	4.28	1	1	1.6e-06	1	0.0487	0.184	0.0107
	505664	Ntab0271700		4.48	4.58	4.63	4.88	4.3	4.54	4.27	4.57	4.62	4.56	4.74	4.61	1	5.57e-09	1	1	1	1	1
	505714	Ntab0571690	LIG1	1.8	1.77	1.84	2.13	1.57	1.73	1.66	1.86	1.73	1.81	1.87	1.88	1	5.85e-24	1	0.0719	1	0.143	0.00253
	506149	Ntab0277280	PYE	6.07	5.28	4.5	5.6	5.27	5.03	4.51	5.43	5.67	5.34	5.33	5.4	2.21e-26	0.0162	3.42e-08	1	0.00348	0.781	1
	506262	Ntab0352360	AT5G22620	5.91	5.37	5.82	6.06	5.52	5.56	5.94	5.91	5.83	5.62	5.55	5.33	2.87e-10	1.41e-11	1.49e-05	0.0915	1.49e-06	1	1
	506383	Ntab0279740		2.27	2.54	2.33	2.63	2.49	2.04	2.46	2.06	1.82	2.42	2.45	3.18	1	1	0.00307	1	0.395	1	1
	506646	Ntab0681400		3.69	3.97	3.34	4.07	3.34	3.62	3.41	3.59	3.54	3.84	3.99	3.59	5.03e-09	7.1e-11	0.0155	1	1	1	1
	506721	Ntab0283780		4.19	4.89	4.38	5.04	4.01	4.44	3.92	4.36	4.51	4.48	4.9	4.72	1.23e-11	7.96e-20	7.53e-10	7.04e-11	0.169	2.06e-05	1.54e-10
	506829	Ntab0285010		4.23	4.73	4.31	4.82	4.65	3.86	4.57	4.21	5.11	3.97	4.48	4.19	0.296	3.59e-11	4.09e-07	4.8e-05	4.13e-23	1	0.00203
	506969	Ntab0286390		5.61	6.17	5.03	6.02	5.75	5.09	5.91	5.3	5.61	5.46	5.54	5.85	2.83e-07	0.000579	1	1	0.874	1	1
	507120	Ntab0987550	FRS11	4.55	4.21	4.49	4.67	4.49	4.12	4.59	4.23	3.92	4.56	4.38	4.89	1	1	0.106	1	1	0.00271	0.124
	507481	Ntab0440070		3.36	4.01	3.45	3.87	3.68	3.3	3.73	3.37	2.98	3.8	3.61	4.27	0.00417	1	9.11e-06	1	0.555	1	1
	507574	Ntab0294220		2.82	3.25	2.63	3.29	2.64	2.8	3.4	2.9	2.92	2.78	2.96	2.42	0.566	0.681	1	1	4.36e-08	1	1
	507575	Ntab0705700		2.64	2.96	2.59	3.1	2.48	2.63	3.34	2.76	2.74	2.62	2.65	2.23	1	1	1	1	8.8e-06	1	1
	507871	Ntab0298420		3.51	3.6	3.72	3.98	3.33	3.55	3.34	3.63	3.57	3.63	3.81	3.66	1	3.53e-09	1	1	1	1	1
	507979	Ntab0502280	Mib1	6.27	5.58	6.65	6.38	6.32	5.84	6.39	5.95	6.49	6.11	5.77	6.32	2.76e-08	0.703	1	1	1	1	1
	508090	Ntab0640460	bZIP43	2.39	2.05	3.23	2.64	2.99	2.06	2.54	2.42	2.19	2.95	2.1	3.19	2.14e-05	0.03	1	1	1	1	1
	508160	Ntab0302170	AT2G26800	4.39	4.31	5.32	5	4.75	4.31	4.08	4.52	4.56	4.83	4.52	5.58	6.17e-10	0.0046	2.7e-07	1	0.0903	0.746	1.86e-05
	508161	Ntab0325430	AT2G26800	4.5	4.51	5.41	5.09	4.9	4.46	4.25	4.71	4.65	4.92	4.65	5.74	7.36e-09	0.0221	2.15e-07	1	0.111	1	0.000228
	508572	Ntab0307180		4.69	5.48	2.63	4.64	4.17	4.04	3.79	4.75	5.05	4	4.09	3.85	2.07e-37	1	4.2e-08	1	2.5e-07	1	1
	508573	Ntab0307190		3.13	4.04	0.859	3.16	2.52	2.4	2.12	3.31	3.6	2.4	2.3	2.22	6.21e-38	1	3.22e-10	1	1.9e-09	1	1
	508574	Ntab0307200		3.99	4.85	1.63	3.93	3.37	3.22	3.03	4.03	4.35	3.2	3.23	3	1.17e-39	1	1.02e-08	1	5.71e-08	0.475	1
	508575	Ntab0335860		3.38	4.26	1.19	3.36	2.86	2.67	2.29	3.43	3.78	2.72	2.77	2.57	3.03e-39	1	3.52e-09	1	2.52e-08	0.615	1
	508576	Ntab0549150		2.81	3.67	1.02	2.84	2.43	2.26	1.85	3.02	3.29	2.32	2.28	2.15	5.47e-39	1	2.71e-12	1	4.29e-10	0.973	1
	508577	Ntab0627960		2.77	3.61	0.999	2.79	2.41	2.22	1.85	2.97	3.22	2.28	2.23	2.11	6.56e-39	1	1.25e-11	1	5.77e-09	0.343	1
	508598	Ntab0307580	LPR1	2.53	2.34	3.1	3.89	2.04	2.15	3.26	2.41	2.73	2.54	2.61	2.37	7.25e-06	1.45e-30	0.00966	1	1	2.66e-08	1.24e-09
	508657	Ntab0308360		3.53	3.25	4.31	3.95	3.79	3.37	4.55	4.29	3.71	3.39	3.08	3.14	3.85e-08	0.82	1.88e-10	1	1	1	1
	508676	Ntab0308540	AT5G63380	5.37	4.89	5.95	5.6	5.06	5.55	5.68	5.41	5.35	5.51	5.2	5.24	1.1e-23	1.64e-10	1	1	3.58e-05	1	1
	508813	Ntab0310060	LOC107766502	5.42	5.41	5.94	5.86	5.67	5.26	5.24	6	5.96	5.81	4.51	5.97	0.00818	0.00219	7.56e-16	1.62e-12	2.47e-21	0.00324	2.89e-12
	508902	Ntab0673300	CER1	6.53	6.39	6.44	6.88	6.4	6.12	6.95	6.6	6.36	6.3	6.53	5.96	1	2.07e-13	1.28e-09	0.63	1	1	0.00963
	509170	Ntab0314300	ERL1	4.93	4.49	4.67	4.59	5.02	4.47	3.95	4.71	4.62	4.65	5.02	5.27	0.701	0.00042	2.19e-11	1	0.000623	1	1
	509492	Ntab0319020		5.65	5.49	5.43	5.98	5.27	5.37	5.46	5.36	5.6	5.68	5.45	5.58	1	4.21e-22	1	1	0.0014	2.07e-07	2.7e-07
	509556	Ntab0320220	AT3G23940	4.76	4.57	4.16	5.07	4.15	4.33	5.03	4.25	4.42	4.42	4.76	4.09	6.29e-11	7.38e-22	3.17e-13	1	1	1	0.0227
	509557	Ntab0434880	AT3G23940	4.52	4.32	3.81	5.03	3.73	3.98	4.67	3.94	4.19	4.15	4.55	3.8	2.96e-14	7.18e-32	5.84e-12	0.00199	0.143	1	7.38e-06
	509630	Ntab0321510	IMPA-4	4.03	3.91	4.33	4.15	4.41	3.73	4.13	4.14	3.83	4.08	4.16	4.25	4.78e-07	5.77e-18	0.0852	0.0191	0.76	0.000193	0.45
	509843	Ntab0324500	AT2G16890	4.88	4.48	6.48	5.54	5.45	4.88	5.67	5.18	6	5.38	4.35	4.99	3.31e-40	4.47e-10	2.23e-20	1.17e-16	8.13e-14	1	0.000375
	509943	Ntab0325780	POTM1-1	1.8	1.94	2.08	2.62	1.06	2.18	1.46	1.96	2.12	2.1	1.95	2	1	3.13e-27	0.511	1	0.000594	0.0641	0.0606
	510133	Ntab0675660	ACS3	2.44	3.78	1.12	2.74	2.18	2.45	1.8	2.54	2.73	2.56	2.65	2.33	4.42e-40	1	0.000826	1	1	1	1
	510167	Ntab0328330		3.62	3.75	1.76	3.57	2.75	2.87	2.71	3.45	3.69	2.92	2.76	2.67	6.09e-30	0.00049	1.65e-05	1	2.58e-07	9.14e-05	0.00108
	510168	Ntab0676110		2.33	2.6	0.876	2.35	1.67	1.83	1.64	2.26	2.27	1.75	1.9	1.76	7.43e-29	0.00693	0.587	0.76	9.79e-07	0.00908	0.00383
	510206	Ntab0328700		2.2	2.15	2.2	2.49	1.9	2.19	2.1	2.21	2.18	2.4	2.25	1.9	1	5.26e-11	0.624	1	1	1	1
	510208	Ntab0919960	AT3G48860	2.5	2.44	2.43	2.78	2.23	2.39	2.38	2.47	2.49	2.52	2.54	2.29	1	6.02e-15	1	1	1	1	1
	510365	Ntab0330690		5.31	5.77	5.44	6.05	5.07	5.44	4.95	5.41	5.6	5.53	5.91	5.6	1.17e-05	3.18e-22	5.4e-11	1.23e-11	0.138	2.32e-06	3.21e-12
	510618	Ntab0333790		3.12	2.76	3.56	3.64	2.84	3	3.64	3.02	3.26	2.92	3.19	2.83	1.01e-10	1.21e-12	0.000144	1	1	1	1
	510628	Ntab0333910	UBP12	4.96	4.82	4.8	5.17	4.84	4.61	4.86	4.49	4.42	4.99	5.06	5.45	1	1	0.00416	1	0.032	1	1
	510934	Ntab0339540	PRR5	4.77	4.74	6.5	5.42	5.67	4.93	4.96	5.45	6.08	5.51	4.52	5.42	1.22e-44	1.1e-13	3.28e-23	7.24e-20	7.32e-32	1.42e-09	6.48e-18
	511384	Ntab0346740		3.15	3.08	3.43	3.76	2.82	3.12	3.19	3.07	3.34	3.28	3.28	3.13	0.239	3.08e-19	1	1	1	1	1
	511415	Ntab0347280		6.64	5.84	4.82	6.07	5.47	5.8	4.92	5.84	6.5	5.7	5.76	5.83	2.08e-20	1	8.76e-07	1	1.81e-07	1	1
	511416	Ntab0347290	TRNA_RS29045	3.99	4.29	1.38	3.79	3.05	2.89	3.09	3.48	3.96	2.91	3.23	2.57	3.81e-37	0.0109	0.000121	1	7.04e-08	1	1
	511474	Ntab0348460		2.42	2.82	2.52	2.95	2.92	1.94	2.84	2.8	2.32	2.6	2.6	2.38	1	1.91e-17	1	0.00511	1	0.0925	0.0344
	511700	Ntab0351620	AT4G26220	2.46	2.85	2.29	2.84	2.09	2.7	2.13	2.86	2.61	2.56	2.36	2.69	0.000705	7.92e-09	0.0434	1	9.98e-05	1	1
	511706	Ntab0789450	TOM2A	6.69	6.35	6.9	6.87	6.82	6.28	6.73	6.79	6.43	6.76	6.61	6.55	1.12e-09	9.34e-14	1	1	1	1	1
	511744	Ntab0352140	GAE1	6.54	6.04	5.18	6.33	5.69	5.79	6.07	5.83	6.48	5.76	6.08	5.21	2.24e-26	1.02e-06	1.71e-12	1	3.92e-14	1.34e-05	0.00096
	511751	Ntab0352260	TPS11	6.63	6.98	4.83	6.62	5.85	6.02	5.18	6.56	6.68	6.3	6.16	5.89	1.88e-38	2.11e-05	3.71e-15	1	1.87e-08	1	0.0041
	511856	Ntab0353850	LBD25	3.15	3.28	3.29	3.5	2.94	3.29	3.19	3.48	3.17	3.22	3.22	3.15	1	8.04e-11	1	1	0.000745	1	1
	511927	Ntab0355220		3.87	2.79	4.85	3.75	4.26	3.5	4.05	3.78	4.03	3.95	3.7	3.41	1.23e-41	4.11e-11	0.0752	1.81e-07	1.07e-11	1	0.003
	512138	Ntab0358570	LOC100232954	2.15	2.88	1.66	2.53	2.22	1.97	2.28	1.88	1.49	2.12	2.95	2.78	8.16e-07	1	5.64e-05	1	1.18e-05	1	1
	512181	Ntab0359170	LBD37	4.2	4.17	4	4.41	4.13	3.86	5.09	4.03	4.37	4.19	3.52	3.47	1	0.0197	9.52e-18	1	0.213	1	1
	512243	Ntab0359900		4.53	4.86	4.76	4.95	4.82	4.41	4.96	4.5	4.09	4.77	4.7	5.43	1	1	0.00208	1	1	1	1
	512262	Ntab0360150		2.39	2.65	3.03	2.94	2.87	2.29	2.63	2.78	2.54	2.91	2.25	3.05	1	0.69	1	0.0931	1	1	0.00291
	512346	Ntab0361230	FDM1	3.46	3.44	3.71	3.98	3.35	3.31	3.57	3.4	3.49	3.53	3.65	3.58	1	2.61e-13	1	1	1	1	0.00227
	512347	Ntab0641850	FDM1	2.86	2.78	3.05	3.28	2.83	2.62	2.97	2.8	2.84	2.88	2.99	2.91	1	1.54e-11	1	1	1	0.799	0.0109
	512455	Ntab0692420		3.49	3.53	3.58	3.7	3.83	3.1	3.72	3.52	3.45	3.45	3.6	3.48	1	6.3e-21	1	0.062	1	1	0.00782
	513060	Ntab0371310	mcpi	5.39	5.91	4.49	5.62	5.25	4.96	5.54	5.94	5.61	4.8	4.84	4.85	8.99e-19	0.0422	4.49e-10	0.0014	2.56e-06	1	1
	513232	Ntab0373670	LOC107822189	4.95	4.81	4.47	4.65	5.24	4.34	4.47	4.71	5.48	4.68	4.53	4.5	1	4.1e-05	0.0251	0.00835	7.96e-06	1	1
	513463	Ntab0376570		2.49	3.7	1.87	3.45	2.65	2.05	3.3	3.45	3.15	2.22	1.79	2.21	6.36e-17	6.22e-09	1.99e-10	0.00317	4.1e-08	1	0.932
	513518	Ntab0377050	APS1	4.59	6.02	3.49	5.03	4.82	4.3	4.55	4.53	5.07	4.78	4.4	4.85	1.67e-30	0.196	1	1	0.0451	1	1
	513519	Ntab0419280	APS1	4.89	6.3	3.72	5.32	5.08	4.55	4.81	4.8	5.33	5.06	4.69	5.09	1.84e-30	0.0999	1	1	0.0254	1	1
	513744	Ntab0379220		3.28	3.02	3.2	3.86	2.79	2.92	3.29	3.07	3.21	3.02	3.41	3.01	1	1.08e-27	1	0.0883	1	1	0.235
	513746	Ntab0379230	AT1G56130	5.85	6.01	5.1	6.23	5.39	5.4	5.03	5.68	5.86	5.63	5.79	5.92	2.27e-29	1.13e-26	7.41e-17	1	1.86e-19	1	3.4e-12
	513747	Ntab0408750	AT1G56130	6.62	6.82	5.86	6.86	6.25	6.24	5.77	6.49	6.65	6.4	6.55	6.74	8.42e-28	7.02e-15	3.19e-16	1	6.57e-22	1	4.37e-08
	513936	Ntab0382830	BAG5	4.7	3.96	3.36	4.26	4.31	3.51	3.47	3.44	4.35	4.78	3.78	4.12	2.52e-12	6.05e-05	6.13e-08	1.9e-05	1.33e-16	1	0.312
	513937	Ntab0454330	BAG5	5.53	4.91	4.29	5.15	5.13	4.5	4.42	4.55	5.34	5.59	4.52	4.94	3.23e-15	9.6e-05	1.92e-10	4e-06	1.08e-20	1	1
	513939	Ntab0448400	BAG5	4.07	3.37	3	3.71	3.65	3.12	2.97	3.1	3.98	4.12	3.09	3.5	7.38e-14	0.000265	7.84e-13	8.8e-05	2.12e-18	1	0.261
	514108	Ntab0386070	LOC107825584	6.56	6.82	6.22	6.73	6.74	6.16	6.19	6.16	6.88	6.44	6.77	6.76	0.158	0.0211	0.31	1	1.07e-13	1	1
	514109	Ntab0386080	LOC107807601	7	7.7	6.82	7.56	7.2	6.8	7.11	6.6	7.64	6.98	7.53	7.14	1.99e-10	1.31e-05	1.51e-06	1	7.13e-25	2.58e-08	1.47e-06
	514158	Ntab0386620		6.33	5.45	4.28	5.68	5.04	5.38	4.61	5.67	6.2	5.22	5.24	5.11	1.23e-28	0.433	4.11e-11	1	6.09e-05	9.86e-07	1
	514200	Ntab0387330	YLR126C	2.6	3.14	2.34	3.15	2.31	2.65	2.59	3.03	2.89	2.64	2.5	2.47	5.32e-13	3.7e-12	0.0847	1	0.135	1	1
	514201	Ntab0926530	YLR126C	2.59	3.11	2.44	3.11	2.45	2.62	2.65	2.99	2.88	2.58	2.61	2.57	2e-13	1.61e-11	0.28	1	1	1	1
	514340	Ntab0390000	LOC4346941	3.89	3.67	3.91	4.16	3.33	4	4.36	3.48	3.75	3.8	4.1	3.42	1	4.88e-18	1.89e-12	1	0.00163	0.136	0.386
	514352	Ntab0980220	ILL2	4.42	5.61	3.36	4.94	4.25	4.24	3.34	4.65	4.99	4.34	4.79	4.61	3.76e-39	7.67e-06	4.52e-18	1	3.23e-16	1	1
	514535	Ntab0392400		9.27	7.99	9.69	8.93	9.36	8.67	7.92	8.28	9.26	9.29	9.51	9.62	1.08e-07	1	0.00122	1	0.000197	1	1
	514536	Ntab0428230	LOC107763263	5.72	4.45	6.03	5.34	5.74	5.14	4.59	4.65	5.58	5.61	5.94	6.05	1.11e-06	1	0.032	1	0.000573	1	1
	514714	Ntab0394840	AT4G26010	2.8	5.11	1.81	3.54	2.9	3.29	2.31	3.38	3.5	3.42	3.68	3.02	1.31e-42	1	2.24e-07	1	1	0.000812	0.0522
	514751	Ntab0395330		3.3	4.12	2.79	3.95	3.19	3.13	2.95	3.41	3.74	3.4	3.34	3.55	5.56e-24	2.82e-11	0.0131	1	2.24e-05	1	1
	514810	Ntab0026790		3.56	3.61	2.99	3.85	2.7	3.63	3.15	3.27	3.31	3.42	3.75	3.41	4.63e-12	1.39e-27	0.0137	1.03e-18	1	1	1
	514977	Ntab0399140	TPS3	5.69	7.2	5.64	6.51	6.18	5.86	5.08	6.61	6.79	6.44	5.86	6.12	1.2e-29	0.00218	2.05e-19	9.35e-05	2.49e-05	0.0335	0.00648
	514990	Ntab0399180		3.31	3.81	3.03	3.67	3.09	3.41	3.15	3.66	4.11	3.4	2.68	3.19	1.73e-07	0.0434	1.11e-12	7.55e-07	0.000323	1	0.0135
	515183	Ntab0402780		6.6	7.41	5.77	7.83	5.91	6.16	6.14	6.73	6.7	6.54	6.92	6.52	2.28e-23	3.71e-29	1	3.15e-06	1	1	1.08e-05
	515186	Ntab0402810	AT5G42250	3.24	3.19	3.21	3.6	3	3.07	2.97	3.19	3.24	3.27	3.4	3.18	1	2.01e-23	0.00158	1	1	1	0.000563
	515191	Ntab0402840	LOC107766889	3.27	3.87	3.08	4.13	2.99	3.17	3.57	3.45	3.59	3.33	3.5	2.94	1.75e-06	1e-13	1	0.541	2.97e-05	1.26e-05	1.71e-11
	515195	Ntab0402920		9.41	9.61	9.1	9.21	9.75	9.15	10.1	9.29	9.48	9.01	9.3	9.05	0.162	3.05e-05	4.66e-08	0.000526	2.54e-11	1	1
	515235	Ntab0403350		5.3	6.93	4.04	6.05	5.15	5.13	4.61	5.92	6.13	5.53	5.05	5.17	7.2e-43	5.43e-08	8.87e-14	3.96e-09	1.43e-08	1	0.631
	515236	Ntab0849880		4.53	5.86	3.4	5.14	4.41	4.3	3.81	5.07	5.28	4.72	4.2	4.38	6.27e-42	3.42e-08	1.04e-16	3.86e-08	8.48e-09	1	0.0845
	515381	Ntab0405560		2.39	2.23	2.06	2.1	2.57	2.01	2.08	2.33	2.37	2.17	2.1	2.29	0.369	5.32e-10	1	1	1	1	1
	515457	Ntab0407070	LOC109241781	6.44	7.32	6.7	7	7.11	6.38	6.43	6.47	7.18	6.37	7.38	7.15	0.000195	0.0119	0.000198	1	3.95e-14	0.000283	0.0011
	515458	Ntab0407060	LOC109241781	6.66	7.56	6.93	7.22	7.34	6.61	6.63	6.71	7.41	6.61	7.59	7.37	6.12e-05	0.0101	0.000178	1	1.18e-14	0.000252	0.000998
	515460	Ntab0495290	LOC109241781	4.96	5.73	5.14	5.41	5.52	4.91	4.9	5.04	5.58	4.86	5.73	5.58	0.000194	0.0655	0.000453	1	2.27e-13	0.00152	0.000233
	515462	Ntab0491810		7	7.86	7.38	7.56	7.67	7.03	6.99	7.12	7.73	7.01	7.95	7.71	0.00177	0.587	0.00558	1	7.92e-14	0.00921	0.013
	515463	Ntab0902090	LOC109241781	6.76	7.74	6.97	7.31	7.41	6.77	6.7	6.84	7.5	6.8	7.69	7.45	1.06e-07	0.0577	0.000136	1	9.4e-16	0.000551	0.000691
	515604	Ntab0664890		3.37	3.13	3.17	4.12	2.66	2.97	2.87	3.18	3.2	3.26	3.55	3.26	1	6.22e-34	0.034	0.00646	1	0.00223	2.49e-07
	515666	Ntab0410940	ROC7	4.07	3.62	3.74	4.31	3.46	3.7	4.06	3.82	3.82	3.69	4.02	3.44	0.0022	6.91e-15	0.167	1	1	1	1
	515780	Ntab0413640	SERK2	5.77	5.76	5.7	5.76	6.02	5.47	5.47	5.18	6.13	5.52	6.13	6.05	1	1	0.000525	1	2.52e-11	0.159	1
	515833	Ntab0414760	DDB2	2.15	2.1	2.02	2.41	1.83	2.06	1.89	2.11	1.86	2.18	2.38	2.12	1	1.71e-18	8.16e-10	0.245	1	1	1
	515834	Ntab0465270	DDB2	2.32	2.26	2.14	2.57	1.97	2.21	2.02	2.28	2.02	2.35	2.52	2.25	1	4.01e-21	4.94e-11	0.0286	1	1	1
	515835	Ntab0580730	DDB2	2.22	2.16	2.06	2.45	1.88	2.13	1.91	2.14	1.91	2.26	2.47	2.19	1	6.25e-18	4.26e-12	0.00249	1	1	1
	516094	Ntab0418050	SIP4	4.9	4.51	3.33	4.67	4.13	3.99	3.59	4.85	4.84	4.14	4.12	3.84	6.63e-24	0.00283	2.41e-11	1	1	1	1
	516095	Ntab0456110	SIP4	4.35	4.13	2.8	4.18	3.63	3.51	3.15	4.35	4.28	3.63	3.66	3.41	1.17e-22	0.0153	2.79e-08	1	1	1	1
	516368	Ntab0422060	Mgat3	4.18	3.94	3.39	4.14	3.86	3.55	4.03	3.76	3.86	3.75	3.81	3.83	4.72e-06	0.169	1	1	0.0644	1	0.0144
	516467	Ntab0423730	LOC107870211	3.17	3.26	2.76	2.95	3.43	2.82	2.81	2.4	3.44	2.76	3.68	3.32	1	1	0.000279	1	9.8e-19	1	0.695
	517476	Ntab0439190		6.82	7.01	5.41	7.08	5.2	7	6.64	6.25	6.32	6.31	6.67	6.35	4.13e-49	1.25e-55	0.00291	6.94e-63	1.09e-08	2.81e-12	4.72e-19
	517750	Ntab0442330	CLH1	1.51	2.68	0.94	2.14	1.58	1.45	1.34	2.31	1.9	1.61	1.35	1.74	7.4e-29	0.000233	4.71e-06	0.121	1.34e-06	1	1
	517909	Ntab0445340	AT1G20640	1.71	1.16	2.2	1.48	2.15	1.43	1.69	2.11	1.62	1.81	1.32	1.55	3.53e-21	1.98e-13	1.56e-05	1	1.84e-16	1	1
	518085	Ntab0644020	AGL20	2.99	3.3	3.22	3.68	2.79	3.08	3.03	3.15	2.95	3.27	3.55	3.05	0.141	2.08e-21	3.35e-05	2.94e-07	1	0.101	0.00181
	518388	Ntab0453330	CHIT1	4.27	3.3	4.24	4.32	4	3.55	4.21	3.62	3.92	3.83	4.02	4.09	6e-08	0.00342	1	0.00321	4.54e-05	1	1
	518448	Ntab0454480		6.13	5.05	3.76	5.31	4.67	5	4.22	5.28	5.85	4.82	4.9	4.74	1.05e-34	0.327	2.86e-12	1	2.57e-06	1.67e-09	1
	518609	Ntab0456880		2.41	2.38	2.25	3.34	1.8	2	1.96	2.26	2.37	2.38	2.87	2.21	1	7.1e-32	7.88e-05	1	1	1	4.43e-06
	518708	Ntab0953280	F37H8.5	4.37	3.73	4.51	4.58	4.66	3.42	4.26	4.52	3.94	4.32	4.15	4	7.22e-09	2.56e-22	1	1	1	1	0.143
	518824	Ntab0459540	GGR	3.01	4.32	2.15	3.57	2.93	3.02	2.73	3.73	3.53	2.92	2.74	3.32	5.19e-25	1	0.00292	1	0.00671	1	1
	518963	Ntab0461750	PIP2A	6.59	5.5	7.3	6.68	6.61	6.13	6.65	6.56	6.77	6.41	5.71	6.7	1.97e-26	0.00257	3.23e-06	3.37e-11	1.16e-18	0.0103	6.54e-07
	518964	Ntab0700700	PIP2B	6.42	5.44	7.28	6.68	6.6	5.91	6.56	6.56	6.85	6.33	5.35	6.66	7.82e-22	1.81e-05	5.08e-09	3.65e-13	1.42e-17	0.207	1.45e-05
	518965	Ntab0700680	PIP2A	6.09	5.19	6.76	6.25	6.19	5.65	6.16	6.14	6.34	5.97	5.26	6.24	2.1e-21	0.000375	6.44e-06	1.68e-12	4.09e-17	0.0331	2.76e-06
	518966	Ntab0461760	pip2e	5.77	4.76	6.55	5.98	5.86	5.28	5.83	5.83	5.99	5.69	4.83	6	1.45e-21	0.000477	1.29e-05	1.34e-09	4.21e-15	0.0319	3.57e-05
	518977	Ntab0461950	AT2G37130	3.82	3.31	5	4.36	3.68	4.12	4.06	4.16	4.43	4.14	3.65	3.76	3.23e-24	3.83e-05	1	1	6.05e-21	0.00227	3.39e-07
	519388	Ntab0468020	GATL10	7.4	6.24	5.6	6.7	6.15	6.43	5.59	6.86	7.19	6.3	6.32	6.14	3.2e-17	1	2.56e-06	1	1.42e-06	0.0018	1
	519389	Ntab0869290	GATL10	6.8	5.63	4.85	6.06	5.51	5.75	4.92	6.22	6.56	5.64	5.64	5.5	3.62e-18	1	5.3e-06	1	1.53e-07	0.0377	1
	519390	Ntab0819050	GATL10	7.04	5.85	5.24	6.32	5.77	6.08	5.22	6.49	6.82	5.91	5.95	5.8	3.27e-17	1	3.19e-06	1	3.84e-07	0.0019	1
	519408	Ntab0869450	EDR2	5.92	5.03	4.48	5.65	4.78	5.06	4.86	5.28	5.67	5.1	5.01	4.88	4.93e-30	4.64e-14	6.62e-07	1	1.72e-07	6.67e-05	0.0477
	519605	Ntab0470440	AT2G23790	5.08	5.01	5.51	5.46	5.25	4.91	5.18	5.43	5.42	5.39	5.08	4.58	4.62e-05	4.44e-06	5.02e-07	1	0.00577	1	1
	519606	Ntab0522110	AT2G23790	4.87	4.74	5.36	5.26	5.04	4.7	5	5.29	5.31	5.16	4.78	4.27	3.11e-08	2.96e-06	4.9e-11	0.033	0.0154	1	1
	519745	Ntab0472640	LOC101220615	6.59	5.96	6.56	6.74	6.39	6.02	7.21	6.24	6.81	6.15	5.8	5.98	8.1e-09	1.37e-09	2.57e-19	1.44e-08	4.63e-06	1	0.949
	519746	Ntab0590550	LOC101220615	6.71	6.04	6.7	6.87	6.48	6.14	7.29	6.34	6.91	6.28	5.96	6.09	2.08e-10	5.68e-10	4.93e-18	6.74e-08	2.46e-06	1	0.637
	519885	Ntab0475450		5.42	5.97	5.69	6.22	5.2	5.68	5.2	5.54	5.7	5.8	6.05	5.82	4.72e-09	7.48e-24	4.82e-10	1.46e-12	1	2.39e-06	3.04e-11
	519943	Ntab0476330		4.46	5.03	4.73	5.39	4.16	4.72	4.15	4.67	4.8	4.88	5.04	4.87	1.04e-09	1.2e-30	1.06e-11	3.89e-13	0.00852	1.51e-10	2.37e-13
	519944	Ntab0476340		3.66	4.43	3.81	4.76	3.24	3.95	3.43	3.82	4.07	4.05	4.23	4.17	3.76e-11	3.14e-27	0.000143	1	0.544	0.0848	0.000412
	520003	Ntab0477350	EXO70A1	5.55	3.73	3.95	5.26	5.14	2.98	3.87	4.87	4.68	4.37	4.68	3.95	7e-14	5.31e-21	1	0.0719	0.00202	1	2.96e-05
	520004	Ntab0477380	EXO70A1	5.76	3.91	4.14	5.48	5.35	3.13	4.05	5.07	4.87	4.57	4.89	4.13	1.32e-13	4.42e-21	1	0.0657	0.00262	1	2.36e-05
	520005	Ntab0852260	EXO70A1	4.64	3.09	3.24	4.28	4.19	2.61	3.11	4.02	3.96	3.64	3.84	3.33	7.62e-18	8.13e-21	1	0.00141	0.000171	1	7.05e-06
	520064	Ntab0478630	AT1G19210	5.85	4.33	3.18	4.73	4.17	4.52	3.72	4.97	5.23	4.17	4.31	4.29	3.37e-34	1	5e-09	1	1.01e-05	0.00213	1
	520182	Ntab0480300	AT3G48860	2.71	2.67	2.65	3.2	2.29	2.59	2.58	2.71	2.7	2.79	2.79	2.44	1	1.04e-21	1	1	1	1	0.231
	520217	Ntab0480820	PTP1	4.2	4.09	4.31	4.33	4.44	3.85	4.13	4.41	3.99	4.24	4.19	4.26	1	2.63e-14	1	0.331	1	1	1
	520218	Ntab0592220	PTP1	3.98	3.83	4.15	4.23	4.28	3.48	3.92	4.21	3.8	3.99	3.95	4.09	0.0513	3.97e-23	1	0.142	0.257	0.0606	0.349
	520297	Ntab0482300		3.91	3.94	4.18	4.33	3.71	4.01	3.7	4.03	4.01	4.07	4.21	4.02	1	3.66e-06	1	1	1	1	1
	520319	Ntab0482600		5.48	6.31	4.28	5.76	5.33	5.03	5.77	5.73	5.82	5.08	5.1	4.56	1.96e-31	0.00145	9.87e-12	0.000583	2.17e-06	0.00134	0.00293
	520320	Ntab0012640		5.51	6.34	4.24	5.76	5.35	5.03	5.79	5.75	5.82	5.11	5.09	4.54	9.18e-32	0.00349	1.15e-11	0.000456	6.76e-06	0.0023	0.00426
	520386	Ntab0484270		1.75	2.03	1.98	2.24	1.66	1.89	1.74	1.89	1.82	1.99	2.08	1.98	1	4.54e-06	1	1	1	1	1
	520551	Ntab0486570	AT4G21770	4.19	3.77	4.11	4.26	3.61	4.22	4.1	3.97	3.93	4.1	4.32	3.7	6.66e-05	6.7e-15	0.0108	1	0.903	1	4.72e-05
	520553	Ntab0782160	BGLU46	1.97	1.55	1.86	2.05	1.37	1.97	2.02	1.85	1.77	1.67	1.81	1.64	0.00043	8.58e-15	1	1	5.26e-07	1	1
	520905	Ntab0491730		2.86	2.97	3.3	3.28	3.18	2.69	3.05	3.06	2.88	3.04	3.13	3.1	8.5e-05	8.99e-11	1	1	1	1	1
	520995	Ntab0493600		5.63	6.06	5.9	6.32	5.47	5.83	5.4	5.79	5.82	5.93	6.19	6.04	4.13e-05	1.46e-19	6.24e-09	6.89e-10	1	0.000508	1.24e-07
	521096	Ntab0495340		5.19	5.8	5.5	6	5.06	5.47	5.03	5.41	5.46	5.55	5.88	5.64	1.61e-13	4.08e-25	7.34e-12	2.15e-14	0.0334	3.71e-07	2.8e-10
	521097	Ntab0964280		5.28	5.88	5.54	6.06	5.11	5.57	5.04	5.5	5.54	5.62	5.94	5.75	8.45e-13	7.75e-25	2.37e-13	4.94e-13	0.0603	1.15e-07	1.45e-10
	521098	Ntab0606560		5.12	5.76	5.38	5.94	4.96	5.39	4.92	5.29	5.36	5.46	5.85	5.63	4.15e-12	1.26e-22	5.62e-12	4.29e-13	0.149	1.42e-06	1.45e-08
	521126	Ntab0901650		2.14	3.23	1.32	2.62	2.13	1.98	2.51	2.75	2.36	1.94	1.99	1.81	4.38e-24	1	0.00513	1	5.19e-10	1	1
	521214	Ntab0496530	JAZ1	7.9	9.05	6.36	8.23	7.28	7.84	6.94	7.65	8.15	7.97	8.1	7.73	8.57e-46	2.57e-09	1.09e-11	1	4.75e-07	1	0.157
	521215	Ntab0887590	JAZ1	7.84	8.94	6.45	8.12	7.37	7.77	7.08	7.62	8.1	7.86	8.04	7.7	3.3e-46	7.58e-06	1.66e-09	1	1.24e-09	0.494	0.172
	521249	Ntab0496910		2.73	3.03	2.72	4.32	1.92	2.37	2.53	2.76	2.84	2.95	3.15	2.68	1	8.56e-41	1	9.36e-06	1	3.67e-07	5.36e-12
	521284	Ntab0602500		3.19	3.05	2.92	3.31	2.75	3.13	3.88	3.11	2.72	3.02	3.17	2.44	1	0.00204	4.08e-13	1	1	1	1
	521327	Ntab0498760	THADA	3.38	3.55	3.31	3.71	3.48	3.09	3.65	2.94	2.76	3.56	3.64	4.05	1	1	0.00102	1	0.0562	1	1
	521328	Ntab0947970		3.24	3.42	3.17	3.56	3.35	2.94	3.5	2.8	2.62	3.42	3.49	3.93	1	1	0.000409	1	0.0514	1	1
	521329	Ntab0507670		3.97	4.11	3.88	4.3	4.1	3.61	4.25	3.52	3.31	4.15	4.19	4.63	1	1	0.0036	1	0.442	1	1
	521635	Ntab0504660	AT5G41670	5.87	5.8	5.97	6.12	6.18	5.38	6.15	5.74	5.72	5.92	5.9	5.87	1	3.73e-25	0.0296	1	0.00111	0.0553	9.68e-05
	521772	Ntab0506500		4.56	3.7	2.9	3.96	3.95	3.3	2.99	3.6	3.91	4.38	3.66	3.71	3.55e-14	0.402	0.00479	1	3.1e-11	1.73e-06	6.98e-13
	522264	Ntab0514270	YSL3	4.44	4.42	5.55	5.23	4.67	4.54	5.28	4.77	4.71	4.76	4.54	4.77	6.57e-15	8.13e-05	1	1	0.129	1	1
	522265	Ntab0728100	YSL3	3.33	3.5	4.17	4.13	3.58	3.34	4.05	3.83	3.76	3.6	3.19	3.56	3.32e-06	4.16e-05	1	0.192	0.0723	1	1
	522464	Ntab0517450		2.29	2.7	2.26	2.99	2.15	2.18	2.1	2.54	2.45	2.43	2.53	2.45	1	0.000213	1	1	1	1	1
	522491	Ntab0517850		4.79	5.39	5.11	5.42	4.74	5.14	4.62	4.95	5.07	5.17	5.44	5.31	7.32e-12	2.69e-14	6.07e-11	9.84e-08	1	0.0416	0.00326
	522592	Ntab0519240		2.46	2.47	2.11	4.37	1.24	1.63	1.67	2.57	2.58	2.22	2.94	2.06	1	8.74e-36	0.201	0.312	1	0.00369	3.22e-09
	523007	Ntab0526240		2.43	2.43	1.93	4.55	0.952	1.5	1.47	2.42	2.43	2.24	2.94	2.03	1	7.59e-40	0.0303	0.0069	1	8.47e-05	8.62e-12
	523099	Ntab0947930	BBX19	3.66	3.58	4.64	4.03	4.22	3.65	3.36	4.38	4.48	4	3.22	4.31	8.64e-25	1.46e-07	4.98e-23	3.58e-08	6.06e-24	0.000361	7.21e-12
	523115	Ntab0527520		3.55	3.92	3.29	4.15	3.79	2.89	4.2	3.1	3.32	3.44	3.42	4.19	1	0.00595	1	1	1	1	1
	523133	Ntab0528080	AT1G72540	3.05	2.94	1.58	2.91	2.57	2.15	1.81	2.55	3.39	2.33	2.59	2.41	5.36e-24	7.77e-05	7.08e-12	1	4.1e-12	0.0319	1
	523134	Ntab0745320	AT1G72540	2.55	2.66	1.38	2.46	2.27	1.9	1.61	2.22	2.89	1.99	2.23	2.18	2.59e-24	0.00336	8.95e-11	1	7.45e-12	0.748	1
	523230	Ntab0529680	MTK	6.49	6.94	6.53	7.02	6.38	6.59	6.36	6.69	6.68	6.74	6.64	6.82	1.37e-16	2.23e-23	1.76e-06	1	8.84e-11	0.0309	0.00101
	523231	Ntab0529690	MTK	5.83	6.3	5.87	6.44	5.65	5.94	5.68	6.02	6.04	6.11	5.96	6.16	1.44e-12	5.82e-23	0.000409	1	2.02e-06	0.0647	0.0407
	523254	Ntab0530050		6.59	6.46	5.52	6.73	6.63	5.29	5.83	6.43	6.18	6.39	6.31	5.94	4.3e-12	2.4e-20	1	1.2e-05	0.738	1	0.54
	523664	Ntab0777350	TPS9	3.89	4.86	3.17	4.23	3.68	4.03	3.96	3.97	3.95	4.09	4.14	3.68	1.61e-42	1.56e-06	0.205	1	1.47e-14	0.111	0.00328
	524105	Ntab0543110	AT1G48360	2.74	2.81	2.98	3.24	2.61	2.71	3.02	2.7	2.7	2.88	2.94	2.81	1	5.05e-18	1	1	1.82e-05	1	1
	524149	Ntab0543850		2.48	2.37	2.44	2.72	2.18	2.42	2.47	2.34	2.3	2.57	2.52	2.38	1	5.28e-10	1	1	1	1	1
	524150	Ntab0543860		2.42	2.36	2.38	2.66	2.12	2.41	2.29	2.3	2.24	2.61	2.54	2.32	1	1.79e-10	0.204	0.963	1	1	1
	524152	Ntab0887400		4.19	4.28	4.43	4.71	4.01	4.2	4.46	4.18	4.2	4.41	4.46	4.03	1	3.11e-17	0.0205	1	0.0396	0.00666	0.398
	524401	Ntab0547660		7.81	7.18	7.43	7.87	7.01	7.58	7.8	6.97	7.17	7.3	8.01	7.68	4.76e-07	1.41e-13	1.61e-12	6.5e-11	3.79e-08	5.12e-10	0.0118
	524685	Ntab0553510	AT5G10350	4.77	4.83	4.86	5.18	4.58	4.73	4.78	4.76	4.92	4.78	4.91	4.76	1	7.46e-18	1	1	1	1	0.87
	524686	Ntab0553530	EXL2	5.01	5.75	3.98	5.34	4.59	4.85	3.97	5.1	5.19	5.02	5.37	4.76	2.55e-38	3.25e-09	8.04e-20	1	1	1	0.00169
	524762	Ntab0554980		2.56	2.69	2.61	3.06	3.17	1.7	2.64	2.88	2.31	2.79	2.67	2.41	1	7.37e-17	1	0.0055	1	1	0.121
	524847	Ntab0556940	CIPK1	4.5	4.68	4.92	5	4.78	4.35	4.3	4.88	5.63	4.69	4.03	4.56	0.00094	4.66e-12	7.22e-27	6.31e-14	3.34e-18	4.74e-05	1e-09
	524873	Ntab0557420	CML30	3.67	3.69	4.36	4.3	3.87	3.58	4.77	3.94	4.07	3.73	3.69	3.19	2.15e-06	1.13e-05	9.47e-12	1	0.0167	1	1
	524879	Ntab0557480	CML30	3.15	3.13	3.82	3.71	3.37	3.05	4.19	3.45	3.54	3.11	3.19	2.69	6.09e-06	0.000552	1.53e-10	1	0.0258	1	1
	525115	Ntab0651900		6.09	6.24	5.21	6.31	4.93	6.31	5.84	5.62	5.83	5.91	6.12	5.72	9.74e-23	6.56e-34	1	4.16e-37	0.29	1	0.00454
	525180	Ntab0562300	coq-5	5.74	5.03	5.73	5.86	5.44	5.23	6.26	5.53	5.81	5.42	4.96	4.98	1.34e-08	3.34e-05	8.44e-13	0.000244	1	1	1
	525234	Ntab0562900	LOC4336511	6.52	6.09	7.45	7.34	6.88	5.92	7.02	6.37	6.52	6.83	6.37	7.07	0.0248	0.00321	1	1	1	1	1
	525320	Ntab0564770		4.25	3.83	4.31	4.87	3.73	3.87	4.4	4.08	4.19	4.15	4.32	3.6	9.16e-07	1.92e-29	3.61e-06	0.0795	0.323	1	0.000586
	525321	Ntab0671000		4.21	3.75	4.39	4.83	3.77	3.82	4.4	4.08	4.2	4.13	4.29	3.54	1.18e-09	1.52e-25	7.94e-06	0.367	1	1	0.0146
	525675	Ntab0569920		4.09	4.59	4.3	4.62	4.05	4.33	3.79	4.28	4.32	4.33	4.68	4.57	5e-06	7.43e-08	8.12e-10	0.000653	1	1	1
	525742	Ntab0272330		7.33	5.92	5.68	6.56	6.01	6.4	6.2	6.84	6.95	6.34	5.89	5.56	1.69e-17	1	8.26e-06	1	2.87e-06	9.45e-05	1
	525852	Ntab0573780		2.68	2.79	2.48	3.1	2.37	2.53	2.43	2.51	2.55	2.75	2.99	2.66	0.0117	4.12e-20	6.09e-06	1	0.00591	1	1
	525931	Ntab0574930	CYP81D11	5.67	6.59	4.85	6.07	5.6	5.48	4.62	6.26	6.22	5.73	5.69	5.6	1e-29	0.0173	1.79e-18	1	1.2e-10	1	1
	525940	Ntab0575000	AT5G49060	3.05	3.04	3.06	3.48	2.83	2.87	2.94	3.08	2.92	3.13	3.19	3.04	1	3.84e-26	1	0.0988	1	1	1
	526120	Ntab0578270		1.56	1.82	1.62	1.97	1.15	1.89	1.48	1.53	1.58	1.79	1.79	1.81	1	9.81e-21	1	1	0.000304	0.0013	1
	526477	Ntab0584710	TPS3	6.61	7.8	6.75	7.32	7.13	6.73	5.91	7.35	7.59	7.43	6.76	7.12	2.96e-23	0.000167	1.63e-22	1.51e-05	2.76e-05	0.0302	0.000306
	526519	Ntab0585090		2.79	3.19	3.05	3.51	2.55	3.01	2.63	2.92	3.05	3.07	3.22	3.15	0.0183	3.95e-19	0.0245	3.63e-10	0.0208	1.08e-05	2.52e-09
	526520	Ntab0932000		4.21	4.7	4.53	5.08	3.95	4.45	4.03	4.39	4.51	4.53	4.77	4.62	3.06e-07	1.67e-27	7.98e-07	3.95e-14	0.00778	1.6e-09	2.26e-13
	526574	Ntab0934370		4.44	4.76	4.65	4.85	4.72	4.31	4.88	4.4	4.02	4.64	4.6	5.3	1	1	0.00426	1	1	1	1
	526677	Ntab0587750		3.04	2.46	2.01	2.41	2.87	2.24	1.78	2.22	2.2	3.48	2.32	2.96	0.00231	1	3.97e-06	1	8.95e-13	0.0036	3.18e-08
	526731	Ntab0589010		2.56	3.23	2.88	2.78	3.24	2.65	2.61	3.76	3.03	3.03	2.32	2.49	8.97e-07	7.24e-06	6.5e-17	1	0.00746	1	1
	526733	Ntab0769730		2.59	3.58	3.21	2.92	3.63	2.82	2.93	4.06	3.18	3.29	2.54	2.65	1.21e-11	3.47e-09	1.37e-14	1	1	0.0403	0.0266
	527041	Ntab0594990		6.1	5.28	3.53	5.32	4.75	4.89	4.58	5.04	5.88	4.92	4.82	4.46	1.54e-30	1	4.84e-06	1	1	0.00144	1
	527085	Ntab0843700		3.16	5.3	1.35	3.63	3.17	3.05	2.51	3.17	3.41	3.37	3.82	3.29	1.17e-46	1	0.000814	1	4.77e-06	1	0.0469
	527121	Ntab0596050	AT1G66480	1.82	2.4	1.97	2.98	1.47	1.81	2.03	1.81	2.05	2.05	2.5	1.9	0.0268	2.11e-21	1	4e-07	0.0294	0.000138	8.76e-08
	527699	Ntab0605550	AP2	4.18	4.23	4.95	4.75	4.18	4.45	4.49	4.61	4.2	4.58	4.61	4.18	1.51e-17	4.06e-09	0.0492	1	2.22e-08	1	2e-05
	527713	Ntab0510710		4	2.64	4.42	3.57	4.1	3.41	3.99	3.42	4.05	3.69	2.88	4.16	9.87e-13	1	0.131	1	0.629	1	1
	527714	Ntab0605680		3.76	2.58	4.11	3.36	3.86	3.23	3.76	3.26	3.78	3.44	2.81	3.9	1.65e-11	1	0.669	1	0.197	1	1
	527716	Ntab0605730		4.05	2.96	4.45	3.77	4.14	3.56	4.09	3.68	4.18	3.74	3.11	4.17	1.13e-12	1	0.0499	1	0.131	1	1
	527876	Ntab0653850	NUDT20	2.45	2.3	2.62	2.79	2.51	2.11	3.12	2.11	1.98	2.48	2.3	2.84	1	1	0.00609	1	1	1	1
	527890	Ntab0975780		5.4	4.91	4.6	5.33	5.05	4.59	4.83	4.64	4.88	5.28	4.82	5.42	0.00488	0.046	1	1	0.114	0.00429	0.0149
	528253	Ntab0134080		5.45	6.08	5.78	6.47	5.18	5.7	5.12	5.63	5.82	5.9	6.16	5.95	5.35e-06	3.85e-22	6.08e-08	6.96e-08	1	0.000443	1.15e-07
	528258	Ntab0615250		4.53	4.96	4.63	5.21	4.24	4.71	4.11	4.6	4.72	4.75	5.16	4.87	0.00133	5.18e-19	2.32e-11	7.85e-11	1	0.000185	2.18e-08
	528259	Ntab0615260		5.65	6.32	5.84	6.36	5.55	5.93	5.47	5.82	5.93	5.96	6.28	6.15	5.73e-17	4.4e-20	5.95e-12	3.24e-09	0.315	8.51e-06	1.26e-08
	528298	Ntab0615880		3.02	3.46	3.07	3.83	2.81	2.97	2.79	3.03	3.31	3.19	3.43	3.36	3.65e-05	2.73e-23	0.000194	1	1	0.0115	1
	528560	Ntab0620210	LHCB5	10.2	10.2	9.87	10.4	10.2	9.72	10.7	10	10.1	10	9.83	9.83	1	4.4e-05	0.000164	1	1	0.0108	1
	528694	Ntab0622400		4.36	4.72	2.47	4.2	3.85	3.54	2.9	3.92	4.25	3.74	4.36	3.88	1.04e-37	0.0378	9.77e-12	1	2.21e-15	0.00347	0.00149
	528888	Ntab0626940		2.67	4.31	3.71	4.21	3.2	3.33	3.04	2.97	4.06	3.96	3.81	3.39	1.77e-23	2.66e-11	4.26e-09	0.0341	9.77e-16	1.41e-16	1.11e-18
	529031	Ntab0700860		5.15	4.83	6.79	5.63	5.88	5.27	6.44	5.39	4.84	5.83	5.3	5.81	1.96e-16	1	0.00116	1	1	1	1
	529049	Ntab0629990		3.95	4.49	3.32	4.36	3.77	3.69	3.39	3.92	4.25	4.14	3.64	4.13	2.71e-13	0.00346	0.00838	1	0.0118	1	1
	529208	Ntab0035980		2.86	2.82	3.26	3.45	2.73	2.8	3.28	3.01	2.95	3.2	3.08	2.27	1	3.63e-06	0.00561	1	0.597	1	1
	529209	Ntab0633510		2.95	2.95	3.34	3.44	2.95	2.88	3.49	3.14	3.04	3.27	3.13	2.3	0.144	9.89e-06	3.83e-09	1	0.0025	1	0.673
	529353	Ntab0636130	NPC1	5.28	5.14	5.25	5.64	4.91	5.16	5.33	5.15	5.09	5.36	5.42	4.97	1	1.05e-13	1	1	0.000203	1	1
	529649	Ntab0640790		1.86	1.73	1.49	3.09	0.902	1.22	1.27	1.6	1.78	1.64	2.28	1.56	1	2.79e-41	5.43e-05	9.56e-06	0.189	9.94e-05	5.64e-14
	529682	Ntab0641140		4.92	4.73	4.63	5.26	4.47	4.6	4.67	4.67	4.84	4.94	4.64	4.76	0.00975	8.44e-25	1	1	9.27e-06	1.25e-08	4.09e-10
	529821	Ntab0643530	LOC107769943	8.29	7.49	8.34	8.07	8.43	7.65	7.66	7.43	8.22	8.14	8.36	8.46	0.00349	0.39	0.656	1	1.23e-08	0.0137	1
	529822	Ntab0756020	LOC107776518	9	8.28	9.04	8.83	9.09	8.43	8.08	8.15	8.83	8.97	9.26	9.39	0.502	1	0.00282	1	1.07e-07	1	1
	529865	Ntab0644330		2.71	2.87	2.6	3.09	2.6	2.52	3.35	3.09	2.88	2.49	2.43	2.07	1	2.81e-07	7.53e-18	0.00399	8.47e-06	1	1
	529988	Ntab0647290	LOC8261702	4.98	6.16	5.09	5.68	5.48	5.11	4.39	5.76	5.9	5.72	5.15	5.43	3.98e-23	0.000627	2.98e-19	0.00793	1.28e-06	0.507	0.0585
	530214	Ntab0652080		3.41	3.05	2.28	3.16	3.05	2.58	2.17	2.59	3.21	3.24	2.73	3.55	2.06e-10	0.642	1.33e-07	1	0.000303	1	1
	530215	Ntab0969370		4.06	3.68	2.84	3.79	3.67	3.16	2.68	3.18	3.85	3.89	3.37	4.19	1.28e-10	0.472	6.12e-08	1	9.09e-05	1	1
	530232	Ntab0652250		2.57	1.71	1.06	1.84	2.07	1.46	1.15	1.61	1.54	2.53	1.76	2.04	1.63e-14	1	1.95e-05	1	1.46e-08	3.39e-05	1.15e-12
	531189	Ntab0775620	BGLU17	2.62	2	2.91	2.92	2.53	2.12	3.58	2.48	2.53	2.28	2.02	2.18	6.5e-06	0.000289	2.4e-09	1	1	1	1
	531534	Ntab0675800		5.35	5.83	5.67	6.12	5.13	5.63	5.14	5.47	5.62	5.72	5.95	5.76	1.42e-06	9.92e-23	5.95e-09	1.37e-12	1	0.000207	9.84e-10
	531616	Ntab0676980		1.77	1.89	1.88	2.18	1.29	2.1	1.9	1.72	1.9	1.86	1.91	1.78	1	1.42e-24	1	1	1	1	1
	531810	Ntab0680310	AVT1	1.45	2.84	0.997	2.12	1.73	1.47	1.3	2.49	2.1	1.63	1.52	1.45	1.44e-31	0.012	1.08e-10	1	1.62e-07	1	1
	531812	Ntab0680320		6.09	6.72	7.02	6.74	6.85	6.26	5.79	6.86	7.05	6.86	6.2	6.81	3.4e-13	1.54e-05	6.49e-14	4.78e-09	4.09e-18	7.8e-11	1.78e-13
	531813	Ntab0680330		6.03	6.6	6.99	6.71	6.76	6.16	5.68	6.77	6.96	6.81	6.19	6.74	2.44e-14	4.67e-07	9.41e-15	4.33e-11	5.27e-19	6.05e-12	6.61e-15
	531823	Ntab0680640		1.71	2.23	1.77	2.51	1.37	1.87	1.51	1.84	1.93	1.99	2.07	2.05	3.03e-07	1.85e-23	0.0527	1	1	1	1
	531848	Ntab0680990	AP2	3.83	3.85	4.63	4.46	3.82	4.05	4.09	4.3	3.91	4.22	4.2	3.86	2.2e-17	2.06e-10	1	1	2.61e-06	1	3.23e-05
	531851	Ntab0681010	CEJ1	5.35	5.74	4.71	5.49	5.43	4.92	5.55	5.26	4.98	5.36	5.05	5.44	2.82e-08	0.437	1	1	0.000156	1	1
	532207	Ntab0688360		3.79	4	3.84	4.27	3.58	3.81	3.51	4.08	3.93	3.97	3.88	3.84	1	6.23e-09	1	1	1	1	1
	532342	Ntab0690610		1.87	2.13	1.88	2.35	1.28	2.26	2.16	1.83	1.82	1.97	2.17	1.81	1	7.25e-20	1	1	1	1	1
	532374	Ntab0691310		3.92	3.88	3.81	4.24	3.18	4.2	3.53	3.72	3.94	3.94	4.06	4.03	1	2.83e-24	0.106	1	1	1	1
	532741	Ntab0697510		2.19	2.93	1.84	3.35	1.73	1.97	1.92	2.39	2.43	2.12	2.66	2.4	8.96e-10	1.72e-19	1	3.63e-18	1	1	1
	532742	Ntab0697520		2.62	2.98	2.48	3.37	2.27	2.5	2.52	2.78	2.62	2.51	2.94	2.81	0.00214	4.7e-19	1	2.32e-11	1	0.335	1
	532920	Ntab0700300	AT1G51130	1.51	1.66	1.74	2.05	1.42	1.48	1.49	1.66	1.6	1.64	1.77	1.69	1	1.66e-16	1	1	1	0.0011	0.775
	533052	Ntab0703000		3.27	2.89	2.13	3.13	2.33	2.86	2.29	3.4	3.15	2.8	1.99	2.92	1.13e-10	0.00122	4.47e-09	1	0.00354	1	0.128
	533053	Ntab0703040		3.51	3.17	2.28	3.42	2.51	3.07	2.47	3.67	3.42	3.01	2.16	3.16	4.79e-11	0.00024	2.92e-09	1	0.0018	1	0.077
	533401	Ntab0709800		4.74	4.32	4.87	4.95	4.4	4.6	5.36	4.83	4.51	4.18	4.48	4.61	0.00633	0.00565	2.05e-08	1	1.11e-07	0.000145	1
	533589	Ntab0713760	SERK1	5.39	5.18	5.72	5.4	5.75	5.16	5.21	4.95	5.78	5.31	5.69	5.65	1	1	0.823	1	5.44e-08	1	1
	533664	Ntab0922430	TMN1	3.61	3.6	3.52	3.87	3.32	3.55	3.61	3.39	3.39	3.71	3.79	3.54	1	7.88e-16	6.04e-06	1	0.311	0.0386	1
	533777	Ntab0717400		2.71	2.79	2.81	3.02	2.41	2.9	2.46	2.72	2.8	2.91	2.98	2.73	1	8.42e-14	0.00592	1	0.0677	1	1
	534031	Ntab0722680		4.29	4.55	4.07	4.52	3.95	4.46	3.81	4.23	4.2	4.64	4.66	4.22	1	0.00573	0.00135	1	1	1	1
	534161	Ntab0587970	AT1G55090	3.53	3.37	3.32	3.63	2.98	3.62	3.54	3.1	3.3	3.28	3.86	3.37	1	8.55e-20	4.14e-11	0.141	0.000394	1	1
	534327	Ntab0728550	AT3G02360	5.33	5.3	6.08	5.66	5.81	5.25	5.41	5.77	5.99	5.74	4.62	5.86	3.19e-21	5.68e-11	2.77e-26	7.85e-16	1.07e-21	1.91e-05	1.41e-09
	534426	Ntab0729560	AT3G49810	3.17	2.39	3.27	3.18	2.49	3.17	3.51	2.94	2.99	2.76	2.82	2.66	9.94e-18	1.38e-13	2.44e-06	1	0.894	1	1
	534452	Ntab0730300		3.06	2.35	4.37	3.25	3.57	2.97	2.78	3.19	4.03	3.43	2.75	3.3	2e-35	0.000716	7.96e-13	6.1e-13	7.26e-18	1	0.0235
	534497	Ntab0731370		1.59	2.62	0.995	2.18	1.52	1.55	1.3	2	1.9	1.72	1.77	1.69	6.03e-29	9.01e-06	0.452	1	1.61e-09	1	1
	534498	Ntab0840250		2.05	4.14	1.23	3.09	2.18	2.2	1.78	2.89	2.6	2.52	2.48	2.51	1.04e-38	2.65e-05	0.0226	1	1.07e-12	1	1
	534809	Ntab0783930	CPK2	3.47	3.22	3.41	3.58	3.56	3	3.23	3.53	3.21	3.58	3.32	3.33	1	5.12e-14	1	1	0.451	1	0.338
	534886	Ntab0106960	EXLA1	7.29	7.1	4.53	6.63	6.04	6.29	5.34	6.57	6.96	6.39	6.45	6.03	2.06e-47	1	2.74e-14	1	1.33e-10	2.07e-08	0.00825
	534938	Ntab0739410		2.06	1.86	1.64	1.5	2.6	1.46	1.69	1.84	1.66	2.17	1.7	2.08	1	3.95e-15	1	1	1	0.00264	1
	535273	Ntab0746090	PME1	5.27	4.83	3.23	4.93	4.12	4.34	4.04	4.45	5.15	4.45	4.4	4.08	8.33e-33	4.63e-05	1.58e-06	1	0.12	0.00154	0.00107
	535482	Ntab0749880		6.26	6.26	6.96	6.77	6.68	6.08	6.04	6.59	6.41	6.68	6.14	7.16	1.42e-07	1.31e-06	3.76e-07	0.0246	7.63e-09	2.96e-05	3.4e-07
	535483	Ntab0886720		6.86	6.87	7.6	7.38	7.3	6.68	6.68	7.18	6.98	7.26	6.78	7.82	2.63e-07	4.21e-06	4.02e-06	0.0556	2.7e-07	0.000292	3.97e-06
	535931	Ntab0756900	GTR2	2.84	3.02	3.59	3.41	3.28	2.8	3.35	3.47	3.51	3.19	2.6	2.71	1.14e-09	1.24e-06	2.04e-09	1	1.71e-07	1	1
	536112	Ntab0212920	AT3G20240	6.18	6.41	4.7	6.06	5.78	5.5	5.23	5.88	6.35	5.68	5.63	5.77	9.79e-28	1	5.91e-05	1	2.46e-10	1	1
	536169	Ntab0761290		2.93	3.02	3.21	3.37	2.76	3.05	2.78	3.01	3.03	3.24	3.11	3.12	1	1.01e-05	1	1	1	1	1
	536258	Ntab0763040		7.33	7.41	6.41	9.14	6.06	6.16	6.81	6.89	7.18	6.81	7.96	6.64	2.47e-09	6.37e-43	2.23e-05	2.26e-10	0.0122	5.17e-08	7.73e-12
	536259	Ntab0763050		7.17	7.18	6.16	8.89	5.96	5.87	6.75	6.55	6.98	6.51	7.82	6.4	3.13e-09	7e-40	3.55e-06	1.22e-07	2.04e-06	1.48e-08	6.94e-14
	536265	Ntab0763180		5.05	5.06	4.85	6.19	4.29	4.58	5.23	5.22	5.51	4.72	4.64	4.54	1	7.68e-35	6.27e-08	0.0644	0.00139	0.00153	3.92e-05
	536266	Ntab0402880		4.72	4.77	4.67	5.24	4.41	4.56	5.23	4.88	5.23	4.51	4.23	4.19	1	1.33e-15	2.5e-18	1	0.00226	1	1
	536267	Ntab0763190		5.84	5.78	5.92	6.55	5.47	5.58	6.03	5.95	6.14	5.62	5.72	5.59	1	1.05e-23	0.0174	1	0.000167	0.00255	0.0123
	536290	Ntab0763480	LOG4	4.22	4.64	5.15	5.12	4.63	4.29	4.91	4.6	4.78	4.59	4.55	4.54	4.73e-19	8.89e-17	1	6.17e-06	0.0165	0.216	0.00579
	536329	Ntab0764410		3.09	2.63	2.99	3.21	2.66	2.87	3.12	2.96	3.02	2.79	2.9	2.61	3.25e-06	2.98e-09	0.725	1	1	0.474	0.802
	536360	Ntab0764690	AT2G36370	4.01	3.83	3.81	4.32	3.37	3.98	3.85	3.84	3.8	3.88	4.15	3.76	1	4.34e-18	1	1	1	1	1
	536361	Ntab0941520	AT2G36370	3.89	3.73	3.64	4.06	3.37	3.85	3.83	3.67	3.61	3.75	4.03	3.64	1	1.79e-15	0.963	1	0.413	1	0.275
	536362	Ntab0764700	AT2G36370	3.39	3.24	3.04	3.76	2.7	3.26	3.1	3.18	3.2	3.15	3.58	3.15	1	2.32e-18	1	1	1	1	1
	536459	Ntab0976860		5.47	4.94	6.45	5.77	5.88	5.22	5.43	5.26	4.91	6.14	5.59	6.47	1.58e-12	0.514	5.44e-07	1	1	1	0.0707
	536597	Ntab0768300	AT1G29670	3	5.07	2.37	3.78	3.21	3.47	3.22	3.43	3.54	3.54	3.86	3.21	2.56e-49	0.561	0.0279	1	2.01e-05	1	5.47e-05
	536598	Ntab0879240	AT1G29670	3.93	6.1	3.18	4.73	4.1	4.4	4.18	4.35	4.44	4.5	4.79	4.08	4.76e-50	0.259	0.0262	1	5.21e-06	1	0.000101
	536716	Ntab0557390		2.55	2.85	2.85	2.6	3.1	2.54	3.06	3.1	2.71	2.75	2.37	2.49	1	1.44e-06	1.51e-05	1	1	1	0.923
	536790	Ntab0973160	LOC4325107	2.35	1.55	2.25	2.09	2.37	1.71	2.77	1.72	2.06	1.99	2.02	1.75	8.67e-17	7.96e-11	1.64e-13	1	5.58e-05	1	0.000148
	536873	Ntab0772290	ATB BETA	3.74	3.84	3.78	4.21	3.5	3.69	3.68	3.79	3.61	3.91	4.01	3.72	1	1.22e-24	0.000177	1	0.00959	0.0049	0.000319
	536874	Ntab0807540	ATB BETA	3.36	3.55	3.45	3.82	3.22	3.36	3.34	3.46	3.24	3.59	3.67	3.4	1	4.96e-21	3.59e-06	0.725	0.00645	0.000625	0.000741
	536949	Ntab0772910	Hsp89.1	5.32	5.39	4.82	5.45	5.24	4.87	5.22	4.63	4.76	5.53	5.4	5.57	0.582	1	0.000748	1	1.09e-10	0.00336	0.00266
	536950	Ntab0900700	Hsp89.1	5.5	5.56	5.01	5.62	5.42	5.06	5.41	4.83	4.91	5.7	5.59	5.75	0.771	1	0.000457	1	8.75e-11	0.00234	0.00111
	537135	Ntab0052110	LAT52	3.31	2.93	2.85	3.63	3.06	2.47	3.84	2.75	3.45	2.82	2.43	2.9	1	3.03e-10	2.21e-08	0.00247	1	1	1
	537146	Ntab0777000	sec61a	4.95	5.61	4.48	5.47	4.24	5.35	4.51	4.89	5.28	5.21	5.17	4.96	8.45e-24	1.5e-28	1.75e-07	1	1	0.00662	0.059
	537316	Ntab0781290	ACO3	6.72	6.31	7.34	7.12	6.45	6.83	7.42	6.52	6.68	6.68	6.94	6.5	2.19e-17	9.1e-09	8.16e-08	1	0.0306	1	0.437
	537364	Ntab0782170	AT4G21770	4.2	3.83	4.09	4.27	3.65	4.21	4.11	3.99	3.94	4.11	4.32	3.73	7.94e-05	7.44e-18	0.000293	1	0.191	0.817	8.7e-06
	537498	Ntab0783730	STH-2	2.41	2.2	2.13	2.57	2.33	1.9	1.88	2.3	2.08	2.06	2.68	2.56	1	2.8e-06	0.000105	3.4e-06	0.00242	1	1
	537576	Ntab0785360		2.39	2.18	2.12	2.59	1.99	2.15	2.07	2.14	2.14	2.61	2.04	2.36	1	5.55e-09	0.000335	1	8.41e-06	1	0.461
	537607	Ntab0786490		6.52	7.25	6.73	7.26	6.43	6.84	6.31	6.7	6.78	6.9	7.25	7.06	1.09e-17	4.85e-19	3.53e-14	1.06e-08	0.0433	0.000125	1.71e-09
	537788	Ntab0789550	AT4G26220	2.87	3.39	2.85	3.25	2.67	3.19	2.68	3.25	3.14	3.06	2.86	3.21	3.82e-06	4.75e-06	0.38	1	0.00198	1	1
	537988	Ntab0793640		3.56	3.29	3.87	3.96	3.23	3.54	3.69	3.52	3.64	3.49	3.62	3.44	2.32e-10	1.67e-16	1	0.000513	0.092	1	1
	538223	Ntab0798530		1.58	2.14	1.88	2.63	1.23	1.8	1.54	1.43	1.35	2.05	2.74	2.13	1	1.17e-15	1.96e-10	1	1	2.54e-13	0.0023
	538226	Ntab0798590		7.77	7.34	7.51	8.4	6.76	7.54	7.57	6.99	7.36	7.39	8.24	7.77	1	1.61e-24	9.06e-09	1.27e-07	1	6.87e-12	0.0772
	538580	Ntab0805660	HAT22	2.13	1.94	2.25	2.59	1.87	1.91	2.02	2.05	2.15	2.19	2.19	2.01	1	2.72e-14	1	0.034	1	1	1
	538590	Ntab0805760	AT5G65660	2.85	2.79	2.66	3.1	2.48	2.75	3.21	2.82	2.54	2.86	2.66	2.51	1	0.00802	1	0.0146	1	1	1
	538676	Ntab0807050	LOC4332712	3.34	4.28	1.77	3.48	3.04	2.9	3	3.15	3.7	3.08	3.29	2.43	6.19e-30	1	0.00334	0.136	2.66e-05	1	1
	538868	Ntab0810420		3.65	3.64	3.68	3.86	3.32	3.79	3.17	3.58	3.68	3.8	3.73	3.97	1	9.36e-06	0.000447	1	1	1	1
	539384	Ntab0821650		4.75	7.19	4.2	5.71	5.53	4.94	4.73	5.51	5.52	5.46	5.15	5.91	1.2e-23	1	1	0.307	1.15e-06	1	1
	539385	Ntab0821810		3.75	6.15	3.07	4.64	4.42	3.93	3.6	4.45	4.47	4.52	4.12	4.74	3.05e-28	1	1	0.105	8.79e-09	1	0.392
	539403	Ntab0822040	RPA70B	2.73	2.98	2.36	2.93	2.25	2.9	2.39	2.65	2.76	2.7	2.88	2.73	4.33e-19	7.42e-25	6.05e-05	1	0.00278	1	1
	539430	Ntab0768310	AT5G45670	5.93	7.51	4.73	6.34	5.8	6.05	5.97	6.16	6.33	6.11	6.2	5.47	2.59e-50	1	7.04e-06	1	6.67e-09	0.0199	5.59e-05
	539448	Ntab0822830		2.87	3.71	1.98	3.19	2.62	2.8	2.29	3.08	2.89	3.04	2.97	2.8	8.16e-30	0.136	0.00198	1	2.19e-12	1	1
	539592	Ntab0465650	YLS9	5.25	5.25	4.09	5.22	4.61	4.79	4.6	4.94	5.22	4.85	4.87	4.62	1.25e-33	4.96e-09	6.59e-05	1	2.9e-09	4.06e-07	0.103
	539691	Ntab0828590		3.12	2.68	1.92	2.59	2.87	2.29	1.96	2.24	2.32	3.49	2.5	2.86	2.6e-07	1	4.64e-06	1	5.21e-08	0.114	1.66e-05
	539865	Ntab0831320	TPS3	6.72	7.95	6.73	7.41	7.17	6.84	6.16	7.41	7.68	7.42	6.82	7.15	4.52e-25	0.00418	2.7e-18	4.73e-05	0.000151	0.149	0.0111
	539874	Ntab0860830	TPS3	5.69	6.85	5.77	6.36	6.15	5.82	5.19	6.43	6.61	6.38	5.77	6.12	2.16e-22	0.00649	3.73e-17	7.2e-05	0.000109	0.936	0.00622
	539875	Ntab0831410	TPS3	4.25	4.54	3.74	4.52	3.98	4.06	4.07	4.4	4.72	4.2	3.49	4.12	2.78e-07	0.15	8.33e-08	3.75e-07	1	1	0.00912
	540010	Ntab0835610		2.77	2.66	2.78	2.95	2.37	2.9	2.53	2.67	2.73	2.81	2.89	2.8	1	4.44e-23	0.00534	1	0.378	1	1
	540062	Ntab0836950	AT1G76070	2.06	2.28	1	2.28	1.45	1.66	1.16	1.79	2.11	1.95	1.8	1.81	5.64e-31	4.04e-14	4.29e-10	0.00131	0.484	1	0.00538
	540067	Ntab0837030	LOC4324135	4.18	3.9	4.21	4.59	3.75	3.99	3.59	4.18	4.04	4.16	4.23	4.39	0.000672	1.14e-25	4.57e-13	0.64	6.07e-10	6.35e-08	0.00192
	540070	Ntab0837070	RPP25L	4.8	5.08	5.05	5.35	4.73	4.87	4.77	5.05	5.04	4.92	5.13	4.93	0.0716	1.78e-14	1	1	1	1	0.000744
	540071	Ntab0837080	LOC4335222	1.74	1.55	2.49	2.57	1.63	1.63	2.83	1.84	1.9	1.79	1.69	1.5	8.22e-06	8.88e-08	0.000267	1	0.519	0.0158	0.0177
	540284	Ntab0176700		1.95	2.11	1.74	3.29	1.2	1.43	1.61	1.67	1.94	1.91	2.46	2.03	1	3.07e-39	0.000428	3.08e-07	1	9.85e-07	2.44e-10
	540523	Ntab0848120		4.57	4.88	4.79	4.88	5.07	4.3	5.03	4.75	5.19	4.69	4.07	4.72	1	0.0261	0.321	0.015	4.34e-05	1	1
	540524	Ntab0953040		4.18	4.61	4.21	4.55	4.67	3.82	4.78	4.53	4.78	4.15	3.59	4.16	1	0.000178	0.000343	0.0014	4.79e-06	1	1
	540962	Ntab0856720	SRC2	2.2	2.36	1.29	2.21	2.03	1.66	1.58	2	3	1.66	1.77	1.62	3.92e-14	0.405	1.43e-13	0.0786	1.38e-05	1	1
	541244	Ntab0863000	AT3G15810	5.32	4.71	5.07	5.17	5.27	4.7	6.07	4.86	5.25	4.83	4.72	4.48	0.000576	0.000455	3.51e-16	1	3.18e-23	1	0.00578
	541346	Ntab0865750		4.29	4.53	4.09	4.25	4.64	4.04	3.61	3.65	4.86	4.09	4.84	4.79	1	1	4.19e-05	1	8.62e-11	1	1
	541347	Ntab0911810		3.12	3.33	2.82	3.06	3.41	2.81	2.44	2.5	3.64	2.83	3.55	3.61	1	1	0.000114	1	1.04e-11	1	1
	541535	Ntab0947590	LOC8289638	3.72	3.64	4.11	3.93	4.06	3.51	4.03	3.87	3.78	3.69	4	3.59	0.00012	3.6e-07	1	1	1.73e-07	1	5.3e-07
	541584	Ntab0870480	LOC107807601	7.03	7.69	7.01	7.71	7.24	6.82	7.22	6.66	7.67	7.06	7.64	7.17	3.89e-05	6.31e-07	7.19e-05	1	1.3e-21	7.63e-08	1.87e-06
	541842	Ntab0876980	CBG03338	4.7	3.85	5	4.67	4.78	4.14	4.62	5.03	4.84	4.53	3.78	4.27	1.38e-33	3.98e-17	1.62e-24	7.16e-16	2.94e-15	1	1
	542093	Ntab0883320		4.79	5.42	3.27	4.83	4.49	4.21	4.52	5	5.19	4.56	3.7	3.86	9.41e-26	1	6.83e-10	0.337	0.00129	0.0454	0.00256
	542116	Ntab0883510	SP1L5	2.52	2.18	2.15	2.12	2.67	2.05	2.47	2.45	2.47	2.09	1.99	2.24	0.0362	6.15e-10	0.0237	1	1	1	1
	542458	Ntab0891800		4.47	3.82	2.99	3.87	4.1	3.35	3.39	3.4	3.64	4.33	3.78	4.02	5.69e-12	0.116	0.757	1	3.23e-11	9.93e-06	1.73e-07
	542459	Ntab0891820		4.53	3.78	2.84	3.76	4.17	3.26	3.26	3.36	3.5	4.37	3.79	4	4.37e-12	0.0249	0.514	1	1.2e-09	0.000325	1.82e-07
	542465	Ntab0891920		2	3.04	1.49	2.87	2.14	1.59	2.76	2.82	2.5	1.79	1.4	1.75	1.47e-15	1.46e-09	1.1e-09	0.00457	9.2e-08	1	1
	542521	Ntab0892970		1.92	1.53	2.5	2.15	2.25	1.58	1.99	2.07	1.58	2.21	2.01	2.06	6.93e-11	7.58e-06	1	1	1	1	1
	542558	Ntab0893720	TBL16	2.35	3.4	1.67	2.76	2.5	2.2	3.03	2.34	2.43	2.52	2.2	2.34	5.66e-24	1	0.372	1	1	1	1
	542713	Ntab0897700	LOC4334554	4.68	4.58	3.85	4.77	4.03	4.35	4.98	3.99	4.27	4.42	4.52	4.06	1.54e-12	5.43e-07	7.5e-08	1	0.00712	0.000852	1
	542714	Ntab0340030	LOC4334554	4.81	4.81	4.03	4.86	4.28	4.54	5.21	4.16	4.46	4.59	4.7	4.17	1.78e-12	0.00408	1.04e-09	1	0.0201	0.00316	1
	543032	Ntab0903720	NPC1	5.4	5.25	5.36	5.83	4.98	5.24	5.39	5.26	5.21	5.48	5.55	5.09	1	2.48e-17	1	1	0.000627	1	1
	543093	Ntab0905580	CHIT1	5.62	4.3	5.26	5.47	5.07	4.7	5.23	4.84	4.96	5.01	5.16	5.24	1.08e-15	3.9e-05	1	0.000115	0.000459	1	1
	543215	Ntab0463180		2.46	2.35	2.08	3.53	1.61	1.87	1.83	2.32	2.45	2.29	2.65	2.19	1	8.46e-39	0.0193	0.00402	1	3.66e-06	1.96e-09
	543298	Ntab0910870	rsc5	4.71	4.18	4.36	4.47	4.69	4.11	4.32	4.28	4.78	4.08	4.4	4.71	0.000239	6.34e-06	0.00014	1	7.77e-14	1	1
	543419	Ntab0913700		5.91	4.04	6	5.7	5.1	5.19	4.68	4.72	5.59	6	5.01	5.86	2.23e-17	1	0.000176	0.0431	6.11e-06	0.000593	3.42e-10
	543575	Ntab0917740		2.68	2.21	1.16	2.44	1.85	1.81	1.5	2.12	2.74	1.86	2.04	1.78	1.91e-27	1.75e-05	9.68e-11	1	1.36e-12	1	1
	543579	Ntab0917780		5.5	5.91	2.77	5.16	4.59	4.48	4.75	4.82	5.37	4.62	4.48	4.24	2.76e-37	1	0.359	1	3.57e-10	1	1
	543580	Ntab0917800		7.22	6.39	5.3	6.59	6.01	6.36	5.37	6.32	7.04	6.27	6.39	6.41	2.77e-22	1	4.39e-08	1	5.3e-07	1	1
	543752	Ntab0922200		2.43	2.48	2.29	2.97	2.15	2.13	2.28	2.4	2.3	2.4	2.63	2.36	1	7.97e-25	1	1	1	1	0.0776
	543867	Ntab0925390		3.92	4.2	3.78	4.38	3.87	3.69	4.35	4.79	4.25	3.7	3.15	3.52	0.022	8.37e-10	8.43e-26	2.02e-08	5.21e-15	1	4.65e-09
[truncated: 1,410 more rows]
