# Supplementary material for: Integrating transcriptome and metabolome reveals molecular networks involved in genetic and environmental variation in tobacco
Source: DNA Res. 2020 Apr 23;27(2):dsaa006. doi: 10.1093/dnares/dsaa006 (PMC7320822; doi:10.1093/dnares/dsaa006)
Supplement: dsaa006_Supplementary_Data [file dsaa006_supplementary_data.zip › Table S3B.xlsx]

## Sheet: Table S3B
		Table S3B. Differentially altered metabolites detected under three locations, three varieties, six stage, as well as their interactions.
		Abundance of each metabolite is averaged across locations, variety, and stages. Analysis of Variance (ANOVA) was performed. Adjusted p-values was generated using the Bonferroni method.
		Metabolite Name	Metabolite Abundance across locations, cultivars and stages												Adjusted p-values
			Location			Cultivar			Stage						Location	Cultivar	Stage	Location:Cultivar	Location:Stage	Cultivar:Stage	Location:Cultivar:Stage
			Guizhou	Henan	Yunnan	Hongda	K326	Zhongyan100	1	2	3	4	5	6
		(6Z)-8-Methyl-5-propan-2-ylnona-6,8-dien-2-one	0.0024	0.00488	0.00168	0.00288	0.00245	0.00359	0.00111	0.0023	0.00222	0.00361	0.0043	0.00444	7.21e-06	0.0142	8.78e-22	1	0.0589	1	1
		1-Aminocyclopropanecarboxylic acid	0.246	0.12	0.173	0.177	0.188	0.176	0.178	0.208	0.15	0.177	0.203	0.166	1.97e-17	2.15e-05	1.93e-12	1	3.31e-06	0.00362	1
		1D-myo-Inositol 3-phosphate	0.0136	0.019	0.00949	0.021	0.0106	0.0111	0.0105	0.0136	0.014	0.014	0.0167	0.0154	2.16e-40	9.47e-06	8.61e-07	4.93e-05	2.09e-15	0.00644	2e-08
		1-Methyladenosine	0.0647	0.0618	0.062	0.065	0.066	0.058	0.0707	0.0705	0.0718	0.0612	0.0516	0.0497	0.126	1	1.95e-10	1	8.43e-08	1	1
		1-Phenylethylamine	0.0412	0.0282	0.0239	0.0279	0.0272	0.0379	0.0179	0.0218	0.0238	0.0324	0.0427	0.0506	1	0.133	2.08e-29	0.416	0.0657	1	1
		2,2'-Bipyridine	0.00731	0.0301	0.0147	0.0234	0.0182	0.011	0.0174	0.013	0.0128	0.0155	0.0193	0.0276	6.27e-35	1	1.88e-30	0.00164	8.09e-18	1	1
		2,3'-Bipyridine	0.00787	0.00485	0.00638	0.0063	0.00624	0.00658	0.00793	0.00647	0.00624	0.00597	0.00607	0.00561	1	1	0.0245	0.0171	0.00917	1	1
		2,3-Octanedione	0.0423	0.0362	0.0386	0.0332	0.0427	0.0408	0.0438	0.0426	0.0383	0.0368	0.0351	0.0382	2.21e-08	1	1.61e-08	1	0.00184	1	1
		2-Aminoisobutyric acid	0.0411	0.119	0.0325	0.0779	0.0557	0.0602	0.0372	0.0515	0.0573	0.0771	0.079	0.0833	6.39e-11	0.275	2.6e-07	1	2.32e-07	0.00419	9.94e-07
		2-Isopropylmalic acid	1.23	0.0318	0.615	0.68	0.533	0.678	0.881	0.471	0.402	0.495	0.908	0.671	0.109	1	1.84e-06	0.762	0.306	1	0.157
		2-Methyl-1-propylamine	0.0645	0.0394	0.0522	0.0514	0.0495	0.0552	0.0601	0.0482	0.0514	0.048	0.0512	0.055	0.0002	1	3.67e-10	1	1	1	1
		2-Methylserine	487	556	567	536	609	458	474	556	532	528	509	599	1	1	0.00433	1	1	1	1
		3,5-Dihydroxy-6-methyl-2,3-dihydropyran-4-one	0.00346	0.00309	0.00255	0.00318	0.00289	0.00305	0.00195	0.00269	0.00281	0.00331	0.00341	0.00411	9.85e-17	1.14e-18	1.47e-40	6.02e-13	3.81e-13	2.72e-05	1.3e-09
		3,7,11,15-Tetramethyl-2-hexadecene	0.61	0.542	0.846	0.808	0.646	0.558	1.48	0.873	0.731	0.508	0.203	0.188	1.63e-05	0.656	1	1	0.154	1	1
		3-Hexen-1-OL, (3E)-	6.99	6.52	5.63	7.63	4.39	7.19	8.36	6.15	6.31	6.43	5.83	5.14	2.27e-08	9.43e-12	0.132	1	0.301	1	1
		3-Hydroxybutyric acid	0.0208	0.0317	0.0124	0.0214	0.0186	0.0247	0.00626	0.0133	0.0139	0.0243	0.0362	0.0373	5.24e-08	8.69e-05	0.98	0.014	1	1	1
		3-Hydroxymethylglutaric acid	0.00741	0.0101	0.00835	0.009	0.00861	0.00831	0.00901	0.00855	0.00902	0.0091	0.00839	0.00748	1.98e-27	0.00706	0.000235	9.98e-07	0.00211	0.092	1.35e-06
		3-Methyl-1-butylamine	0.159	0.235	0.127	0.132	0.183	0.201	0.477	0.127	0.145	0.105	0.101	0.1	3.42e-08	0.713	8e-28	1	0.425	1	1
		3-Methyladenine	0.0211	0.015	0.0227	0.0188	0.0188	0.0211	0.0233	0.0196	0.0201	0.0181	0.0183	0.0184	3.68e-20	0.287	2.44e-21	0.488	2.51e-08	1	1
		3-Phosphoglyceric acid	0.0204	0.00849	0.0212	0.0182	0.0129	0.0191	0.0189	0.0172	0.0164	0.0161	0.0159	0.0159	5.84e-12	0.0353	1.71e-05	1	0.0246	0.0695	0.297
		4-Guanidinobutanoic acid	0.0315	0.0608	0.0252	0.0396	0.0337	0.0439	0.0364	0.0503	0.0318	0.0538	0.028	0.0323	2.09e-10	2.19e-12	2.96e-20	6.11e-11	7.28e-06	1	3.77e-07
		4-Hydroxybutyric acid	0.00743	0.0079	0.00813	0.00791	0.00714	0.00838	0.00846	0.00729	0.00785	0.00696	0.00817	0.00837	4.97e-12	0.00135	0.209	2.72e-06	1	1	1
		4-Hydroxycinnamic acid	0.00329	0.000446	0.00245	0.00271	0.00183	0.00173	0.00342	0.00247	0.00149	0.00176	0.00204	0.00129	5.4e-43	1	3.2e-26	1	1.47e-06	1	1
		4-Hydroxyphenylpyruvic acid	1.62	0.406	1.16	1.15	1.11	0.952	1.74	1.27	1.13	0.909	0.709	0.626	7.65e-16	1	3.54e-06	1	0.0235	1	1
		4-Hydroxyproline	0.00687	0.0048	0.00637	0.0068	0.00581	0.00554	0.0108	0.00582	0.00628	0.00453	0.00472	0.00404	6.87e-06	0.136	1.51e-24	1.86e-06	6.11e-13	1	0.0075
		4-Methylbenzaldehyde	0.134	0.101	0.104	0.0824	0.132	0.122	0.0885	0.0927	0.0952	0.114	0.135	0.159	1	1	1	1	0.00294	1	1
		5-Aminolevulinic acid	0.00465	0.00808	0.00346	0.00596	0.00544	0.00484	0.00461	0.00457	0.00518	0.00583	0.00599	0.00618	1.34e-13	0.00538	1.37e-14	0.417	0.27	1	1
		5-Aminopentanoic acid	1.89	0.854	2.73	1.68	1.84	1.93	3.02	1.8	1.93	1.57	1.5	1.11	3.84e-14	3.49e-16	3.16e-10	5.1e-19	2.87e-13	0.00415	1.42e-07
		5-Methoxytryptamine	3.82	3.12	2.68	3.67	3.53	2.5	4.04	2.92	4.45	2.59	2.9	2.27	1.06e-40	1.05e-05	1.03e-34	4.37e-05	2.81e-33	0.0973	7.67e-07
		5-Methyl-2-furaldehyde	326	398	316	428	290	329	187	242	270	356	500	548	3.44e-08	1.22e-06	2.04e-11	9.81e-07	1.72e-05	2.46e-06	0.00908
		5-Methylcytosine	0.0124	0.0102	0.0138	0.0121	0.0116	0.0127	0.0147	0.0123	0.0126	0.011	0.0112	0.0112	4.19e-22	1	2.16e-31	0.274	1.76e-09	1	1
		5'-Methylthioadenosine	0.0467	0.0427	0.0372	0.052	0.0382	0.0375	0.0386	0.0411	0.04	0.043	0.0442	0.0471	3.04e-24	0.0213	8.58e-12	1	0.000724	0.309	1
		7,11,15-Trimethyl-3-methylidenehexadec-1-ene	0.0147	0.0148	0.011	0.0137	0.0131	0.0138	0.0107	0.0118	0.0124	0.014	0.0158	0.017	6.46e-05	7.06e-06	8.82e-12	0.0703	0.0126	1	1
		Acrylamide	0.0143	0.0197	0.0135	0.017	0.015	0.0156	0.0153	0.016	0.0161	0.0157	0.0156	0.0162	4.98e-38	2.41e-11	2.75e-22	3.94e-17	1.81e-24	3.02e-07	1.64e-12
		Adenine	0.0264	0.00955	0.0276	0.0225	0.0177	0.0235	0.0253	0.0201	0.0203	0.0203	0.0208	0.0209	1	1	2.94e-09	1	0.175	1	1
		Adenosine	0.0503	0.0436	0.0455	0.0489	0.0483	0.0426	0.0519	0.0489	0.0482	0.0457	0.0425	0.0413	8.25e-23	1	6.87e-21	1.19e-12	1.86e-07	1	0.119
		Adenosine triphosphate	0.0283	0.0619	0.0166	0.0312	0.0333	0.0416	0.0102	0.0233	0.0223	0.0346	0.0614	0.0653	2.12e-08	0.322	1	0.782	1	1	1
		ADP	0.0184	0.0156	0.0111	0.0143	0.0123	0.0185	0.00688	0.01	0.0107	0.0169	0.022	0.025	1.8e-05	1.22e-05	0.000257	1	1	1	1
		Alanyl-Alanine	0.0206	0.0237	0.0163	0.0177	0.0196	0.023	0.00755	0.0151	0.0174	0.0215	0.0293	0.0314	9.17e-14	1.34e-08	3.6e-41	1.79e-08	7.1e-10	4.7e-07	0.0958
		alpha-Amyrin	0.00246	0.00191	0.00227	0.00198	0.00232	0.00232	0.00191	0.0022	0.00229	0.00238	0.00219	0.00227	1	1	1	0.00591	0.126	1	1
		Alpha-Tocopherol	0.00755	0.00738	0.00607	0.00712	0.00662	0.00727	0.0053	0.00586	0.00573	0.0071	0.00881	0.00953	2.32e-26	1	1.34e-16	0.000559	3.58e-08	1	1
		Aminoadipic acid	0.0013	0.000771	0.000788	0.00116	0.00082	0.000906	0.00117	0.000971	0.000641	0.000988	0.00123	0.000734	0.00409	1	1	1	0.000163	1	1
		Aminocaproic acid	11.4	20.1	13.6	15.5	14.4	15.1	13.1	15	16.7	18.7	13	12.5	3.84e-21	7.32e-16	1.59e-05	1.71e-17	5.24e-15	1	0.0518
		Anabasine	51.2	64.2	33.1	61.1	49.4	39.4	29.9	41.8	45.3	54.5	62.5	63.8	1.47e-27	4.03e-28	5.3e-64	4.47e-12	2.54e-36	1.98e-18	2.43e-25
		Anatabine	0.00355	0.00119	0.00338	0.00239	0.00236	0.00335	0.00137	0.0025	0.00221	0.00304	0.00325	0.00402	6.62e-06	1	2.96e-19	1	6.72e-06	1	1
		Arachidic acid	1.94	0.335	1.73	1.33	1.33	1.36	2.36	1.41	1.28	1.02	1.02	1	2.47e-13	1	1	0.000898	0.0267	1	1
		Arbutin	0.0675	0.0723	0.0636	0.0682	0.0679	0.0675	0.0748	0.0702	0.0703	0.0675	0.0618	0.0618	1.1e-52	3.7e-06	1.03e-34	1.51e-12	4.37e-22	1	1
		Argininosuccinic acid	0.0085	0.0248	0.00675	0.0184	0.0109	0.0112	0.00709	0.0101	0.011	0.0149	0.0183	0.019	0.0111	1	1.16e-16	0.035	4.83e-12	1	1
		Ascorbic acid	1.37	0.286	1.01	0.925	0.953	0.806	1.77	0.922	0.82	0.671	0.648	0.557	3.1e-21	1	0.0103	1	0.00119	1	1
		Astragalin	4.32	2.08	4.59	2.85	4.2	3.87	3.89	3.96	3.55	4.2	2.96	3.34	5.46e-05	2.17e-08	0.0462	1	1	1	1
		Azelaic acid	0.141	0.301	0.0813	0.25	0.146	0.134	0.042	0.0933	0.0982	0.18	0.315	0.336	1.14e-05	0.115	1	1	0.000923	1	1
		B-Carotene	6980	6900	6170	7650	7110	5420	9410	8890	8210	5930	4380	2920	0.00886	4.83e-18	2.8e-45	1.75e-22	9.26e-09	0.209	1.86e-05
		Benzofuran, 2,3-dihydro-2-(1-methylethenyl)-	7.83	4.85	10.6	7.09	6.38	9.65	6.89	7.72	7.52	8.09	7.92	8.38	2.78e-12	0.000563	1	0.344	1	1	1
		Beta-Alanine	0.688	1.1	0.617	1.03	0.661	0.735	0.433	0.613	0.753	0.958	1	1.04	9.29e-05	1	3.85e-32	1	5.17e-10	1	0.589
		beta-Amyrin	0.671	1.49	0.599	1	0.844	0.914	0.564	0.716	0.797	1.05	1.17	1.23	4.56e-08	1	1	1	1	1	1
		Betaine	0.0553	0.161	0.0281	0.0998	0.0669	0.0791	0.0188	0.0476	0.0752	0.11	0.109	0.129	1.74e-26	1	3.22e-11	1	6.68e-11	1	1
		Betaine aldehyde	0.0711	0.051	0.0593	0.0596	0.0542	0.0676	0.0417	0.0547	0.0637	0.0695	0.0612	0.0718	9.4e-12	1	9.56e-17	1	0.196	1	1
		Beta-Sitosterol	0.373	0.401	0.388	0.349	0.403	0.405	0.378	0.42	0.383	0.428	0.345	0.36	2.5e-33	3.73e-16	9.87e-22	0.0667	4.58e-05	0.000145	1.36e-07
		Butyric acid	0.00071	0.000845	0.000801	0.000742	0.000798	0.000809	0.00116	0.000952	0.000915	0.000645	0.000617	0.000397	1	1	1.83e-18	2.75e-05	3.82e-14	2.08e-07	6.59e-26
		Caffeic acid	0.143	0.152	0.134	0.145	0.143	0.143	0.158	0.15	0.148	0.141	0.13	0.13	5.24e-09	1	1	1	1	1	1
		Calcium Gluceptate	0.014	0.00839	0.0136	0.0138	0.0114	0.011	0.0243	0.0111	0.0117	0.00793	0.00908	0.0087	1.18e-22	1.09e-12	1.25e-34	1.49e-28	7.29e-22	0.000413	0.000183
		Campesterol	0.614	0.554	0.533	0.548	0.54	0.611	0.676	0.507	0.491	0.648	0.552	0.529	2.35e-18	0.0184	1.1e-15	0.00494	0.00837	1	0.00517
		Caproic acid	0.000354	0.000525	0.000349	0.000423	0.000391	0.000414	0.000326	0.000505	0.000405	0.000416	0.000443	0.000347	1.2e-05	1	0.507	1	0.0144	0.000343	5.19e-05
		Cellobiose	0.0151	0.0169	0.0102	0.0184	0.0111	0.013	0.00774	0.0118	0.0124	0.015	0.0188	0.0189	4.98e-52	2.44e-09	3.22e-26	9.37e-18	8.89e-21	1	0.0196
		Chlorogenic acid	0.469	0.277	0.395	0.331	0.465	0.344	0.442	0.274	0.212	0.33	0.543	0.525	2.45e-22	8.24e-26	4.16e-07	5.78e-24	1.92e-10	4.9e-09	1.32e-10
		Chlorophyll b	1840	1820	1600	1990	1850	1440	2140	2160	2090	1690	1320	1020	0.00158	2.85e-22	1.65e-44	1.49e-25	7.86e-12	0.0927	0.000181
		Cholestenone	10	10.3	9.97	9.39	10.5	10.4	9.61	10	10	10.6	10.2	10.1	4.92e-14	3.8e-09	5.12e-20	0.000788	0.0163	1	0.000192
		Cholesterol	0.0432	0.0377	0.0223	0.0338	0.0383	0.0313	0.034	0.0421	0.0403	0.0347	0.0296	0.0243	1.84e-32	6.45e-11	7.32e-14	0.134	0.000496	1	1
		Choline	0.0902	0.147	0.03	0.0741	0.0927	0.0989	0.0268	0.0801	0.062	0.0777	0.149	0.146	2.8e-38	0.000129	2.66e-16	0.0165	1.56e-07	1	1
		cis-10-Nonadecenoic acid	0.051	0.0816	0.0489	0.0741	0.06	0.0487	0.0743	0.0747	0.0783	0.0561	0.0425	0.0331	1.12e-10	8.19e-07	1	1	1	1	0.0452
		Citramalic acid	0.127	0.534	0.223	0.329	0.303	0.252	0.23	0.332	0.321	0.314	0.272	0.282	4.44e-19	1	1.18e-31	3.33e-05	0.0462	1	1
		Citric acid	0.0444	0.01	0.0405	0.0275	0.029	0.0381	0.0258	0.0402	0.0225	0.0275	0.0295	0.0481	1.41e-24	0.0501	5.21e-09	0.107	0.000474	0.000805	1.6e-09
		Citrulline	0.0187	0.0103	0.00745	0.0132	0.0157	0.00792	0.0353	0.0095	0.0128	0.00638	0.00488	0.00496	8.34e-07	0.0118	3.96e-22	7.07e-05	2.79e-13	1	4.84e-06
		Clionasterol	0.13	0.168	0.122	0.149	0.156	0.116	0.19	0.152	0.164	0.125	0.101	0.106	1.31e-14	2.13e-08	0.0474	0.158	1	1	1
		Coniferyl alcohol	0.00548	0.00336	0.00517	0.00589	0.00441	0.00386	0.00745	0.00599	0.00379	0.00383	0.00402	0.00308	0.00361	1	4.77e-07	1	0.00231	1	1
		Cotinine	10.3	12	7.93	12.4	8.86	9.16	6.36	9.22	9.57	10.1	11.8	13.7	2.9e-21	1.44e-05	2.98e-24	1.79e-05	3.38e-10	1.44e-11	1.39e-05
		Cryptochlorogenic acid	13	7.65	9.55	10.5	6.86	12.8	9.15	9.14	8.99	9.83	11.9	11.8	2.3e-13	0.000782	1.19e-10	0.334	8.44e-05	1	1
		Cytidine	0.0125	0.0352	0.0153	0.0183	0.0208	0.0235	0.0163	0.0206	0.0195	0.0226	0.0218	0.0252	4.22e-09	1	2.58e-17	4.66e-05	1	1	1
		Cytosine	0.0396	0.0377	0.0367	0.0407	0.0352	0.0382	0.0362	0.0354	0.0396	0.039	0.0371	0.0408	5.03e-39	0.0307	9.72e-35	4.31e-08	2.03e-19	1	1
		D-Alanine	0.324	0.204	0.24	0.274	0.29	0.208	0.421	0.264	0.297	0.202	0.2	0.152	1.52e-10	2.11e-05	3.95e-21	1.55e-09	0.00222	1	1
		D-Alanyl-D-alanine	0.00857	0.00815	0.00754	0.00839	0.00803	0.00787	0.00815	0.00818	0.00791	0.00776	0.00804	0.00862	6.6e-16	2.28e-08	1.07e-38	6.09e-06	8.91e-09	4.64e-05	0.5
		D-Arabinose	0.349	0.0615	0.131	0.175	0.21	0.16	0.303	0.202	0.151	0.155	0.148	0.135	9.07e-26	8.53e-05	9.32e-14	0.0279	0.0134	1	1
		D-Arabitol	0.00261	0.00505	0.00251	0.00396	0.00319	0.00307	0.00232	0.00285	0.00321	0.00365	0.00415	0.00418	7e-27	0.963	5.9e-14	1	2.47e-08	1	1
		Dehydroascorbic acid	0.0106	0.0126	0.0104	0.0111	0.0112	0.0113	0.0115	0.0116	0.0114	0.0114	0.0105	0.0106	0.939	1	0.000511	1	1	1	1
		D-Fructose	0.0796	0.129	0.106	0.107	0.104	0.103	0.0901	0.102	0.108	0.107	0.105	0.115	2.92e-06	0.724	1	1	1	1	1
		D-Galactose	0.0789	0.0406	0.0698	0.065	0.0674	0.0576	0.114	0.0761	0.0663	0.0498	0.0383	0.0346	0.000172	0.000402	3.33e-05	0.0123	0.000166	1	1
		D-Glucose	0.00733	0.0175	0.00733	0.0125	0.00918	0.0106	0.00984	0.00986	0.011	0.0109	0.0113	0.0113	2.21e-07	1	1	1	1	1	1
		D-Glucuronic acid	0.00697	0.0125	0.00508	0.0136	0.00487	0.00657	0.00141	0.00383	0.00567	0.0093	0.0143	0.0153	5.83e-44	0.00432	4.59e-09	1	9.48e-06	1	0.000214
		D-Malic acid	0.0706	0.0828	0.0774	0.0772	0.0762	0.0773	0.085	0.0817	0.083	0.077	0.0669	0.0662	1.52e-29	1	1	0.0263	0.00333	0.015	0.574
		D-Mannose	0.00618	0.00748	0.00472	0.00448	0.00692	0.00682	0.00251	0.00444	0.00437	0.00696	0.00832	0.0106	2.43e-14	1.36e-08	0.188	1	1	1	1
		Dotriacontane	0.908	0.685	0.93	0.746	0.82	0.947	0.969	1.01	0.897	0.81	0.729	0.612	3.72e-12	4.7e-07	1	1	1	1	0.911
		D-Ribose	0.372	0.429	0.308	0.429	0.38	0.308	0.499	0.394	0.416	0.25	0.317	0.356	7.46e-07	3.83e-05	1.96e-13	1	4.82e-05	1	1
		D-Sedoheptulose 7-phosphate	0.0068	0.00871	0.00368	0.00525	0.00672	0.00711	0.00243	0.00334	0.00346	0.00675	0.00987	0.0134	1	3.31e-06	5.64e-05	1	4.2e-13	1	5.38e-07
		D-Serine	0.289	0.319	0.208	0.334	0.281	0.21	0.364	0.305	0.336	0.202	0.207	0.221	6.2e-16	3.92e-17	7.16e-23	1.65e-06	2.66e-05	0.263	0.000429
		D-Tagatose	0.0182	0.0254	0.0187	0.0216	0.0199	0.0208	0.0193	0.0202	0.0209	0.021	0.0211	0.022	1.14e-08	0.000349	6.17e-10	1	0.000412	1	1
		D-Threitol	0.00584	0.00337	0.00383	0.00402	0.00455	0.00446	0.00305	0.00343	0.00329	0.00436	0.00629	0.00593	2.85e-37	2.26e-23	8.77e-13	9.02e-23	6.66e-17	0.0269	0.501
		D-Xylitol	0.126	0.088	0.126	0.119	0.108	0.113	0.131	0.111	0.121	0.105	0.108	0.104	1.32e-53	0.0734	5.29e-08	3.98e-23	4.29e-14	1	1
		D-Xylose	0.00872	0.00482	0.00797	0.00389	0.00895	0.00839	0.0077	0.00656	0.00629	0.00826	0.00748	0.00669	0.195	2.97e-07	0.0444	1	8.04e-05	1	1
		Epinephrine	0.0911	0.00279	0.0161	0.0328	0.0089	0.0678	0.00937	0.00909	0.0116	0.016	0.121	0.0618	1.59e-37	0.695	5.85e-33	1	4.04e-29	1	0.00851
		Ergosterol	12.8	16.4	13.6	15.1	15.2	12.6	16.5	16.5	15.5	13.4	12.6	10.6	0.378	0.932	3.84e-07	0.117	1	1	0.00148
		Erythritol	0.0983	0.00433	0.0357	0.0367	0.043	0.0584	0.0498	0.0322	0.0271	0.0415	0.0684	0.0643	1.22e-36	1	0.0112	1.19e-12	3.34e-08	1	0.0599
		Erythrose	0.13	0.249	0.118	0.187	0.162	0.15	0.17	0.178	0.187	0.151	0.153	0.155	1.54e-24	0.00942	4.18e-30	2.4e-14	3.87e-19	1	1
		Ethanolamine	0.0711	0.0754	0.0622	0.0764	0.074	0.0593	0.0991	0.0726	0.0799	0.0651	0.0533	0.0455	0.0528	4.53e-05	1.73e-19	0.0375	0.00694	1	0.526
		Ethanone, 1-(4-methylphenyl)-, hydrazone	1.44	1.94	1.62	1.69	1.6	1.71	1.8	1.72	1.86	1.58	1.51	1.51	2.91e-09	1	1	1	0.306	1	1
		Ethylene glycol	0.508	0.623	0.548	0.53	0.674	0.476	0.339	0.542	0.36	0.723	0.763	0.625	6.59e-21	1	1	1	1	1	1
		Formic acid	0.801	0.744	0.788	0.949	0.766	0.638	0.89	0.9	0.849	0.87	0.804	0.283	1	2.01e-11	9.54e-21	6.61e-14	1.71e-14	1.75e-07	1.12e-16
		Fructose 6-phosphate	0.00935	0.00269	0.00759	0.00665	0.00537	0.00764	0.00593	0.0056	0.00536	0.0067	0.00806	0.00796	0.0208	1	1.34e-10	1	3.82e-08	1	1
		Fumaric acid	0.00177	0.000774	0.00132	0.00135	0.00102	0.0015	0.00111	0.00102	0.00097	0.00113	0.00199	0.0016	3.48e-55	1.95e-05	7.37e-25	1.68e-13	6.4e-10	1	0.0104
		Galactaric acid	0.406	0.0958	0.3	0.289	0.251	0.266	0.586	0.295	0.212	0.185	0.196	0.148	1.75e-07	0.000235	0.00952	1	2e-07	1	1.03e-05
		Galactinol	0.0202	0.0335	0.0164	0.0257	0.0248	0.0198	0.0198	0.0229	0.0223	0.0217	0.0244	0.0296	1.73e-23	0.036	0.000936	1	0.000869	1	1
		Galacturonic acid	0.0498	0.0707	0.0241	0.0678	0.0361	0.0425	0.032	0.044	0.0478	0.0613	0.0514	0.0508	1.03e-24	0.000111	1	0.00146	0.0109	1	0.006
		Gamma-Aminobutyric acid	0.869	0.533	0.531	0.773	0.73	0.452	0.874	0.594	0.919	0.49	0.569	0.406	5.75e-19	2.15e-16	1.22e-21	6.12e-14	1.71e-06	1	3.49e-05
		gamma-Glutamylcysteine	0.00508	0.00912	0.00509	0.00535	0.00715	0.00667	0.00297	0.00543	0.00604	0.00777	0.00744	0.00892	5.53e-36	1	1.03e-12	1	8.1e-09	1	0.207
		GDP-D-Rhamnose	0.19	0.155	0.144	0.195	0.159	0.139	0.275	0.168	0.174	0.122	0.143	0.0963	1.51e-42	1	1.65e-34	4.24e-14	1.18e-22	0.175	1
		Glucaric acid	0.142	0.28	0.152	0.2	0.19	0.184	0.0878	0.16	0.184	0.23	0.23	0.251	4.28e-05	8.77e-09	2.09e-18	5.16e-08	7.41e-09	6.81e-05	4.63e-05
		Gluconic acid	0.862	0.14	0.827	0.596	0.539	0.695	1.49	0.551	0.422	0.365	0.474	0.425	1.26e-25	0.00209	2.74e-18	0.00895	1	1	1
		Glucose 6-phosphate	0.00577	0.00284	0.00362	0.00413	0.00349	0.00463	0.00235	0.00252	0.00281	0.00408	0.00675	0.00631	1	1	5.88e-08	1	3.79e-08	1	1
		Glutathione	0.00141	0.00288	0.00106	0.00172	0.00148	0.00212	0.000701	0.00138	0.00134	0.00212	0.00253	0.00265	1	1	8.76e-25	0.0209	0.0304	1	0.418
		Glyceric acid	0.00145	0.00205	0.00142	0.00175	0.0016	0.00157	0.00167	0.0017	0.00157	0.00157	0.0016	0.00174	1.26e-27	1	5.75e-17	0.000117	2.12e-05	0.00192	1
		Glycerol	0.00966	0.0144	0.0103	0.0115	0.0113	0.0116	0.0112	0.011	0.0119	0.0121	0.0111	0.0112	1.24e-22	1	1	1	1	1	1
		Glycerol 3-phosphate	0.203	0.284	0.215	0.246	0.226	0.23	0.219	0.227	0.242	0.249	0.233	0.23	9.52e-34	1	8.27e-09	1	8.21e-08	1	0.0392
		Glycerophosphocholine	0.0664	0.152	0.075	0.118	0.085	0.0909	0.0667	0.0863	0.101	0.107	0.11	0.113	3.7e-07	1.24e-17	0.00304	0.000118	0.000115	0.085	0.00113
		Glycine	0.0437	0.0115	0.0245	0.0261	0.0279	0.026	0.0637	0.024	0.0222	0.0176	0.0227	0.011	5.55e-07	1	8.6e-09	1	1.46e-06	1	1
		Glycolic acid	0.0137	0.0208	0.015	0.0175	0.0159	0.0161	0.0149	0.0156	0.0171	0.0183	0.0164	0.0161	7.7e-15	1	1.05e-17	0.255	5.28e-10	1	1
		Glycylleucine	0.0234	0.0015	0.0242	0.0182	0.0138	0.0174	0.0219	0.0122	0.00852	0.0136	0.026	0.0177	1	0.00597	8.66e-19	0.000125	0.000261	1	0.099
		Guanine	2.36	2.19	2.34	2.33	2.28	2.28	2.48	2.37	2.42	2.29	2.11	2.07	1.18e-10	1	1	1	3.66e-06	1	1
		Guanosine	0.0139	0.013	0.0169	0.015	0.0162	0.0127	0.0188	0.0173	0.0152	0.0131	0.0121	0.0109	1.69e-05	1	5.86e-21	0.0006	1	1	1
		Hentriacontane	6.32	3.68	6.96	4.44	6.5	5.92	5.83	6.13	5.64	6.46	4.64	5.08	1.7e-09	1.78e-12	0.0028	1	1	1	0.029
		Heptacosane	0.0719	0.0723	0.0695	0.0773	0.0653	0.0716	0.0615	0.0664	0.0713	0.0733	0.0786	0.0763	1	0.636	4.14e-05	0.0106	0.362	1	1
		Heptadecanoic acid	0.021	0.0246	0.0266	0.0266	0.0242	0.0216	0.0268	0.0244	0.026	0.0258	0.0229	0.0175	0.446	1	0.26	1	0.218	0.241	1.84e-06
		Hydroxykynurenine	0.171	0.0874	0.203	0.123	0.193	0.144	0.0773	0.16	0.144	0.179	0.213	0.144	0.000354	1	3.29e-17	1	1	1	1
		Imidazoleacetic acid	0.00607	0.015	0.00459	0.0101	0.00761	0.0081	0.00348	0.00522	0.00722	0.011	0.0114	0.0132	0.000132	6e-05	0.24	1	0.000184	0.0995	1.31e-07
		Inosine	0.0455	0.0769	0.0449	0.0488	0.0602	0.0575	0.0265	0.0471	0.0535	0.0686	0.0649	0.0731	4.63e-11	6.92e-11	1.21e-09	1.31e-08	1.27e-15	0.000183	9.9e-09
		Isoarborinol	0.00872	0.00383	0.00567	0.00489	0.0068	0.00647	0.0038	0.00518	0.00446	0.00635	0.0078	0.00935	1	0.00113	2.09e-12	6.21e-09	4.96e-06	1	0.138
		Isocitric acid	0.0504	0.0527	0.0486	0.0523	0.0503	0.0493	0.0694	0.0547	0.0472	0.0458	0.0445	0.0423	5.35e-24	0.00134	6.21e-13	1	3.78e-15	1	1
		Isomaltose	0.152	0.0749	0.125	0.118	0.119	0.115	0.147	0.135	0.103	0.1	0.124	0.0983	5.53e-06	0.0317	1	0.898	0.00158	1	1
		KTZNZCYTXQYEHT-UHFFFAOYSA-N	0.353	0.766	0.315	0.564	0.427	0.449	0.313	0.368	0.453	0.543	0.578	0.613	3.29e-18	3.43e-24	1	6.07e-17	3.89e-12	3.73e-10	4.51e-06
		L(-)-Nicotine	592	666	436	704	452	550	249	325	396	592	909	963	7.45e-12	1.61e-17	1.24e-10	3.76e-05	3.3e-11	0.00588	0.308
		L-Acetylcarnitine	0.0542	0.0295	0.0396	0.0334	0.0416	0.0478	0.0345	0.0406	0.0371	0.0414	0.0449	0.05	8.81e-22	0.000809	2e-19	0.0138	3.25e-07	5.83e-08	3.25e-06
		Lactulose	0.0156	0.0289	0.0107	0.0236	0.018	0.014	0.02	0.0184	0.0211	0.017	0.0177	0.0158	1	0.00168	1.21e-14	3.1e-05	9.2e-08	1	1
		L-Alanine	0.0856	0.119	0.0776	0.101	0.089	0.0922	0.0907	0.0955	0.0948	0.0942	0.0929	0.0958	2.6e-12	3.94e-08	4.12e-28	1.48e-11	0.000411	1	1
		L-Arginine	0.0322	0.0171	0.0189	0.0215	0.0205	0.0262	0.0426	0.0283	0.017	0.0154	0.0204	0.0141	0.00074	1	8.81e-07	1	0.41	1	0.0235
		L-Asparagine	0.139	0.157	0.114	0.153	0.154	0.105	0.233	0.153	0.147	0.104	0.0863	0.1	0.0459	0.000137	1.33e-16	0.000721	0.00334	0.896	7.54e-05
		L-Aspartic acid	0.603	0.415	0.577	0.601	0.495	0.507	1.02	0.571	0.494	0.342	0.446	0.348	5.65e-06	0.362	8.4e-27	0.28	3.43e-19	1	0.000211
		L-Carnitine	0.855	0.648	0.914	0.658	0.789	0.953	0.84	0.945	0.9	0.783	0.656	0.695	1.47e-28	0.00193	2.19e-18	0.00751	1.13e-07	0.00198	0.28
		L-Cysteine	0.354	0.834	0.311	0.604	0.476	0.427	0.633	0.496	0.644	0.495	0.347	0.355	0.00334	1	9.96e-05	1	0.00018	1	1
		L-Dopa	0.174	0.109	0.116	0.147	0.139	0.116	0.166	0.168	0.135	0.121	0.119	0.0858	5.7e-41	6.93e-10	1	6.74e-12	0.365	0.0228	0.000922
		Levoglucosan	0.00305	0.00439	0.00298	0.00362	0.00326	0.00353	0.003	0.003	0.00323	0.00358	0.00414	0.0039	3.73e-24	1	7.83e-06	1	3.18e-07	1	1
		L-Fucose	0.00245	0.00115	0.00269	0.00147	0.00262	0.00215	0.0025	0.002	0.00187	0.00203	0.00191	0.00238	0.287	1.77e-05	0.348	0.239	1	1	1
		L-Glutamic acid	1.86	0.936	1.71	1.6	1.55	1.37	2.32	1.76	1.58	1.17	1.16	1.03	1.87e-28	0.0181	1.47e-28	1.17e-08	6.55e-14	1	1
		L-Glutamine	0.796	0.57	0.675	0.799	0.708	0.551	1.43	0.584	0.748	0.472	0.486	0.383	0.00708	0.000502	3.82e-28	0.000461	3.28e-25	1	0.298
		L-Histidine	0.0411	0.0338	0.0321	0.0424	0.0362	0.0292	0.0405	0.0431	0.0336	0.036	0.0385	0.021	1	0.0227	0.00763	1	1.27e-07	0.0353	5.28e-06
		L-Isoleucine	0.0587	0.0326	0.0374	0.0476	0.043	0.039	0.0513	0.0704	0.0351	0.0416	0.0432	0.014	8.57e-14	1	1.43e-20	1	2.98e-13	1.82e-05	2.75e-16
		L-Kynurenine	0.904	1.77	0.977	1.6	1.12	0.965	1.36	1.09	1.22	1.41	1.12	1.05	1.82e-20	4.86e-12	2.31e-16	9.25e-16	1.62e-14	0.858	6.1e-05
		L-Lactic acid	0.0473	0.0352	0.02	0.04	0.0246	0.0384	0.0401	0.0513	0.0399	0.0323	0.0276	0.0114	0.187	1	1	0.0109	0.00598	0.0509	3.58e-05
		L-Leucine	0.0511	0.0322	0.0376	0.0406	0.0422	0.0385	0.0526	0.0571	0.0366	0.0336	0.0375	0.0246	2.86e-18	1	8.25e-25	0.0224	3.48e-18	1.91e-05	1.14e-16
		L-Lysine	0.0572	0.0554	0.0465	0.0549	0.0525	0.052	0.062	0.0655	0.0483	0.0511	0.0492	0.0419	0.0423	1	2.59e-06	0.0748	6.43e-08	0.00105	4.56e-07
		L-Methionine	0.242	0.156	0.189	0.191	0.221	0.177	0.253	0.267	0.188	0.181	0.164	0.119	0.000757	0.00291	9.88e-09	1	1	0.0724	1
		L-Phenylalanine	0.107	0.0676	0.0788	0.0926	0.0842	0.0777	0.106	0.104	0.0814	0.0751	0.0828	0.0568	2.88e-24	0.000219	3.15e-21	1	3.52e-08	2.59e-09	7.19e-15
		L-Proline	0.806	0.711	0.925	0.97	0.601	0.881	1.63	0.685	0.899	0.528	0.634	0.535	1	0.86	3.1e-08	1	0.653	1	0.267
		L-Serine	0.0377	0.0513	0.0376	0.0441	0.0409	0.0417	0.0409	0.0421	0.0428	0.0425	0.0414	0.0435	4.69e-23	1.48e-16	2.67e-23	1.68e-07	2.88e-05	1	0.0226
		L-Threonine	0.242	0.184	0.173	0.247	0.196	0.162	0.327	0.219	0.22	0.16	0.165	0.106	5.25e-13	5.97e-16	1.19e-33	4.19e-09	2.74e-07	0.00134	7.3e-05
		L-Tryptophan	0.115	0.103	0.128	0.105	0.136	0.105	0.0676	0.136	0.112	0.145	0.131	0.0936	1	0.502	5.11e-05	0.115	5.53e-06	0.049	0.0219
		L-Tyrosine	0.049	0.035	0.0338	0.0426	0.04	0.0358	0.0452	0.0488	0.0368	0.0388	0.0376	0.0278	1.37e-09	1	3.55e-06	0.0872	9.07e-10	1.16e-05	1.23e-10
		Lutein	165	158	145	179	164	128	197	195	183	149	116	88.7	5.26e-05	3.95e-20	2.16e-37	3.02e-20	7.57e-06	1	0.501
		L-Valine	0.0649	0.0404	0.0524	0.0527	0.0564	0.049	0.068	0.0707	0.0508	0.0472	0.0465	0.0316	1.39e-18	0.401	1.39e-23	3.49e-06	2.19e-18	9.7e-07	3.73e-16
		Malic acid	0.217	0.0161	0.0728	0.115	0.0957	0.0984	0.0381	0.0355	0.0472	0.087	0.191	0.237	1.71e-39	1	3.08e-34	0.0221	3.25e-36	8.19e-14	4.59e-15
		Malonic acid	0.000929	0.00146	0.000998	0.00118	0.00111	0.0011	0.000997	0.00106	0.00118	0.00116	0.00108	0.0013	1.01e-52	4.37e-08	3.62e-18	6.6e-11	9.05e-29	0.0636	0.0209
		Mannitol	10.2	1.48	7.39	6.02	6.79	6.37	8.2	6.29	6.55	6.25	5.37	5.74	2.38e-10	1	1.57e-06	1	0.000834	1	0.855
		Melezitose	0.064	0.215	0.0623	0.131	0.108	0.103	0.0614	0.0861	0.0913	0.138	0.151	0.154	3.41e-13	0.00152	2.16e-24	0.000427	5.75e-10	1	1
		Methionine sulfoxide	0.00431	0.0037	0.00353	0.00404	0.00382	0.00371	0.00507	0.00458	0.0041	0.00354	0.00318	0.00252	1	1	8.6e-07	1	1	1	1
		Methyl linoleate	2.55	0.218	1.47	1.76	1.23	1.29	2.39	1.37	1.31	1.06	1.1	1.35	1	1	1	1	0.00317	1	1
		Methyl linolenate	0.225	0.395	0.17	0.283	0.25	0.258	0.133	0.202	0.231	0.293	0.346	0.379	4.65e-06	1	0.00095	0.0351	0.0126	1	1
		Methyl palmitate	113000	105000	250000	177000	134000	158000	134000	165000	197000	177000	124000	128000	0.0208	1.63e-10	0.0256	0.000359	6.43e-08	1	0.0296
		Mimosine	0.0131	0.0178	0.013	0.0153	0.0143	0.0144	0.0142	0.0147	0.0147	0.0147	0.0144	0.0153	6.36e-18	1	4.27e-20	1.78e-05	3.44e-17	1	0.263
		myo-Inositol	0.0088	0.00621	0.00804	0.0074	0.0075	0.00813	0.00759	0.00646	0.00594	0.00722	0.00981	0.00952	1.71e-06	1	1	1	1	1	1
		Myosmine	2600	3170	1970	3030	2500	2260	1300	1720	2050	2730	3810	4020	1.33e-33	2.09e-20	3.78e-28	1.14e-24	9.33e-18	6.59e-09	2.26e-10
		Myricetin	0.329	0.121	0.189	0.22	0.216	0.207	0.498	0.197	0.178	0.144	0.178	0.0964	7.95e-48	3.95e-06	1.34e-05	1	3.24e-05	0.0254	3.31e-06
		N5-Ethylglutamine	45.4	42.4	78.3	57.7	67.9	41	41.3	66.3	61.9	60.2	41.8	59	1	1	1.21e-08	0.148	1	0.0732	0.179
		N8-Acetylspermidine	0.107	0.0578	0.107	0.0835	0.0875	0.0998	0.116	0.0899	0.0908	0.084	0.0826	0.0801	7.77e-09	1.21e-06	0.00169	1	0.0295	1	1
		N-Acetyl-D-glucosamine	1.37	2.07	1.88	1.83	1.56	1.92	1.41	1.77	1.83	2.03	1.73	1.81	1.46e-24	3.4e-08	0.0107	4.51e-07	0.000168	1	0.025
		N-Acetylmannosamine	0.129	0.193	0.0292	0.181	0.0747	0.102	0.0487	0.145	0.125	0.193	0.098	0.0772	1.17e-34	9.56e-21	0.912	5.02e-19	5.31e-05	1	0.0252
		N-Acetylputrescine	0.00262	0.00194	0.00201	0.00223	0.00223	0.00213	0.00218	0.00223	0.00209	0.00219	0.00223	0.00224	2.39e-31	2.42e-13	1.31e-24	7.02e-11	2.98e-17	0.712	0.00103
		NAD	0.238	0.508	0.131	0.326	0.261	0.292	0.0779	0.169	0.248	0.385	0.391	0.49	3.56e-07	0.194	3.79e-22	0.0382	0.000516	1	1
		Naphthalene, 2-bromo-1,2-dihydro-1,1,6-trimethyl-	1.07	0.704	1.18	1.13	0.915	0.92	1.13	1.06	1.18	0.906	0.837	0.757	1	1	0.000493	1	0.000496	1	0.0604
		Neochlorogenic acid	0.71	0.468	0.864	0.789	0.574	0.688	0.625	0.699	0.661	0.723	0.672	0.703	1	1	1.65e-08	1	0.0319	1	1
		Neoxanthin	11.7	15.5	15.2	12.9	11.8	17.6	11.8	13	17.7	11.5	11.7	18.7	0.297	2.32e-13	2.17e-28	3.7e-16	0.000355	1	1
		Niacinamide	0.00745	0.00264	0.00643	0.00538	0.00513	0.00602	0.0081	0.00596	0.00566	0.00526	0.00401	0.00407	1.3e-13	0.00101	3.02e-10	0.0985	1	1	1
		Nicotine	1660	1630	1470	1810	1670	1310	2170	2100	1900	1430	1080	751	1.03e-41	1.68e-31	4.84e-56	6.17e-28	3.42e-33	6.3e-15	1.25e-16
		Nicotine-1'-N-oxide	39.3	50.1	25.4	45.6	36.7	33.3	27	24.6	29.9	41.3	53.6	55	0.00519	1.97e-08	9.34e-11	2.8e-14	1.06e-27	2.28e-28	1.83e-38
		Nonacosane	0.016	0.016	0.015	0.0156	0.0151	0.0163	0.0143	0.0154	0.0152	0.0154	0.017	0.0172	8.4e-15	1	0.033	1	1	1	1
		Nonadecanoic acid	0.00822	0.00341	0.00399	0.00518	0.00601	0.00451	0.00591	0.00586	0.0037	0.00481	0.00621	0.00503	0.00857	1	0.000884	1	1	1	1
		Nornicotine	22300	27200	14900	27500	18800	18700	11600	14500	16800	23400	31800	31700	6.34e-35	3.85e-19	1.7e-59	7.02e-16	3.98e-36	0.000223	7.65e-13
		O-Acetylserine	0.00995	0.0168	0.0104	0.0155	0.00976	0.0121	0.0131	0.00976	0.0103	0.0123	0.0141	0.0152	3.8e-12	1.99e-14	8.38e-33	2.43e-16	1.21e-14	0.00447	3.38e-14
		Octacosane	2410	2520	2200	2710	2570	1900	3020	3150	2930	2200	1670	1150	0.00218	3.22e-21	5.16e-50	1.74e-26	1.26e-13	0.00513	3.14e-06
		O-Phosphoethanolamine	0.0432	0.0321	0.0479	0.0442	0.0383	0.0409	0.0233	0.0345	0.0389	0.0443	0.0526	0.0531	2.77e-36	3.81e-13	1.08e-10	1.01e-12	2.02e-10	0.0507	1.78e-07
		Oxalic acid	0.0171	0.0273	0.0177	0.0213	0.0195	0.0212	0.0182	0.0205	0.0213	0.021	0.0209	0.022	0.00232	1	0.636	1	1	1	1
		Palmitic acid	1.16	1.48	1.18	1.17	1.17	1.46	1.16	1.95	1.31	1.27	1.04	0.846	1	1	0.416	1	0.000831	0.489	0.317
		Pantothenic acid	0.413	0.679	0.346	0.562	0.452	0.431	0.163	0.218	0.257	0.485	0.881	0.93	8.37e-44	2.33e-11	0.00304	1.21e-06	1.6e-08	1	1
		Phenol	0.138	0.193	0.141	0.165	0.152	0.155	0.15	0.155	0.161	0.16	0.156	0.161	5.01e-13	1	1	1	1	1	1
		Phenylacetaldehyde	0.0341	0.0718	0.0339	0.0487	0.0542	0.0371	0.0238	0.0326	0.0407	0.0528	0.057	0.0742	8.67e-09	1	0.0024	0.97	1	0.000703	0.00384
		Phenylpyruvic acid	0.00653	0.00941	0.00477	0.00756	0.00635	0.00684	0.00375	0.00537	0.006	0.00788	0.00929	0.0092	0.178	1	4.88e-15	1	2.26e-16	0.00168	0.0166
		Phosphoric acid	0.0352	0.0513	0.0334	0.0426	0.0383	0.0392	0.0391	0.0386	0.039	0.0371	0.0416	0.0454	2.84e-42	0.278	2.09e-12	2.95e-05	8.85e-22	2.01e-13	2.28e-15
		Phosphorylcholine	0.709	1.34	0.688	0.985	0.899	0.854	0.327	0.566	0.728	1.07	1.35	1.46	1	7.32e-14	1.24e-13	2.25e-06	0.000109	1	0.816
		Phytosphingosine	0.0161	0.0208	0.0126	0.0168	0.0163	0.0164	0.011	0.0149	0.0158	0.018	0.0188	0.0206	1.9e-67	2.7e-30	2.04e-39	6.3e-33	1.11e-34	1.22e-10	1.14e-11
		Pipecolic acid	0.0064	0.00295	0.00433	0.00407	0.00577	0.00387	0.00712	0.00345	0.00264	0.00404	0.00541	0.00519	0.387	1	1	0.337	9.96e-06	1	0.534
		Piperidine	0.0228	0.0442	0.0146	0.0305	0.0232	0.028	0.0136	0.0198	0.0235	0.0355	0.0355	0.0349	9.93e-22	1.58e-26	1.22e-21	3.78e-15	3.89e-12	0.000407	1
		Prostaglandin F2a	0.0607	0.107	0.0614	0.065	0.0823	0.0808	0.0328	0.0631	0.0717	0.0957	0.0909	0.104	1.92e-31	7.78e-14	2.35e-14	5.04e-19	1.14e-17	0.00151	7.79e-06
		Putrescine	0.00208	0.00109	0.00177	0.00169	0.0016	0.00167	0.00218	0.00151	0.00162	0.00156	0.00156	0.00149	9.96e-36	8.01e-07	0.00387	2.26e-07	8.89e-11	1	0.00325
		Pyridoxal	0.573	0.136	0.251	0.21	0.231	0.508	0.198	0.314	0.333	0.395	0.26	0.428	0.00626	1	4.9e-14	0.00704	0.334	1	1
		Pyridoxamine	13.4	7.22	14	9.31	12	13.2	13.3	12.8	11.8	12.5	9.2	9.5	5.22e-21	4.6e-05	4.59e-20	0.525	4.87e-12	0.00227	0.335
		Pyridoxamine 5'-phosphate	0.0596	0.00217	0.0374	0.035	0.027	0.0376	0.059	0.0236	0.0258	0.0268	0.0341	0.0321	1	0.0529	9.05e-39	4.76e-06	0.239	1	0.0037
		Pyridoxine	0.0204	0.0155	0.0184	0.0188	0.0184	0.0172	0.0202	0.0192	0.02	0.0183	0.0153	0.0151	6.24e-08	4.51e-12	7.52e-17	5.57e-07	0.00747	0.00112	8.14e-06
		Pyroglutamic acid	0.00948	0.0123	0.00918	0.0107	0.0101	0.0102	0.0102	0.0104	0.0105	0.0101	0.0099	0.0108	1.54e-49	0.0101	2.56e-42	1.91e-13	2.54e-33	1	1
		Pyruvic acid	0.126	0.184	0.118	0.155	0.142	0.133	0.143	0.147	0.15	0.145	0.136	0.133	5.83e-07	0.283	2.63e-12	0.0103	2.59e-07	4.55e-05	0.000626
		Quinic acid	0.0119	0.0145	0.011	0.0137	0.0123	0.0115	0.012	0.0114	0.0122	0.0126	0.0136	0.0131	8.4e-16	1	0.0118	1	1	1	1
		Racemethionine	0.0143	0.0109	0.0121	0.0134	0.0129	0.0112	0.0196	0.0159	0.0121	0.0105	0.00937	0.00724	7.15e-07	0.0181	1.81e-30	9.59e-07	0.051	0.00719	2.25e-05
		Raffinose	0.0872	0.157	0.0565	0.105	0.103	0.0922	0.0826	0.097	0.105	0.115	0.0979	0.1	1.45e-13	2.57e-06	1.62e-09	1	0.00267	1	0.164
		Ribitol	0.00912	0.0135	0.00984	0.0109	0.0104	0.0111	0.00998	0.0101	0.0109	0.0115	0.0116	0.0107	6.12e-27	1	6.24e-10	0.0331	7.94e-14	0.0627	1.47e-10
		Riboflavin	0.0254	0.0528	0.0248	0.0468	0.032	0.0254	0.0281	0.0415	0.0475	0.0278	0.026	0.0341	3.62e-08	1	6.25e-35	2.57e-09	0.14	1	1
		Ribonolactone	0.337	0.426	0.283	0.414	0.349	0.29	0.387	0.404	0.397	0.355	0.28	0.255	4.51e-05	0.0484	0.992	0.0605	0.258	1	0.457
		Rutin	0.0337	0.0371	0.0414	0.0305	0.0397	0.0412	0.00752	0.0354	0.0305	0.0399	0.0581	0.0537	2.53e-28	1.74e-14	1	4.76e-06	0.147	0.412	0.0518
		S-Adenosylhomocysteine	0.422	0.0935	0.178	0.15	0.163	0.372	0.139	0.224	0.246	0.286	0.189	0.311	0.000919	0.0557	1.55e-17	1	0.839	1	1
		S-Adenosylmethionine	0.00237	0.00262	0.00224	0.00248	0.00247	0.0023	0.00198	0.00228	0.00231	0.00255	0.00271	0.00265	7.65e-09	0.0616	3.9e-25	1	0.000211	0.338	1
		Scopolamine	1.76	1.43	1.39	1.83	1.35	1.44	1.36	1.72	1.61	1.56	1.48	1.42	1	1	0.864	1	0.00128	1	1
		Shikimic acid	0.0155	0.0209	0.0161	0.0182	0.017	0.0174	0.0168	0.0176	0.0181	0.0179	0.0172	0.0173	6.35e-22	4.13e-08	3.13e-12	6.83e-06	0.0278	1	1
		Sinapic acid	0.00674	0.0142	0.00608	0.0103	0.00815	0.00869	0.0052	0.00728	0.00769	0.0103	0.0114	0.0123	9.9e-10	3.78e-27	3.7e-27	1.64e-19	9.75e-18	1.92e-07	0.00668
		S-Methylmethionine	0.0404	0.00783	0.0299	0.0276	0.0242	0.0268	0.0391	0.0272	0.0265	0.0239	0.0206	0.0195	1	3.77e-12	3.86e-16	2.76e-09	1.78e-10	1.55e-06	1.11e-09
		Sophorose	1.1	1.32	1.26	1.48	0.845	1.37	2.43	1.02	1.47	0.667	1	0.817	1.57e-12	1	1	1	2.11e-10	1	1
		Sorbitol	0.0956	0.00769	0.0687	0.0589	0.0617	0.0523	0.126	0.0626	0.0555	0.0411	0.0334	0.0278	2.9e-44	0.000832	8.37e-29	4.53e-05	1.1e-23	1	1
		Spermidine	0.0384	0.027	0.0267	0.0345	0.0319	0.0263	0.0352	0.0391	0.0318	0.03	0.026	0.0212	5.15e-17	0.00165	1.26e-10	0.000115	1	1	1
		Spermine	0.178	0.111	0.204	0.123	0.2	0.166	0.138	0.189	0.171	0.179	0.142	0.161	1.74e-33	0.0152	0.00164	2.71e-05	1	1	0.364
		Sphingosine	0.209	0.11	0.25	0.121	0.246	0.196	0.227	0.185	0.185	0.18	0.164	0.201	8.01e-06	6.1e-15	0.404	0.907	1.16e-05	0.0138	1
		Stearic acid	0.15	0.183	0.157	0.138	0.17	0.179	0.149	0.237	0.161	0.158	0.125	0.147	1	1	0.491	0.117	4.11e-08	0.00126	2.04e-05
		Stigmasterol	16.2	20.7	18.2	19.3	18.4	17.4	19.5	20.9	19.4	17.7	16.7	15.4	1.19e-16	9.96e-07	0.000151	0.0245	1	1	0.00222
		Succinic acid	0.0105	0.00103	0.00372	0.00568	0.00585	0.00392	0.00212	0.00294	0.0051	0.00741	0.00666	0.00622	1.67e-34	0.0137	8.36e-12	3.22e-05	7.93e-18	0.00154	1.04e-06
		Thiamine	3.39	1.98	3.3	2.27	2.99	3.35	3.31	3.2	2.91	3.13	2.35	2.41	1	3.16e-05	1	1.16e-06	0.0932	1	1
		Thiamine monophosphate	0.0142	0.0248	0.0118	0.0201	0.0185	0.0126	0.0163	0.0129	0.015	0.0207	0.0161	0.0208	0.000993	1	2.34e-13	0.0217	1	1	1
		Threonic acid	0.0078	0.0107	0.00828	0.0083	0.00878	0.00964	0.00707	0.00885	0.00931	0.00943	0.00883	0.0101	3.08e-42	1	1.85e-25	2.67e-11	5.1e-07	1	1
		trans-Ferulic acid	10.1	4.59	14	9.51	9.5	9.65	14.2	10.2	11.3	8.86	6.71	5.77	8.09e-11	1	1	1	1	1	1
		Trehalose	0.242	0.135	0.212	0.146	0.232	0.207	0.249	0.223	0.182	0.181	0.153	0.195	1	3.44e-14	0.0381	0.835	0.00102	1.94e-05	0.0137
		Trigonelline	0.221	0.297	0.22	0.257	0.239	0.243	0.243	0.247	0.248	0.246	0.241	0.253	1.84e-10	1	0.16	1	1	1	1
		Trimethylamine N-oxide	0.0038	0.00663	0.00231	0.00527	0.0038	0.00376	0.0022	0.00295	0.00321	0.00477	0.00607	0.00647	0.0854	1	1.54e-12	0.727	0.00471	1	0.621
		Tropine	1.13	0.201	0.753	0.516	0.736	0.818	1.03	0.718	0.599	0.726	0.559	0.541	1.24e-12	4.09e-12	9.97e-06	1.09e-05	1	1	1
		Tryptamine	0.00572	0.000896	0.00341	0.00321	0.00262	0.00421	0.00338	0.00323	0.0034	0.00325	0.00311	0.00385	1.89e-27	8.16e-06	5.32e-09	0.0078	4.61e-14	1	1
		Tryptophanol	0.0132	0.00271	0.0078	0.00787	0.0074	0.00851	0.0103	0.0089	0.00735	0.00731	0.00681	0.0071	5.28e-07	0.36	0.00478	1	0.000522	1	0.329
		Tyramine	0.00548	0.00838	0.0039	0.00645	0.00541	0.00594	0.00416	0.00567	0.00554	0.00656	0.00667	0.00692	5.05e-34	7.82e-06	1.37e-09	1	1.9e-24	1	1.93e-05
		Tyrosine methylester	3.63	4.21	4.16	4.54	3.03	4.45	6.77	3.5	4.69	2.66	3.46	3.01	2.03e-44	1	1.48e-21	1	1.86e-12	1	1
		Uracil	0.282	0.197	0.202	0.242	0.259	0.184	0.372	0.243	0.271	0.185	0.159	0.129	1.4e-05	1	5.25e-11	1	0.00138	1	1
		Urea	0.00992	0.0324	0.0126	0.022	0.0166	0.0165	0.0232	0.0185	0.0266	0.0167	0.0126	0.0108	4.57e-06	1	1	1	0.067	1	1
		Uridine	0.375	0.657	0.334	0.577	0.356	0.441	0.187	0.289	0.415	0.553	0.599	0.694	1.07e-08	1	2.6e-22	1.7e-05	1	1	1
		Uridine 5'-diphosphate	0.144	0.164	0.145	0.169	0.147	0.138	0.0989	0.128	0.128	0.176	0.182	0.194	1	1.58e-05	3.27e-11	0.00305	0.0289	1	1
		Uridine diphosphate glucose	0.0322	0.0606	0.027	0.0376	0.0388	0.0429	0.0194	0.0306	0.0319	0.0471	0.0547	0.0564	0.839	1	3.26e-13	1	7.97e-05	1	1
		Uridine diphosphate-N-acetylglucosamine	0.0729	0.214	0.0526	0.124	0.0986	0.117	0.0571	0.0857	0.105	0.134	0.14	0.157	0.0338	5.64e-06	0.00763	0.00218	0.753	1	1
		Uridine triphosphate	0.0944	0.0271	0.061	0.0609	0.0479	0.0739	0.0489	0.0484	0.0458	0.0606	0.0813	0.0851	1	0.000299	0.742	1	1	1	1
		Xylene	0.0936	0.205	0.0506	0.13	0.0936	0.126	0.0519	0.0844	0.0903	0.134	0.18	0.161	1	0.00276	4.82e-11	2.72e-05	0.00131	1	1
		sophorose 2	0.312	0.428	0.335	0.442	0.28	0.358	0.144	0.208	0.233	0.384	0.549	0.665	1.72e-17	0.00303	4.88e-34	0.117	1.26e-16	0.916	0.332
		Labdenediol-A	0.987	1.23	1.07	0.99	1.19	1.08	0.734	1.46	1.03	1.12	1.04	1.18	0.000319	1	1	1	1	1	1
		Nicotine -1- oxygenation	17.5	24	25.8	22.5	29.2	15.8	35.7	16.6	15.6	18.3	25.1	25.1	1.09e-05	3.12e-26	3.81e-13	6.38e-07	4.62e-14	4.44e-07	1.76e-14
		kaempferol-o-glycoside	166000	91200	144000	193000	140000	76300	327000	92300	92000	102000	115000	86600	8.96e-34	2.3e-05	4.71e-07	6.54e-11	1	0.00105	0.331
		16:0-Glc-Stigmasterol I	513000	281000	416000	323000	233000	640000	480000	231000	318000	386000	465000	577000	3.54e-22	1	2.17e-25	1	3.44e-06	1	0.0081
		16:0-Glc-Stigmasterol II	0.0189	0.0143	0.0118	0.0145	0.0156	0.0149	0.0194	0.0177	0.0176	0.0142	0.0108	0.00987	3.32e-25	0.000576	1.48e-12	4.02e-08	0.023	1	0.000663
		18:2-Glc-Stigmasterol	1.33	2.17	1.26	1.46	1.83	1.47	1.06	1.56	1.72	1.68	1.73	1.75	1.14e-23	4.22e-16	4.11e-13	4.73e-09	3.18e-11	4.25e-05	1.66e-06
		18:2-Sitosterol	0.0202	0.0229	0.0153	0.0185	0.0226	0.0173	0.0222	0.0219	0.021	0.0173	0.017	0.0174	2.95e-12	1	6.41e-21	1.71e-08	0.000302	1	0.293
		18:3-Glc-Sitosterol	0.0452	0.0654	0.0489	0.0419	0.0592	0.057	0.0202	0.0428	0.0523	0.0629	0.0665	0.0739	1.72e-09	0.00995	1.93e-12	0.00253	6.49e-07	0.0584	0.00102
		18:3-Glc-Stigmasterol I	0.229	0.234	0.29	0.247	0.273	0.233	0.279	0.272	0.29	0.256	0.196	0.206	0.0445	0.000244	4.79e-16	1	9.45e-09	1	0.000119
		18:3-Glc-Stigmasterol II	0.00894	0.00828	0.00945	0.00806	0.00964	0.0089	0.00939	0.00975	0.0106	0.00908	0.00682	0.00742	0.000142	7.21e-09	1.74e-06	5.16e-05	0.113	0.682	0.000626
		18:3-Sitosterol	0.0182	0.0199	0.0159	0.0157	0.0209	0.0173	0.0156	0.0195	0.0203	0.02	0.0155	0.0164	1.47e-15	1.58e-05	1.58e-31	7.5e-12	0.0303	1	0.00375
		d18:0-C28:3-Glc-Ceramide	0.0862	0.103	0.0873	0.0733	0.101	0.1	0.0279	0.0643	0.081	0.102	0.131	0.151	6.26e-10	4.08e-25	5.95e-21	2.72e-16	2.98e-05	0.000113	0.00012
		d18:2-C16:1 ceramide	0.0692	0.08	0.0661	0.073	0.0768	0.0658	0.0773	0.0772	0.0752	0.0714	0.0601	0.069	0.272	8.74e-06	0.00104	0.0012	1	0.71	1
		d18:2-C16:1-Glc-Ceramide	0.0422	0.0449	0.0422	0.0424	0.0458	0.0411	0.0453	0.0452	0.044	0.0426	0.0401	0.0411	0.168	1.02e-05	0.00147	0.00472	1	1	1
		DG (18:0/18:3)	0.222	0.238	0.222	0.224	0.242	0.215	0.241	0.239	0.231	0.222	0.212	0.215	3.11e-10	3.41e-05	0.000226	0.0445	0.00343	0.592	1
		DG (18:2/18:3)	0.0307	0.0369	0.0378	0.0329	0.034	0.0382	0.0309	0.0353	0.0344	0.0385	0.0342	0.0372	8.2e-13	4.5e-05	0.0385	1	0.00648	1	1
		DG (18:3/16:0)	0.0622	0.0756	0.0798	0.0737	0.0776	0.0664	0.07	0.0775	0.0677	0.0717	0.0778	0.0701	1.81e-12	1	3.67e-06	0.177	0.000746	0.774	1
		DG (18:3/18:3)	0.207	0.237	0.266	0.224	0.242	0.242	0.198	0.247	0.244	0.259	0.231	0.235	4.78e-13	0.00028	2.39e-08	1	2.64e-10	1	0.0617
		DGDG (16:0/18:0)	8.03	12	8.79	9.4	10.8	8.54	9.26	10.3	11.7	10.1	8.35	7.14	0.0218	2.38e-11	3.24e-58	6.28e-11	1.53e-35	1.07e-05	2.73e-10
		DGDG (18:1/16:0)	0.0217	0.0233	0.0207	0.0235	0.0189	0.0233	0.036	0.0291	0.0273	0.0174	0.0116	0.00905	4.42e-23	0.985	2.69e-35	0.000502	2.71e-21	1	9.81e-05
		DGDG (18:1/18:0)	0.0652	0.0592	0.0387	0.0585	0.0504	0.0546	0.0876	0.0597	0.058	0.0518	0.0351	0.0332	3.06e-34	0.95	2.08e-36	1.65e-05	2.11e-22	1	2.72e-05
		DGDG (18:2/16:0)	0.00937	0.013	0.007	0.00975	0.00927	0.0103	0.0142	0.011	0.0115	0.00907	0.00639	0.00626	6.85e-29	9.32e-08	1.41e-32	1.75e-07	8.64e-17	1	1
		DGDG (18:2/18:0)	0.229	0.249	0.166	0.236	0.214	0.196	0.292	0.233	0.225	0.2	0.17	0.166	2.19e-41	0.201	1	1	8.02e-06	1	1
		DGDG (18:3/16:0)	0.0327	0.0468	0.0249	0.0376	0.0338	0.0333	0.0372	0.0345	0.0351	0.0356	0.0323	0.034	1.43e-20	1.71e-05	1.44e-48	5.04e-17	2.96e-16	0.0132	0.000134
		DGDG (18:3/16:2	0.974	1.05	0.866	1.02	0.93	0.942	1.16	1.12	1.1	0.917	0.752	0.691	2.62e-07	4.23e-12	1.1e-55	1.28e-22	4.89e-20	2.4e-05	5.29e-06
		DGDG (18:3/16:3)	0.0172	0.0135	0.0152	0.0179	0.0152	0.0131	0.0289	0.0218	0.0177	0.0105	0.00775	0.00497	4.32e-30	1.32e-16	2.4e-70	4.06e-40	2.1e-32	2.95e-10	4.51e-14
		DGDG (18:3/17:0) I	0.167	0.111	0.16	0.167	0.143	0.131	0.285	0.198	0.158	0.106	0.079	0.048	8.15e-08	0.0039	0.676	0.0516	1	1	1
		DGDG (18:3/17:0) II	0.248	0.349	0.295	0.333	0.3	0.262	0.322	0.303	0.312	0.318	0.254	0.265	1.71e-49	0.00761	9.56e-36	0.00401	3.58e-23	0.13	0.816
		DGDG (18:3/18:0)	0.0707	0.0969	0.0541	0.0773	0.0692	0.0754	0.055	0.0619	0.0689	0.0787	0.0885	0.0916	1.56e-25	0.222	5.16e-10	1	1	1	1
		DGDG (18:3/18:1)	2.66	3.65	2.17	2.93	2.59	2.97	2.78	3.05	3.27	3.05	2.28	2.43	1.03e-37	9.7e-09	3.84e-23	0.00626	6.96e-07	1	1
		DGDG (18:3/18:2)	0.0302	0.036	0.0229	0.0318	0.0304	0.0271	0.0346	0.0317	0.0321	0.0297	0.0248	0.0248	9.28e-23	3.91e-07	9.08e-05	1	1.94e-06	0.00059	1
		DGDG (18:3/18:3)	0.0878	0.106	0.062	0.094	0.0906	0.0729	0.0701	0.084	0.0793	0.0945	0.0903	0.0944	1.32e-20	8.35e-24	7.65e-46	8.76e-26	3.8e-15	0.0182	0.00633
		DGDG (18:3/20:0)	2.94	2.75	3.31	3.21	3.17	2.66	3.56	3.54	3.33	2.86	2.49	2.13	1	7.08e-06	1.02e-16	2.99e-10	3.97e-05	1	1
		DGDG (18:3/20:3)	0.0114	0.0113	0.0118	0.0123	0.0107	0.0116	0.0124	0.0122	0.0132	0.0111	0.01	0.00954	4.45e-08	8.89e-14	1.38e-21	1.03e-22	0.000108	0.000917	0.119
		lysoPC (16:0)	0.018	0.0165	0.019	0.0184	0.0192	0.016	0.0185	0.0201	0.0199	0.0179	0.0158	0.0143	8.29e-13	0.0541	1.5e-08	0.000225	0.00565	1	0.665
		MGDG (16:0/18:2)	0.00991	0.00661	0.00581	0.00836	0.00772	0.00641	0.00875	0.00852	0.0094	0.00703	0.00567	0.00503	9.82e-22	1.83e-14	1.04e-26	0.000664	0.0441	1	1
		MGDG (16:0/18:3)	0.122	0.134	0.0816	0.137	0.112	0.0927	0.173	0.117	0.107	0.0992	0.099	0.0818	1.4e-19	0.0364	1.21e-29	0.0118	8.86e-06	1	1
		MGDG (16:2/18:3)	0.545	0.573	0.435	0.553	0.496	0.507	0.656	0.558	0.585	0.47	0.43	0.399	1.52e-07	1.56e-14	1.6e-44	7.22e-14	1.06e-15	0.00126	4.96e-06
		MGDG (16:3/18:3)	0.153	0.142	0.113	0.17	0.133	0.11	0.249	0.182	0.164	0.0939	0.0693	0.0572	8.27e-39	5.15e-20	1.31e-61	1.09e-33	3.04e-30	7.83e-07	5.89e-06
		MGDG (18:3/16:1)	3.9	3.12	4.74	4.28	4.06	3.46	5.48	5.09	4.7	3.49	2.68	1.87	1.11e-10	1.02e-09	5.74e-32	2.86e-09	3.48e-08	1	1
		MGDG (18:3/18:2)	0.0576	0.0509	0.0437	0.0586	0.0495	0.0451	0.0749	0.0558	0.0578	0.0411	0.0399	0.0348	3.94e-33	7.89e-21	8.62e-05	5.31e-07	1.03e-05	0.252	1
		MGDG (18:3/18:3)	4.21	5.32	2.93	4.96	4.31	3.29	4.12	4.37	4.11	4.6	4.08	3.51	0.874	7.58e-14	1.25e-34	1.09e-14	1.05e-05	0.198	0.615
		MGDG (18:3/19:1)	5.72	6.01	5.83	6.18	6.01	5.4	6.61	6.45	6.49	5.64	5.07	4.69	1	5.04e-11	7.95e-23	7.72e-06	0.0344	0.0291	0.106
		MGDG (36:4)	0.0328	0.032	0.0341	0.0372	0.0352	0.0271	0.0439	0.0412	0.0351	0.0289	0.0258	0.0226	5.23e-30	2.54e-20	5.14e-26	8.59e-10	0.000248	1	0.0351
		PC (32:0)	10.8	12.8	6.7	12.3	10.6	7.67	14.4	11.5	9.7	10	8.13	6.72	2.54e-26	6.45e-07	7.6e-21	0.0111	1.02e-05	1	0.814
		PC (32:1)	4.62	6.06	2.68	4.48	5.15	3.76	5.29	6	4.08	5.15	3.71	2.2	3.16e-11	1	1.78e-19	1	0.00293	1	1
		PC (34:2)	0.0266	0.0211	0.021	0.0216	0.0232	0.0239	0.0276	0.0284	0.0233	0.0214	0.0198	0.0166	0.0571	8.45e-07	3.58e-10	1	1	1	1
		PC (34:3)	8.75	7.69	7.4	8.68	8.57	6.7	10.2	9	7.41	6.74	7.85	6.68	7.22e-16	0.0768	1	1	1	1	1
		PC (36:3)	3.89	2.89	4.19	3.35	3.95	3.64	3.41	4.01	3.65	3.76	3.62	3.43	0.00152	0.254	2.12e-07	1	1	1	1
		PC (36:4)	123	106	138	116	137	114	140	153	122	120	105	91.1	0.000223	0.000727	5.64e-21	1	0.0201	1	1
		PC (36:5)	1.04	0.782	0.785	0.986	0.918	0.719	1.51	0.993	0.769	0.615	0.717	0.65	2.95e-16	6.39e-08	2.58e-22	5.21e-05	1.45e-08	0.0716	0.199
		PC (36:6)	6.18	4.34	6.66	5.96	6.41	4.88	8.11	6.83	5.84	4.62	4.75	4.29	4.68e-30	0.000143	9.53e-05	0.18	7.54e-06	1	1
		PC (37:2)	1.36	0.85	1.9	1.19	1.57	1.34	1.53	1.56	1.44	1.34	1.18	1.13	0.0143	0.106	7.76e-08	1	1	1	1
		PC (38:7)	0.121	0.14	0.107	0.139	0.121	0.109	0.173	0.128	0.109	0.11	0.11	0.109	5.16e-15	0.0107	4.92e-16	1	2.43e-06	1	1
		PC (39:3)	0.602	0.759	0.409	0.597	0.664	0.513	0.331	0.497	0.523	0.612	0.755	0.845	1.49e-11	1	0.00447	1	0.359	1	1
		PC (41:5) I	0.276	0.337	0.184	0.287	0.281	0.232	0.2	0.275	0.23	0.272	0.327	0.293	4.09e-26	8.61e-13	6.42e-16	8.67e-07	2.21e-14	0.115	4.44e-06
		PC (41:5) II	0.323	0.416	0.215	0.337	0.368	0.253	0.269	0.3	0.256	0.284	0.415	0.4	1.46e-11	7.89e-07	3.27e-23	3.32e-06	1.57e-18	1	2.07e-06
		PC (41:6)	0.35	0.379	0.249	0.306	0.382	0.29	0.227	0.276	0.237	0.312	0.471	0.453	1.44e-11	2.67e-06	1.67e-10	1	6.59e-05	1	1
		PE (34:2)	0.0158	0.0189	0.0119	0.0149	0.0182	0.0135	0.0108	0.0141	0.0135	0.0166	0.0187	0.0199	0.0366	0.000664	8.06e-12	0.173	1	1	1
		PE (34:3)	0.647	0.561	0.608	0.634	0.64	0.548	0.749	0.664	0.605	0.547	0.568	0.501	2.39e-16	0.203	1	1	0.000284	1	1
		PE (35:3) I	0.512	0.419	0.586	0.466	0.534	0.514	0.496	0.536	0.525	0.522	0.482	0.466	6.94e-34	0.122	9.63e-05	0.087	9.98e-08	1	1
		PE (35:3) II	0.0228	0.0218	0.0405	0.0271	0.0311	0.0267	0.0329	0.0286	0.0297	0.0293	0.0245	0.0243	1	1	1.58e-22	0.0276	0.00281	1	0.912
		PE (36:2)	0.137	0.128	0.137	0.124	0.142	0.135	0.0835	0.111	0.111	0.148	0.171	0.183	1	0.0127	3.1e-18	0.065	1	1	1
		PE (36:3)	0.133	0.133	0.133	0.139	0.138	0.122	0.165	0.156	0.135	0.119	0.117	0.104	3.23e-15	1	0.0712	1	0.949	1	1
		PE (36:4)	0.0982	0.0899	0.127	0.0979	0.11	0.106	0.102	0.115	0.11	0.111	0.0969	0.0929	0.0618	9.71e-10	3.51e-23	0.0353	0.0154	0.654	1
		PE (36:5)	0.23	0.196	0.207	0.24	0.221	0.176	0.311	0.242	0.203	0.166	0.187	0.161	7.26e-24	0.027	2.6e-11	0.00871	2.66e-06	1	1
		PE (36:6)	0.313	0.235	0.376	0.313	0.327	0.286	0.379	0.334	0.309	0.282	0.284	0.261	1.14e-27	0.00559	1	1	5.34e-06	1	1
		PE (38:3)	0.459	0.309	0.647	0.407	0.525	0.477	0.514	0.494	0.483	0.484	0.435	0.413	1	4.62e-07	1.21e-25	9.04e-05	0.00041	1	1
		PC (34:1)	0.0503	0.044	0.0493	0.0531	0.0505	0.0407	0.0719	0.055	0.0516	0.0386	0.0382	0.0318	2.26e-15	1	2.47e-09	0.00332	1.24e-09	0.0515	1.09e-06
		PE (39:3) I	1.1	0.951	0.534	0.959	0.81	0.829	1.02	0.975	0.61	1.09	0.866	0.581	1.62e-07	0.000121	1	0.0111	0.87	1	1
		PE (39:3) II	1.01	1.09	0.777	1.05	1.02	0.811	1.01	1.06	0.939	0.893	0.944	0.919	0.000985	1	2.37e-07	0.00254	5.37e-09	1	0.614
		PE (41:5) I	1.01	0.921	0.836	0.926	0.969	0.874	0.782	0.863	0.823	0.98	1.03	1.07	2.79e-19	2.98e-13	0.0607	0.00462	0.000814	1	1
		PE (41:5) II	0.611	0.725	0.441	0.644	0.673	0.469	0.622	0.637	0.531	0.539	0.644	0.595	2.3e-06	3.06e-10	9.84e-06	1	4.97e-13	1	1
		PE (41:6) I	0.71	0.707	0.574	0.673	0.758	0.565	0.628	0.67	0.558	0.645	0.769	0.728	0.798	0.00169	1	1	0.392	1	1
		PE (41:6) II	0.404	0.405	0.348	0.381	0.435	0.344	0.349	0.403	0.352	0.404	0.402	0.409	4.36e-07	0.00236	1	1	0.00432	1	1
		SQDG (16:0/18:3)	0.669	0.526	0.655	0.584	0.685	0.58	0.578	0.669	0.611	0.646	0.602	0.587	6.23e-05	0.0804	9.89e-60	7.82e-32	6.7e-18	7.45e-05	1.8e-08
		SQDG (18:0/18:3)	0.76	0.716	0.796	0.777	0.771	0.727	1.15	0.9	0.865	0.624	0.536	0.462	3.41e-10	1	1.02e-06	0.286	0.274	1	1
		SQDG (18:2/18:3)	0.499	0.587	0.532	0.529	0.533	0.554	0.557	0.562	0.582	0.535	0.497	0.494	3.04e-38	4.79e-23	1.52e-05	1.13e-08	5.63e-06	1	0.0344
		SQDG (18:3/18:3)	0.0268	0.0404	0.0196	0.0341	0.032	0.0214	0.0319	0.0294	0.0325	0.0251	0.0271	0.0279	2.26e-06	2.73e-13	7.73e-57	1.57e-31	9.36e-19	2.81e-05	3.73e-10
		t18:1-C23:3-Glc-Ceramide	0.133	0.12	0.141	0.142	0.14	0.115	0.217	0.162	0.158	0.0984	0.0829	0.0691	4.31e-24	2.04e-24	7.46e-10	1	0.000456	1	1
		t18:1-C24:0h-Glc-Ceramide	0.0865	0.107	0.079	0.0791	0.107	0.0862	0.0955	0.101	0.0948	0.0897	0.0815	0.082	1.05e-44	1.96e-18	2.51e-15	8.18e-05	5.32e-08	1	0.439
		t18:1-C24:1-Glc-Ceramide	0.102	0.136	0.0851	0.115	0.114	0.0943	0.107	0.118	0.118	0.107	0.0977	0.0949	1.73e-19	5.36e-18	0.0308	1	3.52e-09	1	1
		t18:1-C25:0h-Glc-Ceramide	0.0253	0.0316	0.0216	0.0231	0.0314	0.0239	0.0285	0.0282	0.0264	0.0249	0.0236	0.0258	1.13e-48	7.03e-26	5.26e-17	2.31e-06	0.00012	1	1
		TG (16:0/16:0/18:0)	0.297	0.332	0.362	0.329	0.326	0.335	0.295	0.337	0.316	0.363	0.35	0.313	1	1	2.35e-07	5.63e-07	3.94e-07	2.2e-08	1.37e-16
		TG (16:0/16:0/18:1)	0.134	0.14	0.15	0.133	0.135	0.155	0.119	0.14	0.122	0.151	0.188	0.129	3.11e-20	4.03e-06	5.61e-12	0.799	3.64e-13	8.54e-05	0.000261
		TG (16:0/16:0/18:2)	0.583	1.17	0.539	0.643	0.679	0.946	0.469	0.593	0.601	0.95	0.85	1.13	8.72e-20	1	1.45e-11	0.00662	0.000129	0.000987	0.000254
		TG (16:0/16:0/18:3)	1.49	1.44	2.4	1.66	1.71	1.93	1.15	1.66	1.74	2.03	1.77	2.29	4.26e-34	0.297	2.77e-14	0.00303	2.88e-10	1	0.0212
		TG (16:0/18:3/18:2)	0.188	0.15	0.507	0.246	0.267	0.326	0.129	0.232	0.271	0.351	0.289	0.417	1.41e-11	1	3.16e-13	4.54e-06	0.116	1	0.253
		TG (18:0/18:2/18:3)	0.678	0.568	0.904	0.648	0.765	0.729	0.431	0.664	0.643	0.947	0.728	0.87	1	1	2.52e-15	1.2e-07	1.11e-06	1	0.172
		TG (18:0/18:3/18:3)	0.314	0.335	0.19	0.167	0.191	0.465	0.146	0.203	0.155	0.343	0.563	0.266	1	4.13e-05	4.12e-09	0.00133	1.83e-11	1	0.689
		TG (18:2/18:2/16:0)	0.103	0.111	0.0922	0.111	0.114	0.0829	0.108	0.102	0.0667	0.123	0.124	0.0876	1	1	1.26e-13	3.29e-06	6.93e-10	1	0.00472
		TG (18:2/18:3/15:0)	0.165	0.141	0.227	0.136	0.179	0.213	0.0861	0.152	0.139	0.269	0.181	0.234	2.7e-06	1	3.31e-16	5.67e-07	1	1	0.971
		TG (18:2/18:3/18:3)	0.203	0.201	0.222	0.214	0.212	0.201	0.157	0.193	0.169	0.273	0.221	0.238	0.0267	2.51e-10	5.67e-30	3.43e-12	3.54e-12	0.000104	5.13e-08
		TG (18:3/16:0/17:0)	0.0135	0.0143	0.0195	0.0137	0.017	0.0164	0.00878	0.0127	0.0123	0.0198	0.0178	0.0236	1.87e-19	0.00787	2.31e-26	1.07e-06	1.35e-09	0.000577	1.94e-05
		TG (18:3/16:1/18:3)	1.43	1.62	1.75	1.37	1.95	1.48	0.705	1.49	1.07	2.19	2.18	1.95	6.9e-09	2.92e-07	3.9e-19	2.4e-16	5.54e-05	0.0209	1.17e-05
		TG (18:3/18:0/16:0)	0.0145	0.0145	0.0192	0.0157	0.0173	0.0152	0.0199	0.0175	0.0189	0.0152	0.0118	0.0125	5.52e-20	5.96e-06	1.39e-12	0.000412	0.000213	0.0272	0.401
		TG (18:3/18:2/17:0)	0.0414	0.0397	0.0529	0.0364	0.048	0.0488	0.0265	0.047	0.0377	0.0581	0.0492	0.0482	3.88e-20	1	1.65e-14	2.05e-11	7.46e-07	1	7.06e-08
		TG (18:3/18:3/16:0)	0.125	0.12	0.211	0.137	0.136	0.181	0.101	0.126	0.137	0.187	0.166	0.197	7.58e-13	0.000868	7.39e-15	0.000158	0.0194	1	1
		TG (18:3/18:3/16:3)	0.121	0.143	0.224	0.159	0.177	0.152	0.123	0.128	0.122	0.196	0.192	0.217	8.06e-09	0.0895	0.0022	1	0.00072	1	1
		TG (18:3/18:3/17:0)	1.24	0.955	1.88	1.04	1.4	1.6	0.601	1.15	1.18	1.99	1.35	1.83	3.72e-17	1	1.5e-08	7.28e-07	3.22e-05	1	0.702
		TG (18:3/18:3/17:1)	0.0698	0.0458	0.0894	0.0576	0.0823	0.0643	0.0505	0.0881	0.0686	0.0833	0.0583	0.0573	1	1	2.84e-27	4.97e-10	6.01e-07	1	0.00558
		TG (18:3/18:3/17:2)	0.0506	0.0498	0.112	0.0615	0.0792	0.071	0.049	0.0504	0.052	0.0895	0.08	0.107	0.0292	0.0155	1.71e-24	2.88e-07	0.00173	1	0.0986
		TG (18:3/18:3/18:3)	0.0193	0.0215	0.0211	0.0188	0.0217	0.0211	0.00908	0.0153	0.0136	0.0268	0.0289	0.0306	0.000406	3.13e-09	1.11e-25	5.73e-12	9.99e-09	1.37e-06	3.28e-08
		TG (18:3/18:3/20:3)	0.014	0.0169	0.0187	0.014	0.0191	0.0164	0.00727	0.012	0.0109	0.0189	0.0247	0.0266	2.76e-08	0.0268	2.4e-22	4.15e-09	0.079	1	1
		TG (51:6)	1.65	1.57	2.09	1.29	2.13	1.85	0.644	1.57	1.16	2.62	2.31	2.26	1.48e-07	0.0251	6.11e-12	5.96e-05	1	1	1
		TG (52:2)	0.0174	0.0159	0.0232	0.0159	0.0196	0.0207	0.00904	0.0149	0.0148	0.0234	0.0244	0.0268	0.0203	0.00267	0.00036	1	2.76e-05	0.000659	0.00152
		TG (54:4)	0.0202	0.0192	0.0321	0.018	0.0257	0.0271	0.0116	0.0191	0.0181	0.0317	0.0266	0.036	1	1	0.00404	1	0.0277	1	1
		TG (54:7)	1.01	1.56	0.988	0.972	0.975	1.57	0.745	0.862	0.867	1.48	1.59	1.58	0.000221	6.92e-14	1.4e-30	4.45e-15	2.87e-22	8.68e-07	2.46e-10
		PE (38:7)	0.0803	0.0844	0.0749	0.081	0.0738	0.0848	0.0685	0.0706	0.0611	0.1	0.0983	0.0789	0.0186	0.141	4.17e-09	1	0.0182	1	1
		1,2,4-BUTANTRIOl	0.0201	0.00451	0.0136	0.0152	0.0136	0.00981	0.022	0.0137	0.0118	0.0119	0.00842	0.009	4.83e-30	1.84e-17	2.08e-07	8.09e-09	0.0109	0.000984	4.05e-05
		2-Hydroxyglutaric acid	0.288	0.187	0.174	0.241	0.222	0.19	0.265	0.345	0.181	0.211	0.215	0.0732	8.05e-41	1	5.77e-05	1	0.0617	1	1
		2-keto-l-gluconic acid	0.092	0.124	0.0969	0.112	0.101	0.101	0.0983	0.102	0.107	0.11	0.105	0.103	1.07e-14	1	4.18e-19	2.53e-10	4.69e-13	1	0.0242
		A-amyrin	0.00468	0.00526	0.00476	0.00502	0.0047	0.00497	0.00556	0.00515	0.00529	0.00446	0.00448	0.00442	5.6e-16	2.74e-19	2.09e-31	6.12e-18	9.25e-20	1.49e-05	3.39e-11
		N6,N6,N6-Trimethyllysine	0.0385	0.0184	0.0228	0.0202	0.023	0.0358	0.0155	0.0186	0.0225	0.0267	0.0311	0.0477	0.0216	1	2.61e-20	0.987	0.0914	1	6.5e-05
