# Supplementary material for: Integrating transcriptome and metabolome reveals molecular networks involved in genetic and environmental variation in tobacco
Source: DNA Res. 2020 Apr 23;27(2):dsaa006. doi: 10.1093/dnares/dsaa006 (PMC7320822; doi:10.1093/dnares/dsaa006)
Supplement: dsaa006_Supplementary_Data [file dsaa006_supplementary_data.zip › Table S4A.xlsx]

## Sheet: Table S4A
	Table S4A. Co-expressed gene mdules
	Co-expression gene networks were constructed by WGCNA (power=7), and 9 modules were identified.
	Module	Probeset ID	Ntab ID	Gene Symbol	Enriched Pathway
	black	493281	Ntab0127750	EGY3
	black	493282	Ntab0927410	EGY3
	black	482560	Ntab0021430
	black	483504	Ntab0031060	Dnajb13
	black	483505	Ntab0932800	Dnajb13
	black	487982	Ntab0073230	FTSH6
	black	487983	Ntab0195540	FTSH6
	black	491982	Ntab0113820
	black	492360	Ntab0118500	LOC107782951
	black	493676	Ntab0131400
	black	493677	Ntab0664060
	black	493678	Ntab0744840
	black	493679	Ntab0131410
	black	493682	Ntab0740320
	black	493683	Ntab0131450
	black	493684	Ntab0740310
	black	493685	Ntab0131460	HSP17.9-D
	black	493686	Ntab0740290	HSP17.9-D
	black	493687	Ntab0744750
	black	497143	Ntab0168840	GolS1
	black	498649	Ntab0184270
	black	498650	Ntab0337450	HSP22.0
	black	499261	Ntab0195840	AT1G53540
	black	499262	Ntab0820690	HSP18.5-C
	black	501496	Ntab0219700
	black	501498	Ntab0946920
	black	501712	Ntab0221950	hsc70
	black	501713	Ntab0259670	HSP70
	black	502611	Ntab0234690	LOC109146489
	black	511408	Ntab0347190	LOC100243643
	black	512484	Ntab0363080
	black	513400	Ntab0508890	LOC107819807
	black	517789	Ntab0442950	cpHsc70-2
	black	517790	Ntab0866990	cpHsc70-1
	black	521414	Ntab0500630
	black	522233	Ntab0514040
	black	526678	Ntab0656110	AT1G53540
	black	526679	Ntab0709100
	black	526680	Ntab0587760	HSP18.2
	black	527323	Ntab0599450
	black	530453	Ntab0657180
	black	530879	Ntab0664050
	black	535196	Ntab0744830
	black	535839	Ntab0754830
	black	535840	Ntab0804890
	black	537023	Ntab0774680
	black	538525	Ntab0804560	GolS2
	black	538983	Ntab0813000	ATHSP22.0
	black	540647	Ntab0850340	LOC107819807
	black	541178	Ntab0132860	LOC109146489
	black	544373	Ntab0936710	GolS1
	black	545789	Ntab0970360
	black	482592	Ntab0021710	HSP101
	black	482593	Ntab0610570	HSP101
	black	491308	Ntab0107700	HSP101
	black	491309	Ntab0170560	HSP101
	black	498136	Ntab0178920	AUX22
	black	498137	Ntab0180630	AUX22
	black	502371	Ntab0231120	HSC80
	black	502372	Ntab0505830	HSC80
	black	509492	Ntab0319020
	black	513936	Ntab0382830	BAG5
	black	513937	Ntab0454330	BAG5
	black	513939	Ntab0448400	BAG5
	black	521772	Ntab0506500
	black	526677	Ntab0587750
	black	527890	Ntab0975780
	black	530214	Ntab0652080
	black	530215	Ntab0969370
	black	530232	Ntab0652250
	black	534938	Ntab0739410
	black	537576	Ntab0785360
	black	539691	Ntab0828590
	black	542458	Ntab0891800
	black	542459	Ntab0891820
	black	494328	Ntab0505190	XTR6
	black	496842	Ntab0165850	AAE5
	black	498558	Ntab0678970	DRL1
	black	498735	Ntab0185470	Hsp70-15
	black	504991	Ntab0262890
	black	510987	Ntab0340330	DRL1
	black	510988	Ntab0612350	DRL1
	black	542242	Ntab0886670	LOC102582131
	black	514242	Ntab0387930	POM1
	black	526681	Ntab0709120	HSP18.2
	black	526682	Ntab0952030	HSP18.2
	black	533363	Ntab0709130	HSP18.2
	blue	513883	Ntab0381730	SMT2	Sterol metabolism
	blue	535458	Ntab0749430	SMT2	Sterol metabolism
	blue	537641	Ntab0787320	SMO1-1	Sterol metabolism
	blue	506748	Ntab0284030	GPAT4	Lipid metabolism
	blue	480745	Ntab0006110		Carotenoid metabolism
	blue	480746	Ntab0455950		Carotenoid metabolism
	blue	502323	Ntab0230700	LOC107763628	Carotenoid metabolism
	blue	502324	Ntab0858420	LOC107763628	Carotenoid metabolism
	blue	479963	Ntab0000310	LOC9317727
	blue	479964	Ntab0667190	LOC9317727
	blue	480055	Ntab0001000
	blue	480088	Ntab0001240	CAB13
	blue	480096	Ntab0001300	AT3G15520
	blue	480107	Ntab0882330	NPR
	blue	480470	Ntab0003330	GA20OX1
	blue	480471	Ntab0003440	GA20OX1
	blue	480472	Ntab0566210	GA20OX1
	blue	480582	Ntab0004380	PSI-P
	blue	480583	Ntab0339500	PSI-P
	blue	480720	Ntab0005940
	blue	480883	Ntab0007260
	blue	480952	Ntab0007740	EMB3105
	blue	480953	Ntab0387850	EMB3105
	blue	481064	Ntab0551310	DELTA-TIP
	blue	481075	Ntab0008500
	blue	481076	Ntab0099890
	blue	481349	Ntab0250400	RCP1
	blue	481405	Ntab0010720
	blue	481406	Ntab0725960
	blue	481411	Ntab0010770
	blue	481495	Ntab0011330
	blue	481500	Ntab0011410
	blue	481652	Ntab0013030	MLP28
	blue	481888	Ntab0109320	AT3G25290
	blue	481889	Ntab0015650	AT3G25290
	blue	482027	Ntab0016650
	blue	482028	Ntab0179310
	blue	482042	Ntab0016730	CAB-10A
	blue	482043	Ntab0173460	CAB-10A
	blue	482044	Ntab0016740	CAB-10A
	blue	482045	Ntab0173490	CAB-10A
	blue	482113	Ntab0017440	CAB13
	blue	482836	Ntab0024120	GP1
	blue	482837	Ntab0144700	GP1
	blue	483369	Ntab0029770	PTAC16
	blue	483407	Ntab0030340
	blue	483474	Ntab0030760	SEOR1
	blue	483475	Ntab0699120	SEOR1
	blue	483799	Ntab0034060	LOC107776229
	blue	483897	Ntab0035000	AT1G59740
	blue	483898	Ntab0105560	NRT1:2
	blue	483899	Ntab0950080	NRT1:2
	blue	484186	Ntab0293220	SEN1
	blue	484531	Ntab0040570	PETE
	blue	484532	Ntab0102750	PETE
	blue	484717	Ntab0042050	43193
	blue	484718	Ntab0932070	43191
	blue	484930	Ntab0044330	PnsL4
	blue	484931	Ntab0228790	PnsL4
	blue	485105	Ntab0045770
	blue	485106	Ntab0049320
	blue	485392	Ntab0128440
	blue	485750	Ntab0051700
	blue	485874	Ntab0052830
	blue	485875	Ntab0254250
	blue	485904	Ntab0053350	AT3G16370
	blue	486208	Ntab0056180	LOC103871224
	blue	486238	Ntab0056580
	blue	486239	Ntab0330420
	blue	486256	Ntab0056700
	blue	486303	Ntab0057090
	blue	486381	Ntab0824780	AT4G27700
	blue	486493	Ntab0100470	PnsB5
	blue	486743	Ntab0061290	BZIP34
	blue	486977	Ntab0752110	ERD3
	blue	487221	Ntab0065390
	blue	487222	Ntab0382190
	blue	487286	Ntab0065780	ACR11
	blue	487539	Ntab0068660
	blue	487540	Ntab0134740
	blue	487579	Ntab0068960
	blue	487580	Ntab0068970
	blue	487581	Ntab0284650
	blue	487582	Ntab0632710
	blue	487832	Ntab0071590	TOR1
	blue	488023	Ntab0551710
	blue	488191	Ntab0075390	DDB_G0269096
	blue	488315	Ntab0076710	XTH9
	blue	488316	Ntab0206140	XTH9
	blue	488317	Ntab0481140	XTH9
	blue	488328	Ntab0610450
	blue	488329	Ntab0610400
	blue	488379	Ntab0077430	NdhU
	blue	488558	Ntab0838290	CRR7
	blue	489064	Ntab0084310
	blue	489065	Ntab0208090
	blue	489121	Ntab0085110	AT3G20015
	blue	489343	Ntab0087310	LOC103871224
	blue	489645	Ntab0090030	EMB3119
	blue	489646	Ntab0543320	EMB3119
	blue	489729	Ntab0091260	PME2.1
	blue	489730	Ntab0673000	PME2.1
	blue	489805	Ntab0092210	LOC107785465
	blue	489806	Ntab0513110	LOC107785465
	blue	490079	Ntab0571330
	blue	490200	Ntab0096030	TBG1
	blue	490201	Ntab0365870	TBG1
	blue	490737	Ntab0100990	IQD1
	blue	490874	Ntab0494420	RWP1
	blue	490876	Ntab0102520	FT
	blue	491269	Ntab0107310
	blue	491570	Ntab0110150	ECHID
	blue	491571	Ntab0246260	ECHID
	blue	491804	Ntab0112250
	blue	491810	Ntab0112290	AT3G20015
	blue	492241	Ntab0116470	ZRANB2
	blue	492281	Ntab0116870
	blue	492282	Ntab0980100
	blue	492478	Ntab0120180	AT2G45850
	blue	492479	Ntab0326090	AT2G45850
	blue	492750	Ntab0122620	WCRKC1
	blue	493478	Ntab0129430	FKBP13
	blue	493858	Ntab0132810	AT5G52780
	blue	493923	Ntab0785960	RKL1
	blue	494027	Ntab0135380
	blue	494028	Ntab0135440
	blue	494033	Ntab0135450
	blue	494034	Ntab0738440	AT4G12490
	blue	494068	Ntab0135790	WLIM1
	blue	494396	Ntab0139190
	blue	494397	Ntab0516580
	blue	494489	Ntab0140200	BGAL3
	blue	494490	Ntab0618710	BGAL3
	blue	494745	Ntab0142600	PSB27
	blue	495040	Ntab0146570	LOC107822687
	blue	495041	Ntab0819480	LOC107822687
	blue	495056	Ntab0146680	CYP38
	blue	495057	Ntab0819390	CYP38
	blue	495124	Ntab0147300	SOM
	blue	495250	Ntab0148530
	blue	495315	Ntab0149110	AT1G28590
	blue	495465	Ntab0336930	PIP3
	blue	495547	Ntab0151200
	blue	495675	Ntab0152640	AT1G64510
	blue	495676	Ntab0868450	AT1G64510
	blue	495922	Ntab0744630	ZRANB2
	blue	495952	Ntab0155610	FAD5
	blue	495982	Ntab0781590	AT3G26070
	blue	496133	Ntab0157770
	blue	496633	Ntab0164320	SRG3
	blue	496634	Ntab0383800	SRG3
	blue	497026	Ntab0167770	LACS2
	blue	497027	Ntab0212560	LACS2
	blue	497211	Ntab0169550
	blue	497295	Ntab0170330	AT1G06890
	blue	497296	Ntab0340880	AT1G06890
	blue	497365	Ntab0170970	PSAK
	blue	497366	Ntab0614230	PSAK
	blue	497516	Ntab0172180
	blue	497525	Ntab0172240
	blue	497729	Ntab0174710	met2a
	blue	497937	Ntab0176910	EXP3
	blue	498246	Ntab0180830	LOC107831322
	blue	498808	Ntab0186130	DRT100
	blue	498809	Ntab0475670	DRT100
	blue	499015	Ntab0189060	ARA12
	blue	499016	Ntab0428010	ARA12
	blue	499017	Ntab0651970	ARA12
	blue	499224	Ntab0195480
	blue	499225	Ntab0385040
	blue	499249	Ntab0820760
	blue	499353	Ntab0196620	LOC107788852
	blue	499609	Ntab0199660	PSB27
	blue	499796	Ntab0201740	GPAT6
	blue	499797	Ntab0693910	GPAT6
	blue	500048	Ntab0204570	2-Cys Prx B
	blue	500224	Ntab0413210
	blue	500298	Ntab0207080	TBG1
	blue	500299	Ntab0593090	TBG1
	blue	500424	Ntab0208550	AT1G78060
	blue	500425	Ntab0896500	AT1G78060
	blue	500603	Ntab0210420	HTA6
	blue	500888	Ntab0720140	FAP3
	blue	501014	Ntab0664440	YLMG2
	blue	501018	Ntab0215610	ER
	blue	501019	Ntab0664470	ER
	blue	501061	Ntab0216200	CIB1
	blue	501100	Ntab0216570	PETE
	blue	501118	Ntab0216730	LOC4335222
	blue	501227	Ntab0217800	CRR1
	blue	501228	Ntab0630560	CRR1
	blue	501410	Ntab0219020	AT5G52780
	blue	501611	Ntab0220890
	blue	501764	Ntab0222870	HBI1
	blue	502025	Ntab0226750	BGLU44
	blue	502026	Ntab0226780	BGLU44
	blue	502027	Ntab0635570	BGLU44
	blue	502158	Ntab0228260	EXPA1
	blue	502159	Ntab0983930	EXPA1
	blue	502167	Ntab0228320	PnsL2
	blue	502168	Ntab0301940	PnsL2
	blue	502390	Ntab0231250	PSAG
	blue	502391	Ntab0408690	PSAG
	blue	502392	Ntab0408720	PSAG
	blue	502731	Ntab0235780	LOC107821645
	blue	502732	Ntab0443410	LOC107821645
	blue	502770	Ntab0236030	PSAL
	blue	502771	Ntab0236040
	blue	502772	Ntab0983240	PSAL
	blue	502854	Ntab0236630
	blue	503011	Ntab0238560
	blue	503119	Ntab0240010
	blue	503219	Ntab0241120	LNG2
	blue	503220	Ntab0427120	LNG2
	blue	503680	Ntab0247190
	blue	503714	Ntab0247510	HBI1
	blue	503953	Ntab0250800	LTPG2
	blue	503954	Ntab0683920	LTPG2
	blue	504105	Ntab0252250	CP12-2
	blue	504266	Ntab0254460
	blue	504564	Ntab0257460
	blue	504912	Ntab0690760	LOC107791848
	blue	504913	Ntab0261700	LOC107791848
	blue	505294	Ntab0267260
	blue	505295	Ntab0396350
	blue	505308	Ntab0267430	ROPGEF7
	blue	505351	Ntab0938340
	blue	505376	Ntab0268240
	blue	505384	Ntab0268300	GH9B5
	blue	505673	Ntab0271830	CAB6A
	blue	505674	Ntab0988010	CAB6A
	blue	505781	Ntab0273000	CRB
	blue	505782	Ntab0507430	CRB
	blue	506043	Ntab0276090	AT2G43560
	blue	506044	Ntab0276100	FP6
	blue	506045	Ntab0743000	FP6
	blue	506177	Ntab0277520	EMB1444
	blue	506178	Ntab0975940	EMB1444
	blue	506417	Ntab0280220	PSAK
	blue	506429	Ntab0280380
	blue	506573	Ntab0282000	LOC4337351
	blue	506696	Ntab0283590	PERK12
	blue	506697	Ntab0749800	PERK13
	blue	506709	Ntab0283700	PIP3
	blue	506747	Ntab0399440	GPAT4
	blue	506772	Ntab0284350
	blue	506773	Ntab0356870
	blue	506774	Ntab0427460
	blue	506799	Ntab0284690
	blue	506931	Ntab0285990	SLP2
	blue	506932	Ntab0401290	SLP2
	blue	506933	Ntab0286010	ARA12
	blue	506934	Ntab0315830	ARA12
	blue	506935	Ntab0286040	ARA12
	blue	507241	Ntab0289500
	blue	507242	Ntab0508340
	blue	507325	Ntab0290880
	blue	507326	Ntab0510630
	blue	507360	Ntab0291170	LOC104210868
	blue	507361	Ntab0291190	LOC104210868
	blue	507362	Ntab0291160	LOC104210868
	blue	507365	Ntab0319490	LOC104210868
	blue	507596	Ntab0294560
	blue	507630	Ntab0294930	LOC4344713
	blue	507859	Ntab0298310	BMY1
	blue	507898	Ntab0298620	FLA8
	blue	507899	Ntab0544550	FLA8
	blue	507912	Ntab0298950
	blue	507913	Ntab0496230
	blue	508002	Ntab0299770	AT4G02530
	blue	508239	Ntab0185170	SLD2
	blue	508634	Ntab0308180
	blue	508818	Ntab0310140	XTH7
	blue	508819	Ntab0523250	XTH7
	blue	508820	Ntab0310160	XTH6
	blue	508821	Ntab0523230	XTH7
	blue	509180	Ntab0314410	LOC107763446
	blue	509247	Ntab0315540	LOC4328586
	blue	509283	Ntab0315980
	blue	509392	Ntab0317550
	blue	509393	Ntab0550900
	blue	509394	Ntab0720050
	blue	509409	Ntab0317870	LOC18770577
	blue	509440	Ntab0318180	AT4G30170
	blue	509478	Ntab0318930	PME2
	blue	509519	Ntab0319440	LOC104210868
	blue	509520	Ntab0319460	LOC104210868
	blue	509889	Ntab0325030	LOC18770577
	blue	510179	Ntab0328400	Rv2859c
	blue	510351	Ntab0330530	FLA2
	blue	510400	Ntab0331290	J20
	blue	510687	Ntab0486010	GSO1
	blue	510798	Ntab0336850	CSLA02
	blue	510799	Ntab0741150	CSLA02
	blue	511084	Ntab0342100
	blue	511126	Ntab0342540
	blue	511127	Ntab0398880	LHCA4
	blue	511129	Ntab0342590	GASA6
	blue	511590	Ntab0349810
	blue	511889	Ntab0354410	AT4G13710
	blue	511890	Ntab0424290	AT4G13710
	blue	511949	Ntab0885760	AT1G22490
	blue	512302	Ntab0360770	FAD5
	blue	512309	Ntab0360880	PnsB1
	blue	512310	Ntab0571080	PnsB1
	blue	512408	Ntab0362270	GATA12
	blue	512409	Ntab0052980	GATA12
	blue	512546	Ntab0405630
	blue	512689	Ntab0366740	AT5G25630
	blue	512690	Ntab0373300	AT5G25630
	blue	513267	Ntab0374050	AT2G18980
	blue	513543	Ntab0377320	EXPA15
	blue	513544	Ntab0792040	EXPA15
	blue	514110	Ntab0386090
	blue	514111	Ntab0870470
	blue	514446	Ntab0391370	AT1G67750
	blue	514483	Ntab0391770	AT1G29500
	blue	514495	Ntab0391880	AT1G29500
	blue	514567	Ntab0255120
	blue	514603	Ntab0397880
	blue	514608	Ntab0392970	AT1G49380
	blue	514609	Ntab0397850	AT1G49380
	blue	514693	Ntab0394300	AT1G47480
	blue	514796	Ntab0395910	CAB13
	blue	515002	Ntab0748380	GPAT4
	blue	515010	Ntab0399510	PCAS-2
	blue	515158	Ntab0401880	NdhU
	blue	515175	Ntab0402520	CAB13
	blue	515199	Ntab0402940
	blue	516699	Ntab0427220
	blue	516700	Ntab0432370
	blue	516840	Ntab0429430
	blue	516848	Ntab0429520
	blue	517231	Ntab0436040	Pnsl5
	blue	517232	Ntab0713550	Pnsl5
	blue	517233	Ntab0956360	Pnsl5
	blue	517402	Ntab0438080	NF-YB3
	blue	517581	Ntab0440730	LOC107773232
	blue	517582	Ntab0942410	LOC107764358
	blue	517585	Ntab0440750	LOC107773232
	blue	517586	Ntab0440760	LOC107773232
	blue	517587	Ntab0440770	LOC107764358
	blue	517588	Ntab0440780	LOC107773232
	blue	517589	Ntab0440790	LOC107773232
	blue	517590	Ntab0942300	LOC107764358
	blue	517592	Ntab0440800	LOC107764358
	blue	517595	Ntab0440820
	blue	517596	Ntab0440830	LOC107764358
	blue	517802	Ntab0443110	SEOR1
	blue	517803	Ntab0608520	SEOR1
	blue	517852	Ntab0443920
	blue	518040	Ntab0447640	AT3G52960
	blue	518507	Ntab0455320	CAB6A
	blue	518850	Ntab0052760	AT3G49220
	blue	518851	Ntab0824660	AT3G49220
	blue	518935	Ntab0461360
	blue	518936	Ntab0582260
	blue	519472	Ntab0468540	ABCB19
	blue	519473	Ntab0610940	ABCB19
	blue	520040	Ntab0478030	TS
	blue	520041	Ntab0856800	TS
	blue	520050	Ntab0478240
	blue	520068	Ntab0420730
	blue	520310	Ntab0482470	NDF5
	blue	520436	Ntab0485100
	blue	520444	Ntab0485180
	blue	520782	Ntab0671450	CHUP1
	blue	520819	Ntab0490680	AT5G45950
	blue	520820	Ntab0671710	AT5G45950
	blue	520983	Ntab0493260	AZI1
	blue	520984	Ntab0987030	AZI1
	blue	521654	Ntab0868550	GH9C2
	blue	521699	Ntab0505500	CT-BMY
	blue	522030	Ntab0511460	LHCA4
	blue	522174	Ntab0513520
	blue	522283	Ntab0514500	NF-YB3
	blue	522437	Ntab0516810	LOC4324159
	blue	522438	Ntab0618210	LOC4324159
	blue	522919	Ntab0524720
	blue	523201	Ntab0529170	PSAO
	blue	523383	Ntab0653200
	blue	523540	Ntab0533700	PSAO
	blue	523661	Ntab0535470
	blue	523662	Ntab0777320
	blue	523695	Ntab0536540	AT5G22580
	blue	523748	Ntab0537390	AT3G07010
	blue	523997	Ntab0541680	AT2G43560
	blue	524138	Ntab0114310	LOC18770577
	blue	524139	Ntab0887330	LOC18770577
	blue	524300	Ntab0546170	AT1G18170
	blue	524717	Ntab0554240
	blue	524772	Ntab0555180
	blue	524981	Ntab0559250	AT3G20015
	blue	525377	Ntab0565550
	blue	525497	Ntab0567430	ATX1
	blue	526460	Ntab0584180
	blue	526461	Ntab0621860
	blue	526604	Ntab0586590	IQD1
	blue	526672	Ntab0126680	AT4G06744
	blue	527014	Ntab0594330	LOC107807254
	blue	527169	Ntab0596820
	blue	527170	Ntab0890280
	blue	527358	Ntab0599990	Glo1
	blue	527366	Ntab0600160	DRT100
	blue	528428	Ntab0618430	CIB1
	blue	528682	Ntab0755640	AT3G63540
	blue	528683	Ntab0220340	AT3G63540
	blue	528977	Ntab0628170	LOC107820252
	blue	528978	Ntab0977030	LOC107820252
	blue	529305	Ntab0635220	AT5G53490
	blue	529322	Ntab0635680	AT1G18170
	blue	529323	Ntab0697080	AT1G18170
	blue	529487	Ntab0638530	AT5G18600
	blue	529691	Ntab0641290
	blue	529957	Ntab0646480	DELTA-TIP
	blue	530051	Ntab0648720	WLIM1
	blue	530204	Ntab0651870	LOC4339353
	blue	530251	Ntab0652420
	blue	530742	Ntab0660840
	blue	530771	Ntab0661310
	blue	531051	Ntab0667640
	blue	531055	Ntab0667730
	blue	531156	Ntab0668770
	blue	531235	Ntab0670090
	blue	531236	Ntab0842690	LOC107807254
	blue	532056	Ntab0685320	AT1G71695
	blue	532247	Ntab0689090	WCRKC1
	blue	532549	Ntab0693410	PSRP3/1
	blue	532550	Ntab0975520	PSRP3/1
	blue	532564	Ntab0693520	XYL1
	blue	532660	Ntab0695540	TCP4
	blue	532661	Ntab0767320	TCP4
	blue	533143	Ntab0705120
	blue	533532	Ntab0712170	emb1473
	blue	533533	Ntab0715270	emb1473
	blue	533569	Ntab0713090	APA1
	blue	533570	Ntab0913650	LOC4339639
	blue	533612	Ntab0714420	LrgB
	blue	534329	Ntab0728570	AT5G53490
	blue	534648	Ntab0733610	LOC4326537
	blue	534972	Ntab0740480	AT1G22690
	blue	535053	Ntab0741440	SCPL51
	blue	535121	Ntab0743010	AT2G43560
	blue	535231	Ntab0745380	LOC18770577
	blue	535260	Ntab0745830	Glo1
	blue	535261	Ntab0890850	Glo1
	blue	535275	Ntab0746120	PMEU1
	blue	535432	Ntab0284090	PCAS-2
	blue	535467	Ntab0749620	PIP3
	blue	535500	Ntab0749980	PRP4
	blue	535501	Ntab0886530	PRP4
	blue	535824	Ntab0754670	BGAL3
	blue	535874	Ntab0755520	DRT100
	blue	536022	Ntab0758170
	blue	536599	Ntab0768330	TPS1
	blue	536600	Ntab0879270	TPS1
	blue	536601	Ntab0822630	TPS1
	blue	536657	Ntab0768950
	blue	536706	Ntab0849250	AT1G29500
	blue	536908	Ntab0772660	FLA2
	blue	536922	Ntab0772770	LOC102594145
	blue	536923	Ntab0900630	LOC102594145
	blue	536960	Ntab0773020
	blue	536970	Ntab0773320	APA1
	blue	536971	Ntab0874540	APA1
	blue	537085	Ntab0775990	PnsL3
	blue	537086	Ntab0776010
	blue	537087	Ntab0942310	LOC107764358
	blue	537379	Ntab0782400	PRXR1
	blue	537380	Ntab0799900	PRXR1
	blue	537507	Ntab0783870	LOC107809147
	blue	537569	Ntab0785130	LOC104242194
	blue	537752	Ntab0788990	CT-BMY
	blue	538130	Ntab0229560	LOC18770577
	blue	538313	Ntab0800730	LOC9270874
	blue	538330	Ntab0024670	LOC100787768
	blue	538488	Ntab0804240	RL6
	blue	538489	Ntab0921360	RL6
	blue	538501	Ntab0804360
	blue	538502	Ntab0921470
	blue	538562	Ntab0805190	BGAL3
	blue	538671	Ntab0806990
	blue	538721	Ntab0888400	AT5G01610
	blue	539215	Ntab0162210
	blue	539321	Ntab0099070	AT1G67750
	blue	539351	Ntab0130960	PIP3
	blue	539497	Ntab0823680
	blue	539716	Ntab0829000
	blue	539764	Ntab0830050	PLA2-ALPHA
	blue	540024	Ntab0836070
	blue	540025	Ntab0360220
	blue	540059	Ntab0836900	PETE
	blue	540274	Ntab0841640	WAT1
	blue	540275	Ntab0844080	WAT1
	blue	540430	Ntab0928070	BBX15
	blue	540527	Ntab0848140
	blue	540528	Ntab0953020
	blue	540534	Ntab0952880	CAX3
	blue	540545	Ntab0848420	PTAC16
	blue	540908	Ntab0855410	LOC107763446
	blue	541463	Ntab0867490
	blue	541741	Ntab0873710
	blue	541883	Ntab0878100	AT3G16370
	blue	542143	Ntab0883690	PHAVU_002G160200g
	blue	542144	Ntab0907500	PHAVU_002G160200g
	blue	542202	Ntab0885450	MTERF3
	blue	542316	Ntab0888820	LOC107809147
	blue	543116	Ntab0906490	LOC104242194
	blue	543326	Ntab0911440	ARA12
	blue	543533	Ntab0916600	AT1G74070
	blue	543782	Ntab0923120
	blue	543783	Ntab0923270
	blue	543793	Ntab0923260
	blue	544041	Ntab0929410	DELTA-TIP
	blue	544251	Ntab0962140	FLA7
	blue	544648	Ntab0942280	Cab-3C
	blue	544649	Ntab0942290
	blue	544650	Ntab0942330	LOC107764358
	blue	544651	Ntab0942340	LOC107764358
	blue	544652	Ntab0942350	LOC107773232
	blue	544653	Ntab0942390	LOC107773232
	blue	544654	Ntab0942360	LOC107773232
	blue	544655	Ntab0942380	LOC107773232
	blue	544713	Ntab0943640	GUN4
	blue	545079	Ntab0952070	AT4G06744
	blue	545171	Ntab0954390
	blue	545362	Ntab0958960	CAB6A
	blue	545794	Ntab0970450	AT3G20015
	blue	545957	Ntab0975000	GH9B5
	blue	546370	Ntab0986980	AT4G02530
	blue	546453	Ntab0989430
	blue	480098	Ntab0001320	RD26
	blue	480099	Ntab0882450	RD26
	blue	485564	Ntab0581500
	blue	486480	Ntab0058410	CIPK7
	blue	487697	Ntab0070150
	blue	489158	Ntab0559470	ZIFL1
	blue	489482	Ntab0088560
	blue	490133	Ntab0095450	MGL
	blue	490134	Ntab0429240	MGL
	blue	490522	Ntab0098830
	blue	491370	Ntab0292760	AT1G11330
	blue	491371	Ntab0108090	AT1G11300
	blue	492619	Ntab0121250	CYP81D11
	blue	494160	Ntab0136650	HSFB3
	blue	494161	Ntab0419920	HSFB3
	blue	494194	Ntab0136900	AAE3
	blue	495346	Ntab0149500
	blue	495347	Ntab0163900
	blue	496239	Ntab0668120	WRKY40
	blue	497573	Ntab0172520	YBR287W
	blue	497574	Ntab0229020	SPAC5D6.04
	blue	497769	Ntab0175080	AT1G07870
	blue	497770	Ntab0517510	AT1G07870
	blue	498883	Ntab0186990	DUR3
	blue	498884	Ntab0943330	DUR3
	blue	498922	Ntab0870520
	blue	500419	Ntab0208490	SPBC2A9.03
	blue	501303	Ntab0218310	AAE3
	blue	501582	Ntab0220520	LOC107781126
	blue	501583	Ntab0263610	LOC107781126
	blue	501584	Ntab0263620	LOC107781126
	blue	503131	Ntab0240190	WSD1
	blue	504183	Ntab0253110	LOC4326566
	blue	504295	Ntab0259200	DDB_G0268948
	blue	504296	Ntab0700760	DDB_G0268948
	blue	504297	Ntab0255000	DDB_G0268948
	blue	504298	Ntab0700780	DDB_G0268948
	blue	504425	Ntab0256280
	blue	504426	Ntab0694460
	blue	504838	Ntab0260830
	blue	505842	Ntab0273840	MYB108
	blue	507533	Ntab0293510
	blue	507824	Ntab0297920	GPT2
	blue	507825	Ntab0345560	GPT2
	blue	508604	Ntab0985150	AT4G03230
	blue	511449	Ntab0371610	VPE
	blue	512111	Ntab0358060
	blue	512112	Ntab0396870
	blue	512113	Ntab0697990
	blue	512114	Ntab0358070
	blue	512398	Ntab0362140	AT2G47880
	blue	512399	Ntab0561170	AT2G47880
	blue	514525	Ntab0392260
	blue	514526	Ntab0677120	DEPTOR
	blue	514861	Ntab0435320
	blue	514862	Ntab0473410
	blue	516051	Ntab0417200	MSS1
	blue	516052	Ntab0906420	MSS1
	blue	516148	Ntab0418700	LOC4333919
	blue	516149	Ntab0529310	LOC4349087
	blue	517415	Ntab0438210
	blue	517922	Ntab0445460	CRK2
	blue	517923	Ntab0676950	CRK2
	blue	518055	Ntab0448160	NRT2.5
	blue	518056	Ntab0737380	NRT2.5
	blue	519484	Ntab0468630
	blue	519620	Ntab0470650	AT5G38710
	blue	519621	Ntab0515620	AT5G38710
	blue	519622	Ntab0470660	ERD5
	blue	519623	Ntab0515650	ERD5
	blue	519624	Ntab0470670	AT5G38710
	blue	519713	Ntab0471930	YIL082W-A
	blue	519778	Ntab0768920
	blue	520331	Ntab0482840
	blue	521967	Ntab0510170
	blue	524217	Ntab0544810	LOC107802704
	blue	524309	Ntab0546280
	blue	526117	Ntab0648600	RXW8
	blue	529072	Ntab0630800
	blue	531894	Ntab0385290
	blue	532446	Ntab0692390	ACO3
	blue	533678	Ntab0715670	TCP11L2
	blue	534630	Ntab0733270	NAC1
	blue	534631	Ntab0780210	NAC1
	blue	534678	Ntab0733820	gst23
	blue	536389	Ntab0765010	XTH30
	blue	536390	Ntab0935520	XTH30
	blue	536746	Ntab0770170	MLO1
	blue	537005	Ntab0774090	GSTU7
	blue	537530	Ntab0169350	RER1
	blue	537626	Ntab0786930
	blue	538643	Ntab0806550	NAC2
	blue	538644	Ntab0917420	NAC2
	blue	539171	Ntab0817330
	blue	539172	Ntab0817340
	blue	539201	Ntab0818090	LHT1
	blue	539450	Ntab0822840	YGR109W-B
	blue	542672	Ntab0896570	SPBC2A9.03
	blue	543120	Ntab0906560	RLK1
	blue	543423	Ntab0913900
	blue	543535	Ntab0916650
	blue	544278	Ntab0934800
	blue	545267	Ntab0957080	WSD1
	blue	545572	Ntab0964550	GID1B
	blue	483800	Ntab0034070	LOC107776229
	blue	483801	Ntab0938050	LOC107776229
	blue	483802	Ntab0938060	LOC107776229
	blue	484476	Ntab0237820	setd3
	blue	485444	Ntab0048400
	blue	485447	Ntab0048420
	blue	485796	Ntab0052050	HEME1
	blue	485797	Ntab0776910	HEME1
	blue	486491	Ntab0058490	PnsB5
	blue	486492	Ntab0100450	PnsB5
	blue	486921	Ntab0062770
	blue	488964	Ntab0083160	AT2G26690
	blue	488965	Ntab0196940	AT2G26690
	blue	489794	Ntab0092080	AT2G41710
	blue	492052	Ntab0114700	MENG
	blue	497979	Ntab0177280	TROL
	blue	499272	Ntab0820630
	blue	499526	Ntab0198570
	blue	500749	Ntab0436770	ATHB13
	blue	501013	Ntab0215580	YLMG2
	blue	502145	Ntab0228160	AT3G19950
	blue	506262	Ntab0352360	AT5G22620
	blue	508657	Ntab0308360
	blue	512181	Ntab0359170	LBD37
	blue	519745	Ntab0472640	LOC101220615
	blue	519746	Ntab0590550	LOC101220615
	blue	520551	Ntab0486570	AT4G21770
	blue	521284	Ntab0602500
	blue	524873	Ntab0557420	CML30
	blue	524879	Ntab0557480	CML30
	blue	525180	Ntab0562300	coq-5
	blue	529209	Ntab0633510
	blue	529865	Ntab0644330
	blue	531189	Ntab0775620	BGLU17
	blue	534031	Ntab0722680
	blue	536266	Ntab0402880
	blue	536329	Ntab0764410
	blue	537135	Ntab0052110	LAT52
	blue	537364	Ntab0782170	AT4G21770
	blue	538590	Ntab0805760	AT5G65660
	blue	540071	Ntab0837080	LOC4335222
	blue	541244	Ntab0863000	AT3G15810
	blue	542116	Ntab0883510	SP1L5
	blue	543867	Ntab0925390
	blue	545928	Ntab0974190	AT1G03020
	blue	545954	Ntab0974950	AT1G47900
	blue	482302	Ntab0018850	AT2G33730
	blue	482303	Ntab0018910	AT2G33730
	blue	482896	Ntab0024810	EDS5
	blue	485324	Ntab0047700	ATX1
	blue	485566	Ntab0864160
	blue	488695	Ntab0243630	AT3G46220
	blue	488886	Ntab0082400
	blue	492804	Ntab0123080	AT3G14260
	blue	497690	Ntab0174400
	blue	497691	Ntab0290380
	blue	500258	Ntab0633770
	blue	506839	Ntab0723830	AT1G17850
	blue	508345	Ntab0304520
	blue	515192	Ntab0602090	LOC106452325
	blue	516618	Ntab0425750	LOC107774014
	blue	518288	Ntab0451610
	blue	518424	Ntab0453980
	blue	520628	Ntab0487900
	blue	521359	Ntab0499570
	blue	522862	Ntab0524080
	blue	526273	Ntab0580540
	blue	527707	Ntab0680950	AT3G50280
	blue	528143	Ntab0612640
	blue	528605	Ntab0620880	ypeP
	blue	529363	Ntab0398670	IMPA-2
	blue	529886	Ntab0644690	Lypla2
	blue	529887	Ntab0862730	Lypla2
	blue	532229	Ntab0688740
	blue	532616	Ntab0694740
	blue	533397	Ntab0709670	MAN6
	blue	534300	Ntab0727980	HB-7
	blue	534443	Ntab0730060
	blue	535796	Ntab0754080
	blue	536687	Ntab0769180
	blue	536850	Ntab0584670
	blue	536855	Ntab0771980
	blue	540289	Ntab0841900
	blue	541321	Ntab0865330
	blue	541573	Ntab0870120
	blue	542357	Ntab0889700
	blue	543284	Ntab0555390
	blue	544520	Ntab0939100	CER2
	blue	545063	Ntab0951530
	blue	528076	Ntab0611570
	blue	483500	Ntab0031030
	blue	483501	Ntab0932830
	blue	490873	Ntab0102500	RWP1
	blue	501585	Ntab0220530
	brown	510340	Ntab0744470	lTTS1	Sterol metabolism
	brown	541366	Ntab0865890	cPT4	Sterol metabolism
	brown	492647	Ntab0121450	LOC107761482	Phenylpropanoids and flavonoid metabolism
	brown	492648	Ntab0163050	LOC107761482	Phenylpropanoids and flavonoid metabolism
	brown	492649	Ntab0163060	LOC107761482	Phenylpropanoids and flavonoid metabolism
	brown	502707	Ntab0235630		Phenylpropanoids and flavonoid metabolism
	brown	540705	Ntab0851330	CYP98A3	Phenylpropanoids and flavonoid metabolism
	brown	509777	Ntab0323830	FADA	Lipid metabolism
	brown	509778	Ntab0672480	FADA	Lipid metabolism
	brown	494591	Ntab0141080	LOC107868281	Carotenoid metabolism
	brown	494592	Ntab0582610	LOC107868281	Carotenoid metabolism
	brown	481326	Ntab0173320	AT1G77090
	brown	481803	Ntab0014520	FRO6
	brown	481804	Ntab0203320	FRO6
	brown	481805	Ntab0203330	FRO7
	brown	482330	Ntab0019050	AT2G26690
	brown	483209	Ntab0028260	GATL3
	brown	483210	Ntab0806020	GATL3
	brown	484959	Ntab0044570
	brown	484960	Ntab0489470
	brown	486357	Ntab0057530	CaS
	brown	486976	Ntab0063240	ERD3
	brown	487088	Ntab0064310	UGT74E2
	brown	487880	Ntab0072130
	brown	488961	Ntab0083140
	brown	489142	Ntab0085310
	brown	490157	Ntab0095630	GBSS
	brown	491265	Ntab0107260
	brown	491525	Ntab0109610	PGR5
	brown	494135	Ntab0136520	GUN5
	brown	494136	Ntab0292680	GUN5
	brown	495093	Ntab0147030	FLA9
	brown	495415	Ntab0264480	LOC4339756
	brown	496301	Ntab0160110
	brown	497850	Ntab0175880	AT3G28850
	brown	498918	Ntab0187630
	brown	499583	Ntab0199120	hdhd3.L
	brown	499584	Ntab0269120	hdhd3.L
	brown	500158	Ntab0205440	PSAO
	brown	500159	Ntab0338370	PSAO
	brown	500283	Ntab0206990
	brown	500284	Ntab0957970
	brown	500292	Ntab0207040	PEPC1
	brown	500648	Ntab0211140	NT5C2
	brown	500649	Ntab0844620	NT5C2
	brown	500882	Ntab0214390	SPS1
	brown	500883	Ntab0720120	SPS1
	brown	502654	Ntab0235040
	brown	504608	Ntab0257990	UMAMIT36
	brown	505626	Ntab0747620
	brown	505641	Ntab0331450	TDT
	brown	505642	Ntab0343740	TDT
	brown	505976	Ntab0275480	AT1G44000
	brown	505977	Ntab0696290	AT1G44000
	brown	507506	Ntab0292960	CH1
	brown	509375	Ntab0317340	CAJ1
	brown	509644	Ntab0321830
	brown	509645	Ntab0372730
	brown	510935	Ntab0396670	PRR5
	brown	510945	Ntab0339610
	brown	512123	Ntab0358260	PGR5
	brown	513399	Ntab0375980	LOC107819807
	brown	513401	Ntab0876610	LOC107819807
	brown	513418	Ntab0876510	UVR8
	brown	514320	Ntab0389890
	brown	514321	Ntab0568660
	brown	514362	Ntab0980370
	brown	515959	Ntab0416060
	brown	517162	Ntab0435010
	brown	517745	Ntab0442300	SULTR3;1
	brown	517746	Ntab0560660	SULTR3;1
	brown	519197	Ntab0465370
	brown	519634	Ntab0470750	COL2
	brown	519635	Ntab0515740	COL2
	brown	522037	Ntab0511500	AT4G14270
	brown	523636	Ntab0535270	UMAMIT36
	brown	524010	Ntab0490030	COL5
	brown	524989	Ntab0559380
	brown	526445	Ntab0583900	HOS3-1
	brown	527042	Ntab0595000	PMEU1
	brown	527454	Ntab0601070	BBX32
	brown	529731	Ntab0642030	RVE8
	brown	529732	Ntab0708300	RVE8
	brown	530750	Ntab0661000	IAA29
	brown	531481	Ntab0724670	LOC107766502
	brown	532054	Ntab0685300	AT1G71695
	brown	532055	Ntab0732650	AT1G71695
	brown	534183	Ntab0725540	AT3G28850
	brown	534184	Ntab0936270	AT3G28850
	brown	536468	Ntab0766250	CYP707A4
	brown	536991	Ntab0773790	GBSS
	brown	537101	Ntab0776200	BBX9
	brown	537123	Ntab0776600	TAT7
	brown	537398	Ntab0782520	43191
	brown	537399	Ntab0800070	43191
	brown	537524	Ntab0784350
	brown	538095	Ntab0272900	STH
	brown	538213	Ntab0798350	J20
	brown	538245	Ntab0799110
	brown	540108	Ntab0837810
	brown	543138	Ntab0906810	SIGE
	brown	543139	Ntab0925660	SIGE
	brown	545009	Ntab0950370	ACA1
	brown	545196	Ntab0955250	TRXF1
	brown	545252	Ntab0956660	RPT2
	brown	545253	Ntab0987820	RPT2
	brown	545383	Ntab0634870
	brown	545525	Ntab0963190	FRO7
	brown	546149	Ntab0980070	PHT4;5
	brown	488298	Ntab0076580	BBX32
	brown	489156	Ntab0085450	ZIFL1
	brown	490523	Ntab0345590
	brown	495960	Ntab0155740
	brown	498394	Ntab0182130	BBX32
	brown	498921	Ntab0187660
	brown	499067	Ntab0189700	BBX32
	brown	500519	Ntab0209620	HB-7
	brown	502996	Ntab0238440
	brown	504219	Ntab0253470
	brown	505070	Ntab0263790	LOC4348359
	brown	505071	Ntab0074920	LOC4348359
	brown	505949	Ntab0275050	PUP3
	brown	511502	Ntab0348700	INT2
	brown	511503	Ntab0596270	INT2
	brown	512289	Ntab0360550
	brown	518275	Ntab0556620	UVR8
	brown	520864	Ntab0491050	FRO2
	brown	521403	Ntab0500520	CT-BMY
	brown	523921	Ntab0845980	AT2G36780
	brown	527562	Ntab0603490	AT2G36780
	brown	530230	Ntab0652200
	brown	536910	Ntab0772680	AT4G16360
	brown	544679	Ntab0942890
	brown	544720	Ntab0943830	INT1
	brown	544721	Ntab0752560	INT1
	brown	481892	Ntab0109300
	brown	483038	Ntab0026460	GLT1
	brown	483039	Ntab0907060	GLT1
	brown	483995	Ntab0951960
	brown	485794	Ntab0052030	MBF1B
	brown	485850	Ntab0052460	AGL20
	brown	490525	Ntab0345600
	brown	492642	Ntab0121410	LOC107948867
	brown	492643	Ntab0834510	gpsn2
	brown	493047	Ntab0312110	AT4G14240
	brown	494807	Ntab0143400	AT4G37530
	brown	494808	Ntab0327720	AT2G18980
	brown	496754	Ntab0165010	AT3G26020
	brown	497135	Ntab0168770	AT3G62270
	brown	497136	Ntab0936780	BOR1
	brown	497672	Ntab0460540
	brown	498571	Ntab0553520	DHS2
	brown	501189	Ntab0527830
	brown	501661	Ntab0221520
	brown	501662	Ntab0966500
	brown	505452	Ntab0262170	BOU
	brown	507574	Ntab0294220
	brown	508813	Ntab0310060	LOC107766502
	brown	509843	Ntab0324500	AT2G16890
	brown	510934	Ntab0339540	PRR5
	brown	515195	Ntab0402920
	brown	517909	Ntab0445340	AT1G20640
	brown	518708	Ntab0953280	F37H8.5
	brown	518963	Ntab0461750	PIP2A
	brown	518964	Ntab0700700	PIP2B
	brown	518965	Ntab0700680	PIP2A
	brown	518966	Ntab0461760	pip2e
	brown	518977	Ntab0461950	AT2G37130
	brown	519605	Ntab0470440	AT2G23790
	brown	519606	Ntab0522110	AT2G23790
	brown	523099	Ntab0947930	BBX19
	brown	523664	Ntab0777350	TPS9
	brown	534327	Ntab0728550	AT3G02360
	brown	534452	Ntab0730300
	brown	535931	Ntab0756900	GTR2
	brown	537988	Ntab0793640
	brown	541842	Ntab0876980	CBG03338
	brown	542713	Ntab0897700	LOC4334554
	brown	542714	Ntab0340030	LOC4334554
	brown	543419	Ntab0913700
	brown	544309	Ntab0935340
	brown	491696	Ntab0111350
	brown	493650	Ntab0131090	STY46
	brown	500369	Ntab0207970	CRY1
	brown	505895	Ntab0274390
	brown	508553	Ntab0476320	MIOX1
	brown	508554	Ntab0335720	MIOX1
	brown	508599	Ntab0985190	LPR1
	brown	510301	Ntab0781040	ER1
	brown	510303	Ntab0329930	ER1
	brown	511406	Ntab0347180	Kpna5
	brown	511407	Ntab0626460	IMPA-1
	brown	514361	Ntab0390220	WDR86
	brown	527759	Ntab0606510	LysoPL2
	brown	530123	Ntab0650370
	brown	533304	Ntab0708280	AP2
	brown	537142	Ntab0776940	MBF1B
	brown	537393	Ntab0782480
	brown	538017	Ntab0794140	MAF1
	brown	540203	Ntab0839730
	brown	545161	Ntab0450480
	brown	480636	Ntab0004980	A/N-InvA
	brown	480637	Ntab0816270	A/N-InvA
	brown	481706	Ntab0013740	AT1G07650
	brown	481707	Ntab0106840	AT1G07650
	brown	482519	Ntab0020670	QUL1
	brown	488074	Ntab0074340	LysoPL2
	brown	492461	Ntab0120100	LOC102577743
	brown	492462	Ntab0486940	LOC102577743
	brown	494202	Ntab0137070	AT4G19420
	brown	494203	Ntab0530900	AT4G19420
	brown	494204	Ntab0771630	AT4G19420
	brown	494226	Ntab0137450	ERD15
	brown	495220	Ntab0148260
	brown	498541	Ntab0183320
	brown	498542	Ntab0550760
	brown	500396	Ntab0433270	ANNAT1
	brown	501852	Ntab0224250	SK32
	brown	506539	Ntab0281540	LOC107772524
	brown	508481	Ntab0306270	ATX1
	brown	508482	Ntab0403480	ATX1
	brown	511522	Ntab0348890	LOC102598898
	brown	511523	Ntab0484390	LOC102598898
	brown	511524	Ntab0768440	LOC102598898
	brown	511967	Ntab0356040	LOC107779725
	brown	518249	Ntab0451050
	brown	521404	Ntab0788980	CT-BMY
	brown	521617	Ntab0504430	AT4G18030
	brown	521618	Ntab0566990	AT4G18030
	brown	522103	Ntab0512370	DIN10
	brown	522104	Ntab0512680	DIN10
	brown	522105	Ntab0661160	DIN10
	brown	522309	Ntab0771790	CSLE1
	brown	523663	Ntab0535480	TPS9
	brown	523800	Ntab0538040	ERD15
	brown	525467	Ntab0789420	AT4G18030
	brown	525654	Ntab0569630	ARF11
	brown	527247	Ntab0786910	AT4G18380
	brown	527617	Ntab0026840	FP6
	brown	527730	Ntab0614090	CCC1
	brown	529749	Ntab0823230	ABS2
	brown	530561	Ntab0658370	AT2G48020
	brown	530562	Ntab0894840	AT2G48020
	brown	533227	Ntab0707140	BT1
	brown	533228	Ntab0906060	BT2
	brown	535472	Ntab0283630	FP6
	brown	536608	Ntab0768470	IPK2BETA
	brown	537446	Ntab0782840	AT4G22120
	brown	537447	Ntab0800440	AT4G22120
	brown	537453	Ntab0782890	SRF8
	brown	537866	Ntab0791340	LOC107779725
	brown	540172	Ntab0839030
	brown	541052	Ntab0858740	Asc-1
	brown	541945	Ntab0879660	RWA3
	brown	541946	Ntab0937890	RWA3
	brown	543019	Ntab0903460	LOC107772524
	brown	545175	Ntab0954440
	brown	479940	Ntab0000070	CG8370
	brown	480016	Ntab0000760	SIGA
	brown	480017	Ntab0253690	SIGA
	brown	480970	Ntab0387810	CIPK1
	brown	481040	Ntab0008280
	brown	481041	Ntab0087260
	brown	481083	Ntab0397260	MYB5
	brown	481251	Ntab0009680	AT2G36970
	brown	481579	Ntab0012300	AT2G01820
	brown	481580	Ntab0081790	AT2G01820
	brown	481746	Ntab0014210	PIF3
	brown	481865	Ntab0015090	FKD1
	brown	481866	Ntab0712940	FKD1
	brown	482377	Ntab0019560	YLS2
	brown	482618	Ntab0021870	BIM1
	brown	482727	Ntab0022990	LOC107796658
	brown	483401	Ntab0030170	AT1G67900
	brown	483402	Ntab0138100	AT1G67900
	brown	483666	Ntab0032730	DDB_G0272012
	brown	485460	Ntab0048540	JAC1
	brown	485461	Ntab0845060	JAC1
	brown	485559	Ntab0049730	AT2G36970
	brown	485703	Ntab0051220	CYP96A15
	brown	485704	Ntab0051130	CYP96A15
	brown	487092	Ntab0064330	UGT74E2
	brown	487093	Ntab0802850	UGT74E2
	brown	487223	Ntab0065410	UMAMIT4
	brown	487224	Ntab0382270	UMAMIT4
	brown	487229	Ntab0065440
	brown	487230	Ntab0440050
	brown	487368	Ntab0066540
	brown	487396	Ntab0067070	AT3G06240
	brown	487975	Ntab0073160	LOC4336971
	brown	488111	Ntab0074650	PPCK1
	brown	488188	Ntab0075370	NRT1:2
	brown	488291	Ntab0337940	pprA
	brown	488395	Ntab0077560
	brown	488396	Ntab0077610	LOC11407085
	brown	488397	Ntab0201720	LOC11407085
	brown	488610	Ntab0079930	CDF2
	brown	488611	Ntab0870320	CDF2
	brown	489315	Ntab0086890	CGA1
	brown	489494	Ntab0088690	CDF2
	brown	489841	Ntab0092550
	brown	489842	Ntab0129110
	brown	490067	Ntab0094600	AT3G57810
	brown	490220	Ntab0096160	PEPC1
	brown	490707	Ntab0616190	ABCC9
	brown	491264	Ntab0107200
	brown	491357	Ntab0108030	AT1G11410
	brown	491358	Ntab0292840	AT1G11340
	brown	491642	Ntab0110920
	brown	492228	Ntab0116270
	brown	492277	Ntab0116820	PHT4;5
	brown	492464	Ntab0120120	POGLUT1
	brown	492529	Ntab0240090	HB-2
	brown	493049	Ntab0125390
	brown	493725	Ntab0131730
	brown	493739	Ntab0131820
	brown	493951	Ntab0134320
	brown	493952	Ntab0414090
	brown	494004	Ntab0135190	HB-2
	brown	494583	Ntab0141030
	brown	494584	Ntab0582680
	brown	495070	Ntab0146810	CNGC18
	brown	495072	Ntab0146820	AT5G14880
	brown	495110	Ntab0147190
	brown	495111	Ntab0448270
	brown	495292	Ntab0148890
	brown	495723	Ntab0153450
	brown	495785	Ntab0154170	BOR4
	brown	495786	Ntab0154180	BOR4
	brown	495787	Ntab0235370	BOR4
	brown	495788	Ntab0916350	BOR4
	brown	496468	Ntab0162290	ELIP1
	brown	496564	Ntab0513210	4CL4
	brown	496766	Ntab0165100
	brown	496767	Ntab0179410
	brown	497306	Ntab0170410	LOC100244426
	brown	497424	Ntab0171590
	brown	497884	Ntab0176200	AT1G55290
	brown	497928	Ntab0176840	SPAC24B11.05
	brown	497929	Ntab0375790	SPAC24B11.05
	brown	498337	Ntab0181660	LOC107855034
	brown	499738	Ntab0903010
	brown	499951	Ntab0203500	SIP3
	brown	499970	Ntab0203630	LOC107796658
	brown	499971	Ntab0497060	LOC107796658
	brown	500302	Ntab0207110	HTH
	brown	500518	Ntab0209610	AT2G46690
	brown	500708	Ntab0729150	CYP83B1
	brown	500879	Ntab0214370
	brown	501073	Ntab0216290	AT2G16365
	brown	501337	Ntab0218510
	brown	501338	Ntab0841070
	brown	501453	Ntab0219390	AT1G51340
	brown	501547	Ntab0372260	MYB48
	brown	501548	Ntab0220080	MYB48
	brown	502150	Ntab0228190	CDF2
	brown	502151	Ntab0983830	CDF2
	brown	502928	Ntab0237580	PMI2
	brown	502963	Ntab0238110
	brown	503540	Ntab0245440	NF-YA7
	brown	503631	Ntab0246620	Rnf167
	brown	503655	Ntab0247240
	brown	503656	Ntab0247230
	brown	504479	Ntab0256600	ACS10
	brown	504480	Ntab0694910	ACS10
	brown	504880	Ntab0261320	LOC102577613
	brown	504881	Ntab0353080	LOC102577613
	brown	504947	Ntab0529720
	brown	505050	Ntab0263560	C/VIF1
	brown	505051	Ntab0294450	C/VIF1
	brown	505075	Ntab0263850
	brown	506182	Ntab0277560	CDF3
	brown	506183	Ntab0342560	CDF3
	brown	506199	Ntab0277690	NFD4
	brown	506360	Ntab0279500	AT4G22990
	brown	506571	Ntab0281980
	brown	507083	Ntab0715760	KT2/3
	brown	507100	Ntab0288140	AT3G10910
	brown	507376	Ntab0291310
	brown	507916	Ntab0298970
	brown	507917	Ntab0298980
	brown	508059	Ntab0300590	ACR4
	brown	508060	Ntab0824520	ACR4
	brown	508755	Ntab0309160	abhd17c
	brown	508756	Ntab0575720	abhd17c
	brown	508801	Ntab0309950	DOT3
	brown	508812	Ntab0310050
	brown	508993	Ntab0312200
	brown	509111	Ntab0313950
	brown	509269	Ntab0315880	BAT1
	brown	511327	Ntab0346130	LOC4330049
	brown	512403	Ntab0362200
	brown	512617	Ntab0365210	BLH8
	brown	512923	Ntab0369440
	brown	514169	Ntab0386760	AT1G20640
	brown	514170	Ntab0454600	AT1G20640
	brown	514226	Ntab0734810	LOC4327093
	brown	514496	Ntab0391890	SAUR20
	brown	515243	Ntab0403800	AT5G03980
	brown	515428	Ntab0406680	PIP5K6
	brown	515729	Ntab0412350	AT1G04880
	brown	515730	Ntab0701360	AT1G04880
	brown	515916	Ntab0415750
	brown	516047	Ntab0417130	AT1G55290
	brown	516279	Ntab0420750
	brown	516425	Ntab0621190
	brown	516463	Ntab0917260	AT1G11330
	brown	517723	Ntab0441930	NRT1:2
	brown	518126	Ntab0449330
	brown	518127	Ntab0759100
	brown	518186	Ntab0450250	SPA3
	brown	518187	Ntab0767610	SPA4
	brown	519398	Ntab0468070	AT3G63240
	brown	519399	Ntab0869500	AT3G63240
	brown	519950	Ntab0476580	AT5G13770
	brown	519951	Ntab0532310	AT5G13770
	brown	521278	Ntab0497710	RVE1
	brown	521279	Ntab0602520	RVE1
	brown	521396	Ntab0500460	SIP4
	brown	521397	Ntab0075710	SIP4
	brown	522192	Ntab0513650	AT5G55830
	brown	522193	Ntab0848850	AT5G55830
	brown	522473	Ntab0517570	AT2G36970
	brown	522474	Ntab0855510	AT2G36970
	brown	522707	Ntab0963240	CH1
	brown	522880	Ntab0524260
	brown	522881	Ntab0537170
	brown	523017	Ntab0526420
	brown	523294	Ntab0530640	RHA1B
	brown	524011	Ntab0633190	COL5
	brown	524651	Ntab0553020	UNE10
	brown	524652	Ntab0898720	UNE10
	brown	524919	Ntab0558140	EPR1
	brown	525216	Ntab0562640	KUP11
	brown	525217	Ntab0750780	KUP11
	brown	525340	Ntab0565080	AT2G16365
	brown	525959	Ntab0575210	PRK
	brown	525960	Ntab0879030	PRK
	brown	527005	Ntab0594130	AT2G26690
	brown	527213	Ntab0597310	WRKY35
	brown	527400	Ntab0600590	TAT7
	brown	527435	Ntab0600950	NAC2
	brown	527803	Ntab0607470	GID1C
	brown	527808	Ntab0654600	AT2G41820
	brown	528176	Ntab0613330	AT3G06240
	brown	528569	Ntab0620310	BBX32
	brown	528661	Ntab0621760	SR1
	brown	528781	Ntab0624600	PWD
	brown	528936	Ntab0627620	LOC107783257
	brown	528986	Ntab0628300
	brown	531257	Ntab0670490
	brown	532445	Ntab0692340	AT4G14450
	brown	532560	Ntab0975590	AT1G68570
	brown	532748	Ntab0697740
	brown	533068	Ntab0920430	HB-1
	brown	534097	Ntab0724580	AT2G40460
	brown	534102	Ntab0724680
	brown	534177	Ntab0725470	ABIL2
	brown	534178	Ntab0847950	ABIL2
	brown	534285	Ntab0727540	AT3G02910
	brown	534553	Ntab0731960	Rnf167
	brown	534695	Ntab0734150	BLH1
	brown	534696	Ntab0912550	BLH1
	brown	535378	Ntab0747300	AT2G40460
	brown	535782	Ntab0753850	EID1
	brown	535897	Ntab0755950	NF-YA7
	brown	536014	Ntab0757980
	brown	536453	Ntab0976800	AT1G47480
	brown	536455	Ntab0766150	AT1G19190
	brown	536699	Ntab0769370	PCS1
	brown	537542	Ntab0784870	RVE1
	brown	538298	Ntab0800640	AT2G21100
	brown	538346	Ntab0801080	AT2G16365
	brown	538523	Ntab0921590	MAN7
	brown	538661	Ntab0806890	LOC107783257
	brown	538708	Ntab0807260	LONRF1
	brown	538914	Ntab0091200	CYP707A4
	brown	539268	Ntab0819310	AT5G14880
	brown	539969	Ntab0834310
	brown	540133	Ntab0838110	ABCG22
	brown	540134	Ntab0980800	ABCG22
	brown	540604	Ntab0849520	PCS1
	brown	540706	Ntab0965840	CYP98A3
	brown	540730	Ntab0852160
	brown	542007	Ntab0881590	SR1
	brown	542204	Ntab0885520
	brown	542531	Ntab0893350
	brown	542669	Ntab0208610
	brown	543004	Ntab0903000
	brown	543005	Ntab0903040
	brown	544357	Ntab0936480	WRKY35
	brown	546028	Ntab0976820	AT1G19190
	green	538418	Ntab0803060	DGK1	Lipid metabolism
	green	480006	Ntab0162540	SWEET11
	green	480342	Ntab0692920	GSTU10
	green	480344	Ntab0692930	GSTU10
	green	485347	Ntab0047840
	green	485382	Ntab0048010	AT1G76405
	green	485417	Ntab0048200	CST
	green	485427	Ntab0048260
	green	486094	Ntab0055160
	green	486406	Ntab0486600	PUR2
	green	495091	Ntab0123970	SPBC1703.11
	green	496742	Ntab0179330	PUX1
	green	496744	Ntab0543090
	green	496755	Ntab0179350	AT3G26020
	green	498569	Ntab0183580	AT5G10350
	green	498726	Ntab0185380	PAP2
	green	500968	Ntab0214980	ZC3HC1
	green	500969	Ntab0265940	ZC3HC1
	green	501769	Ntab0247560	COAD
	green	503046	Ntab0791860	HYP1
	green	503697	Ntab0247390
	green	505117	Ntab0463130
	green	508598	Ntab0307580	LPR1
	green	508902	Ntab0673300	CER1
	green	509556	Ntab0320220	AT3G23940
	green	509557	Ntab0434880	AT3G23940
	green	510206	Ntab0328700
	green	510208	Ntab0919960	AT3G48860
	green	511384	Ntab0346740
	green	511856	Ntab0353850	LBD25
	green	512346	Ntab0361230	FDM1
	green	512347	Ntab0641850	FDM1
	green	513744	Ntab0379220
	green	515183	Ntab0402780
	green	515186	Ntab0402810	AT5G42250
	green	515191	Ntab0402840	LOC107766889
	green	515604	Ntab0664890
	green	515666	Ntab0410940	ROC7
	green	518085	Ntab0644020	AGL20
	green	518609	Ntab0456880
	green	520182	Ntab0480300	AT3G48860
	green	521249	Ntab0496910
	green	522464	Ntab0517450
	green	522592	Ntab0519240
	green	523007	Ntab0526240
	green	524105	Ntab0543110	AT1G48360
	green	524152	Ntab0887400
	green	524401	Ntab0547660
	green	524685	Ntab0553510	AT5G10350
	green	525320	Ntab0564770
	green	525321	Ntab0671000
	green	525852	Ntab0573780
	green	525940	Ntab0575000	AT5G49060
	green	528298	Ntab0615880
	green	529208	Ntab0035980
	green	529353	Ntab0636130	NPC1
	green	529649	Ntab0640790
	green	529682	Ntab0641140
	green	532207	Ntab0688360
	green	532920	Ntab0700300	AT1G51130
	green	536258	Ntab0763040
	green	536259	Ntab0763050
	green	536265	Ntab0763180
	green	536267	Ntab0763190
	green	536362	Ntab0764700	AT2G36370
	green	538226	Ntab0798590
	green	538580	Ntab0805660	HAT22
	green	540067	Ntab0837030	LOC4324135
	green	540070	Ntab0837070	RPP25L
	green	540284	Ntab0176700
	green	543032	Ntab0903720	NPC1
	green	543215	Ntab0463180
	green	543752	Ntab0922200
	green	544275	Ntab0934770
	green	544710	Ntab0943540
	green	544755	Ntab0944510	TCP-1
	green	545134	Ntab0953790	erd-2
	green	545879	Ntab0972560
	green	546282	Ntab0984420
	green	546283	Ntab0984430
	green	481974	Ntab0016310	GLIP2
	green	481975	Ntab0296680	GLIP1
	green	482230	Ntab0018320	AT5G60370
	green	482231	Ntab0421850	AT5G60370
	green	483070	Ntab0026920	NFD4
	green	484055	Ntab0036480	HIP1
	green	484721	Ntab0042090	tdp2
	green	484722	Ntab0931970	tdp2
	green	485404	Ntab0519870	AT5G43822
	green	486594	Ntab0059410	BPA1
	green	487569	Ntab0068860	LOC4323974
	green	487570	Ntab0357670
	green	488119	Ntab0570770	TPK2
	green	488510	Ntab0079060
	green	488511	Ntab0079110
	green	488694	Ntab0080510	AT3G46220
	green	488855	Ntab0082210	AT2G16250
	green	489216	Ntab0623900	bem46
	green	489217	Ntab0623980	bem46
	green	489461	Ntab0364820
	green	489519	Ntab0089030	SAP5
	green	489527	Ntab0089110	PUB4
	green	489792	Ntab0092070	MUR4
	green	489793	Ntab0380470	MUR4
	green	490693	Ntab0100540
	green	490842	Ntab0102170	AT3G56900
	green	491967	Ntab0113650
	green	492525	Ntab0120510	AT5G61170
	green	492745	Ntab0122570
	green	495160	Ntab0147660	BTR1L
	green	496174	Ntab0158170	ATRER1A
	green	496175	Ntab0341910	ATRER1A
	green	498352	Ntab0181790
	green	500521	Ntab0209660
	green	501323	Ntab0218440
	green	503303	Ntab0730070
	green	503495	Ntab0701310	ABCB19
	green	503896	Ntab0250070
	green	504327	Ntab0255590	FIP37
	green	504328	Ntab0396290	FIP37
	green	505108	Ntab0264660
	green	505786	Ntab0475520	AGD2
	green	505787	Ntab0939180	AGD2
	green	505788	Ntab0943630	AGD2
	green	505789	Ntab0939190	LOC4332563
	green	506668	Ntab0458320	AT4G33920
	green	507222	Ntab0289210	TPK2
	green	507312	Ntab0290670
	green	507637	Ntab0295110
	green	508594	Ntab0985240	AT1G71020
	green	512568	Ntab0364490	AT1G53350
	green	512569	Ntab0364540	AT1G53350
	green	512598	Ntab0365050	PTP1
	green	513056	Ntab0371270
	green	513065	Ntab0456810
	green	514017	Ntab0384470
	green	515162	Ntab0402080	NFD4
	green	518665	Ntab0457330
	green	522232	Ntab0514030	CID11
	green	522835	Ntab0523790	CYP71
	green	522836	Ntab0536690	CYP71
	green	523119	Ntab0527690	UBP27
	green	523136	Ntab0528190	AT3G56900
	green	523137	Ntab0528210	AT3G56900
	green	524198	Ntab0544350
	green	524334	Ntab0546470	AT2G17030
	green	525222	Ntab0562750
	green	525223	Ntab0750740
	green	526418	Ntab0583220
	green	527517	Ntab0602460
	green	527811	Ntab0661150
	green	529880	Ntab0644620
	green	531792	Ntab0679660
	green	532100	Ntab0685840
	green	533137	Ntab0704920	TPK1
	green	533184	Ntab0706370
	green	533285	Ntab0708070	UBQ14
	green	533478	Ntab0710720
	green	533494	Ntab0711000
	green	533544	Ntab0712650	HMT2
	green	535006	Ntab0740990
	green	535159	Ntab0743970
	green	536271	Ntab0946380
	green	536508	Ntab0810230	PUB4
	green	537649	Ntab0852080	trpt1
	green	537650	Ntab0897390	trpt1
	green	537700	Ntab0788130
	green	538146	Ntab0360030	Oraov1
	green	538147	Ntab0796830	Oraov1
	green	538576	Ntab0805540	AT2G37240
	green	541794	Ntab0874890
	green	543052	Ntab0904460
	green	543862	Ntab0925310	AT1G76200
	green	543870	Ntab0925480
	green	544072	Ntab0930210
	green	544851	Ntab0946340
	green	544989	Ntab0949820
	green	545146	Ntab0555960	SGT
	green	545540	Ntab0796720
	green	546208	Ntab0982260
	magenta	482212	Ntab0018190	RIP5
	magenta	490516	Ntab0098790	GSO1
	magenta	490517	Ntab0345520	GSO1
	magenta	493614	Ntab0130660	Bovatus_RS14930
	magenta	493615	Ntab0539060	Bovatus_RS14930
	magenta	509263	Ntab0160580	FMO1
	magenta	510758	Ntab0336280	gluA
	magenta	525977	Ntab0575480	HB6
	magenta	540429	Ntab0845540	BBX15
	magenta	484650	Ntab0041540	RVE1
	magenta	515689	Ntab0411460
	magenta	480091	Ntab0001260
	magenta	481269	Ntab0046820	LOC107855034
	magenta	484926	Ntab0044280	GTF2H2
	magenta	484927	Ntab0228880	GTF2H2
	magenta	485338	Ntab0047790	FRS5
	magenta	485733	Ntab0051550	Mgat3
	magenta	486488	Ntab0100490	NdhN
	magenta	486769	Ntab0061460	DDB_G0290031
	magenta	488295	Ntab0076560
	magenta	489898	Ntab0093040
	magenta	489899	Ntab0669090
	magenta	490871	Ntab0102490	AT5G36790
	magenta	490872	Ntab0494460	AT5G36790
	magenta	491030	Ntab0974880	iqd32
	magenta	492862	Ntab0123760	TBL39
	magenta	492863	Ntab0316080	TBL39
	magenta	493114	Ntab0126000
	magenta	493954	Ntab0134350
	magenta	493955	Ntab0875230	hsc70
	magenta	495494	Ntab0150690	HVA22A
	magenta	496599	Ntab0164130
	magenta	496631	Ntab0383780	SKL1
	magenta	497717	Ntab0174590	AAE18
	magenta	498161	Ntab0179080	LOC107792739
	magenta	499053	Ntab0189600	LHCB5
	magenta	501192	Ntab0527820	HSP60-3A
	magenta	504099	Ntab0252210	PHIP
	magenta	505476	Ntab0269070	ARR9
	magenta	506383	Ntab0279740
	magenta	506969	Ntab0286390
	magenta	507120	Ntab0987550	FRS11
	magenta	507481	Ntab0440070
	magenta	508160	Ntab0302170	AT2G26800
	magenta	508161	Ntab0325430	AT2G26800
	magenta	510628	Ntab0333910	UBP12
	magenta	512138	Ntab0358570	LOC100232954
	magenta	512243	Ntab0359900
	magenta	512262	Ntab0360150
	magenta	516368	Ntab0422060	Mgat3
	magenta	521327	Ntab0498760	THADA
	magenta	521328	Ntab0947970
	magenta	521329	Ntab0507670
	magenta	523115	Ntab0527520
	magenta	525234	Ntab0562900	LOC4336511
	magenta	526574	Ntab0934370
	magenta	527876	Ntab0653850	NUDT20
	magenta	528560	Ntab0620210	LHCB5
	magenta	531851	Ntab0681010	CEJ1
	magenta	535482	Ntab0749880
	magenta	535483	Ntab0886720
	magenta	536949	Ntab0772910	Hsp89.1
	magenta	536950	Ntab0900700	Hsp89.1
	magenta	544882	Ntab0947270	LOC4336511
	pink	492785	Ntab0122970	LOC107787819
	pink	499091	Ntab0189970
	pink	502520	Ntab0233370	LOC107801151
	pink	502521	Ntab0698090	LOC107823411
	pink	525375	Ntab0578460
	pink	526130	Ntab0578470
	pink	542995	Ntab0902810
	pink	484744	Ntab0042280
	pink	484745	Ntab0161400
	pink	484746	Ntab0585990
	pink	484747	Ntab0651170
	pink	484749	Ntab0511450
	pink	484750	Ntab0511410
	pink	484751	Ntab0511370
	pink	484752	Ntab0161390
	pink	485994	Ntab0054210
	pink	491381	Ntab0108150
	pink	494198	Ntab0136930
	pink	496665	Ntab0164470	WRKY45
	pink	496666	Ntab0547550	WRKY75
	pink	501304	Ntab0218320
	pink	501472	Ntab0219520	EPN3
	pink	515787	Ntab0413910	WRKY45
	pink	520761	Ntab0490290
	pink	520762	Ntab0647240
	pink	520763	Ntab0735230
	pink	520764	Ntab0671320
	pink	520765	Ntab0671250
	pink	521896	Ntab0508840
	pink	534198	Ntab0725810
	pink	539146	Ntab0988370	TPS31
	pink	539147	Ntab0816690	TPS32
	pink	539148	Ntab0988380	TPS32
	pink	539512	Ntab0823920
	pink	484701	Ntab0932200
	pink	484842	Ntab0043260
	pink	484843	Ntab0043270
	pink	484844	Ntab0468780
	pink	484846	Ntab0598500
	pink	486154	Ntab0055650
	pink	486376	Ntab0057700	LOC107818867
	pink	486377	Ntab0824710	LOC107818867
	pink	486495	Ntab0100370	LYK5
	pink	486498	Ntab0100460	LYK5
	pink	488852	Ntab0082160	rsc5
	pink	491384	Ntab0108160
	pink	491385	Ntab0500790
	pink	494218	Ntab0137320	LOC107814850
	pink	494219	Ntab0538090	LOC107814850
	pink	500496	Ntab0279860	STH-2
	pink	502051	Ntab0227170	LOC107799202
	pink	503769	Ntab0248200
	pink	506829	Ntab0285010
	pink	509170	Ntab0314300	ERL1
	pink	514108	Ntab0386070	LOC107825584
	pink	514109	Ntab0386080	LOC107807601
	pink	514535	Ntab0392400
	pink	514536	Ntab0428230	LOC107763263
	pink	515457	Ntab0407070	LOC109241781
	pink	515458	Ntab0407060	LOC109241781
	pink	515460	Ntab0495290	LOC109241781
	pink	515462	Ntab0491810
	pink	515463	Ntab0902090	LOC109241781
	pink	515780	Ntab0413640	SERK2
	pink	516467	Ntab0423730	LOC107870211
	pink	518388	Ntab0453330	CHIT1
	pink	529821	Ntab0643530	LOC107769943
	pink	529822	Ntab0756020	LOC107776518
	pink	533589	Ntab0713760	SERK1
	pink	537498	Ntab0783730	STH-2
	pink	541346	Ntab0865750
	pink	541347	Ntab0911810
	pink	541584	Ntab0870480	LOC107807601
	pink	543093	Ntab0905580	CHIT1
	pink	543298	Ntab0910870	rsc5
	pink	543937	Ntab0927060	LOC107799202
	pink	545715	Ntab0968290
	pink	488492	Ntab0078690
	pink	488493	Ntab0189950
	pink	503891	Ntab0250040	AT3G47570
	pink	529205	Ntab0419810	PP2-B13
	red	484101	Ntab0738980	cPT1	Sterol metabolism
	red	485793	Ntab0052020
	red	480272	Ntab0002070	AT5G62570
	red	482943	Ntab0025410
	red	484592	Ntab0041060	ERMO2
	red	485767	Ntab0051860	AT3G47570
	red	485777	Ntab0051930	RHM1
	red	485782	Ntab0051960
	red	485783	Ntab0510480
	red	485785	Ntab0051970	GGH2
	red	485788	Ntab0051980	sec61a
	red	485791	Ntab0052000	alg2
	red	490537	Ntab0098920	ZIP5
	red	492447	Ntab0119920
	red	492494	Ntab0120270	LOC107839158
	red	493928	Ntab0134090
	red	495090	Ntab0123960	RABA1f
	red	496041	Ntab0918660	ASP1
	red	496743	Ntab0164940
	red	496745	Ntab0164950	AT3G26000
	red	496746	Ntab0543080	AT3G26000
	red	498886	Ntab0187060	CNGC5
	red	498887	Ntab0441090	CNGC5
	red	504945	Ntab0262340	MTK
	red	505115	Ntab0463140
	red	505664	Ntab0271700
	red	505714	Ntab0571690	LIG1
	red	506646	Ntab0681400
	red	506721	Ntab0283780
	red	507871	Ntab0298420
	red	509943	Ntab0325780	POTM1-1
	red	510365	Ntab0330690
	red	514810	Ntab0026790
	red	515381	Ntab0405560
	red	515833	Ntab0414760	DDB2
	red	515834	Ntab0465270	DDB2
	red	515835	Ntab0580730	DDB2
	red	519885	Ntab0475450
	red	519943	Ntab0476330
	red	519944	Ntab0476340
	red	520297	Ntab0482300
	red	520386	Ntab0484270
	red	520995	Ntab0493600
	red	521096	Ntab0495340
	red	521097	Ntab0964280
	red	521098	Ntab0606560
	red	522491	Ntab0517850
	red	523230	Ntab0529680	MTK
	red	523231	Ntab0529690	MTK
	red	524149	Ntab0543850
	red	524150	Ntab0543860
	red	525675	Ntab0569920
	red	526120	Ntab0578270
	red	526519	Ntab0585090
	red	526520	Ntab0932000
	red	527121	Ntab0596050	AT1G66480
	red	528253	Ntab0134080
	red	528258	Ntab0615250
	red	528259	Ntab0615260
	red	528888	Ntab0626940
	red	531534	Ntab0675800
	red	531616	Ntab0676980
	red	531823	Ntab0680640
	red	532342	Ntab0690610
	red	532374	Ntab0691310
	red	532741	Ntab0697510
	red	532742	Ntab0697520
	red	533664	Ntab0922430	TMN1
	red	533777	Ntab0717400
	red	536169	Ntab0761290
	red	536873	Ntab0772290	ATB BETA
	red	536874	Ntab0807540	ATB BETA
	red	537146	Ntab0777000	sec61a
	red	537607	Ntab0786490
	red	538223	Ntab0798530
	red	538868	Ntab0810420
	red	540010	Ntab0835610
	red	545051	Ntab0951240
	red	482278	Ntab0018670	DDB_G0284757
	red	482279	Ntab0365400	DDB_G0284757
	red	485768	Ntab0510390	AT3G47570
	red	485773	Ntab0051900	MPK18
	red	485792	Ntab0776970
	red	485795	Ntab0052040
	red	488041	Ntab0073550
	red	488070	Ntab0074170	VIM1
	red	489520	Ntab0089040	slmo
	red	492762	Ntab0122790	NRPC2
	red	492763	Ntab0689130	NRPC2
	red	501364	Ntab0218700
	red	501725	Ntab0222200	AT5G46640
	red	503374	Ntab0297490	AT5G47890
	red	504798	Ntab0260440
	red	512486	Ntab0363110
	red	512556	Ntab0364230	PFP-ALPHA
	red	513942	Ntab0454290
	red	516691	Ntab0427170	ATPI4K ALPHA
	red	518387	Ntab0453320
	red	521980	Ntab0510420	MPK19
	red	522631	Ntab0519930
	red	527468	Ntab0601540
	red	528158	Ntab0613000	VIM1
	red	529215	Ntab0633600
	red	533788	Ntab0717580	LOC109177607
	red	537156	Ntab0510450	RHM1
	red	538867	Ntab0810400	slmo
	red	542397	Ntab0890590
	turquoise	518824	Ntab0459540	GGR	Sterol metabolism
	turquoise	541367	Ntab0911970	cPT4	Sterol metabolism
	turquoise	481248	Ntab0025200	LOC107807060	Polyamine biosythesis
	turquoise	509287	Ntab0316020	SAM1	Polyamine biosythesis
	turquoise	500273	Ntab0575960		Phenylpropanoids and flavonoid metabolism
	turquoise	501096	Ntab0216550	ODC	Nicotine Metabolism
	turquoise	501097	Ntab0836880	ODC	Nicotine Metabolism
	turquoise	519978	Ntab0477110	NtADC	Nicotine Metabolism
	turquoise	519979	Ntab0527320	NtADC	Nicotine Metabolism
	turquoise	493785	Ntab0132130	LOC105167042	Lipid metabolism
	turquoise	493786	Ntab0320800	LOC105167042	Lipid metabolism
	turquoise	493787	Ntab0722620	LOC105167042	Lipid metabolism
	turquoise	539394	Ntab0821850	DGK5	Lipid metabolism
	turquoise	502243	Ntab0229420	LOC102597498	Chlorophyll metabolism
	turquoise	502244	Ntab0367980	LOC102597498	Chlorophyll metabolism
	turquoise	517750	Ntab0442330	CLH1	Chlorophyll metabolism
	turquoise	537572	Ntab0785160	POTLX-3	Chlorophyll metabolism
	turquoise	537573	Ntab0906470	POTLX-3	Chlorophyll metabolism
	turquoise	481820	Ntab0014620	Stard10
	turquoise	481821	Ntab0203210	Stard10
	turquoise	482928	Ntab0025240	ATX1
	turquoise	482929	Ntab0563040
	turquoise	483902	Ntab0035030	MYB86
	turquoise	487443	Ntab0067570
	turquoise	487879	Ntab0072100
	turquoise	489447	Ntab0364790	AT3G07340
	turquoise	491319	Ntab0578940	LOC8267421
	turquoise	491852	Ntab0569880	LOC100787768
	turquoise	491865	Ntab0112740	LOC100787768
	turquoise	491866	Ntab0112710	LOC100787768
	turquoise	492358	Ntab0118360	LOC4339106
	turquoise	492967	Ntab0124510	XTH32
	turquoise	492968	Ntab0483800	XTH32
	turquoise	495107	Ntab0521500	GPRI1
	turquoise	498260	Ntab0550650	XTH15
	turquoise	499536	Ntab0198670	GH9C2
	turquoise	499537	Ntab0725900	GH9C2
	turquoise	501034	Ntab0215840
	turquoise	502483	Ntab0232990	AMT1-3
	turquoise	502484	Ntab0951570	AMT1-3
	turquoise	503210	Ntab0928670	HB-2
	turquoise	503259	Ntab0823510
	turquoise	506660	Ntab0283040	ARA12
	turquoise	507860	Ntab0811610	BMY1
	turquoise	508744	Ntab0434510	AT4G24780
	turquoise	510738	Ntab0335670	AT3G21330
	turquoise	510739	Ntab0476410	AT3G21330
	turquoise	513826	Ntab0380550	BBX15
	turquoise	513827	Ntab0521940	BBX14
	turquoise	514541	Ntab0392450	AT4G06744
	turquoise	514542	Ntab0398280	AT4G06744
	turquoise	515095	Ntab0774820
	turquoise	515096	Ntab0400610
	turquoise	516641	Ntab0426280
	turquoise	519102	Ntab0463660
	turquoise	519103	Ntab0463670
	turquoise	519856	Ntab0474780	LOC100787768
	turquoise	531678	Ntab0678360	MYBR1
	turquoise	534488	Ntab0731040	MYBR1
	turquoise	535396	Ntab0747720	LOC4339106
	turquoise	535912	Ntab0461410
	turquoise	535913	Ntab0756570
	turquoise	536439	Ntab0281080	UMAMIT12
	turquoise	538314	Ntab0821370	LOC9270874
	turquoise	540381	Ntab0844700
	turquoise	542248	Ntab0886790	LOC100787768
	turquoise	544513	Ntab0938990	CT-BMY
	turquoise	480738	Ntab0006060	HARBI1
	turquoise	480845	Ntab0006980
	turquoise	481149	Ntab0008950
	turquoise	481413	Ntab0010790	WRKY41
	turquoise	481939	Ntab0015970	BCS1
	turquoise	482116	Ntab0017510
	turquoise	483078	Ntab0027020
	turquoise	483079	Ntab0304860
	turquoise	483135	Ntab0027650
	turquoise	483623	Ntab0032280	RAV1
	turquoise	483993	Ntab0035940	LOC107796336
	turquoise	484403	Ntab0039380	GRX480
	turquoise	484679	Ntab0041780	WRKY6
	turquoise	484680	Ntab0931830	WRKY6
	turquoise	484988	Ntab0072650	EDR2
	turquoise	486321	Ntab0057190	PUB19
	turquoise	486322	Ntab0381140	PUB19
	turquoise	486345	Ntab0057440	SRO5
	turquoise	486642	Ntab0059910
	turquoise	486643	Ntab0261990
	turquoise	486644	Ntab0871360
	turquoise	487116	Ntab0802910
	turquoise	487248	Ntab0065550
	turquoise	487724	Ntab0070400
	turquoise	488211	Ntab0075620	GTR2
	turquoise	488212	Ntab0307430	GTR2
	turquoise	488255	Ntab0076250	ABR1
	turquoise	488256	Ntab0808210	ABR1
	turquoise	488469	Ntab0078340
	turquoise	488470	Ntab0633630
	turquoise	489129	Ntab0085180	SIB1
	turquoise	489725	Ntab0091180	RRTF1
	turquoise	489956	Ntab0093730
	turquoise	489957	Ntab0541210
	turquoise	489958	Ntab0093740
	turquoise	490182	Ntab0420560	RLK1
	turquoise	490183	Ntab0849200	RLK1
	turquoise	490301	Ntab0333780	PUP3
	turquoise	490462	Ntab0098510
	turquoise	490463	Ntab0304850
	turquoise	490867	Ntab0102470
	turquoise	491382	Ntab0500780
	turquoise	491383	Ntab0500750
	turquoise	491407	Ntab0489640	FUR1
	turquoise	491471	Ntab0108660
	turquoise	491648	Ntab0110970	MES15
	turquoise	492070	Ntab0114970
	turquoise	492146	Ntab0631720
	turquoise	492425	Ntab0119560	ERF1
	turquoise	492601	Ntab0681770
	turquoise	492603	Ntab0455620
	turquoise	493332	Ntab0128280	LBD41
	turquoise	493333	Ntab0319370	LBD41
	turquoise	493350	Ntab0128400
	turquoise	493671	Ntab0131380	ANK1
	turquoise	493673	Ntab0744880	AT2G01680
	turquoise	494085	Ntab0136070	byr2
	turquoise	494086	Ntab0857220	LOC107796336
	turquoise	494087	Ntab0136080	NP3
	turquoise	494184	Ntab0136800	DREB1A
	turquoise	494186	Ntab0136830	CBF2
	turquoise	495704	Ntab0202330	AT1G04910
	turquoise	496061	Ntab0156920	AT5G57150
	turquoise	496544	Ntab0163440	DRL1
	turquoise	496545	Ntab0727470	CCR1
	turquoise	496560	Ntab0163630	CSLD3
	turquoise	496632	Ntab0164310	NAC041
	turquoise	496712	Ntab0164760	CML38
	turquoise	496713	Ntab0602390	LOC107277351
	turquoise	496959	Ntab0167230	AT3G62260
	turquoise	497035	Ntab0167820
	turquoise	497064	Ntab0212740	AT4G34320
	turquoise	497153	Ntab0168880
	turquoise	497312	Ntab0170460	XTR6
	turquoise	497313	Ntab0170490	XTR6
	turquoise	497462	Ntab0171810	ITN1
	turquoise	497464	Ntab0171820
	turquoise	497721	Ntab0174630	AT1G55290
	turquoise	497799	Ntab0175320	AT5G10150
	turquoise	497923	Ntab0418520
	turquoise	498385	Ntab0182030	LOC4336407
	turquoise	498386	Ntab0563910	LOC4336407
	turquoise	498472	Ntab0182750
	turquoise	498488	Ntab0182950
	turquoise	499253	Ntab0195750	JAZ1
	turquoise	499254	Ntab0820740	JAZ1
	turquoise	499483	Ntab0198030	DDF1
	turquoise	499616	Ntab0199830	WRKY41
	turquoise	500607	Ntab0305540	SRC2
	turquoise	500700	Ntab0211780
	turquoise	500924	Ntab0214710
	turquoise	501074	Ntab0216300
	turquoise	501083	Ntab0618510	SFH12
	turquoise	501202	Ntab0217570
	turquoise	501215	Ntab0217680	CBF1
	turquoise	501216	Ntab0217720	CBF1
	turquoise	501223	Ntab0217770	AT4G23030
	turquoise	501224	Ntab0630420	AT4G23030
	turquoise	501448	Ntab0219300
	turquoise	501595	Ntab0220740
	turquoise	501803	Ntab0223500	WRKY23
	turquoise	501804	Ntab0936620	WRKY23
	turquoise	501838	Ntab0223970	EXLA1
	turquoise	502098	Ntab0354650
	turquoise	502272	Ntab0229990	CMPG1
	turquoise	502273	Ntab0917020	AT5G37490
	turquoise	502279	Ntab0230080	AT1G14780
	turquoise	502349	Ntab0230930
	turquoise	502350	Ntab0858200
	turquoise	502562	Ntab0233770	AT5G56590
	turquoise	502563	Ntab0520670	AT5G56590
	turquoise	502934	Ntab0237620
	turquoise	502973	Ntab0238190	GPAT5
	turquoise	503643	Ntab0246720
	turquoise	503831	Ntab0248890	CML38
	turquoise	503832	Ntab0248910	LOC107277351
	turquoise	503833	Ntab0248900	LOC107277351
	turquoise	503834	Ntab0599310	LOC4325408
	turquoise	504220	Ntab0660710
	turquoise	504271	Ntab0254510
	turquoise	504272	Ntab0254530
	turquoise	504288	Ntab0254720	EIN4
	turquoise	504289	Ntab0692330	EIN4
	turquoise	504390	Ntab0256060	AT5G52020
	turquoise	504575	Ntab0257670	LOC101220615
	turquoise	504587	Ntab0926920	IKU2
	turquoise	504732	Ntab0259650	LOC107870211
	turquoise	504733	Ntab0259660	LOC107870211
	turquoise	504734	Ntab0446090	LOC107870211
	turquoise	504735	Ntab0446080	LOC107870211
	turquoise	504807	Ntab0260570	XTH15
	turquoise	504809	Ntab0260590	XTH15
	turquoise	505630	Ntab0271220
	turquoise	506120	Ntab0276910
	turquoise	506272	Ntab0278480	CYP94C1
	turquoise	506273	Ntab0498050	CYP94C1
	turquoise	506795	Ntab0284500
	turquoise	506913	Ntab0285830
	turquoise	506914	Ntab0401190
	turquoise	507154	Ntab0288670	ERF71
	turquoise	507431	Ntab0291910	WRKY41
	turquoise	507446	Ntab0292120	ACS1
	turquoise	507447	Ntab0956220	ACS1
	turquoise	507708	Ntab0295850	BHLH92
	turquoise	507799	Ntab0297440	ZAT11
	turquoise	507991	Ntab0299700	CXE16
	turquoise	507993	Ntab0820420	CXE16
	turquoise	508693	Ntab0308640	CYP94B3
	turquoise	508694	Ntab0909890	CYP94B3
	turquoise	508695	Ntab0308660	CYP94B3
	turquoise	508696	Ntab0407460	CYP94B3
	turquoise	508932	Ntab0311580
	turquoise	508933	Ntab0877540
	turquoise	508934	Ntab0077340
	turquoise	509463	Ntab0318540	WRKY33
	turquoise	509464	Ntab0350920	WRKY33
	turquoise	509726	Ntab0322910	U483_ANOGA
	turquoise	509727	Ntab0508010	AT1G09280
	turquoise	510288	Ntab0329770	BHLH92
	turquoise	510511	Ntab0332460	AT4G37850
	turquoise	510512	Ntab0352770	AT4G37850
	turquoise	510789	Ntab0554550	LOC4335223
	turquoise	511024	Ntab0341120	JAZ8
	turquoise	511417	Ntab0347310
	turquoise	511599	Ntab0349960	NAC090
	turquoise	511682	Ntab0351470	MIOX2
	turquoise	512165	Ntab0359050
	turquoise	512176	Ntab0359130	STZ
	turquoise	512178	Ntab0663980	STZ
	turquoise	512220	Ntab0359720
	turquoise	512298	Ntab0360670
	turquoise	512312	Ntab0360900	WRKY40
	turquoise	512357	Ntab0361350	AT3G02645
	turquoise	512358	Ntab0435340	AT3G02645
	turquoise	512672	Ntab0366360	DDF1
	turquoise	512673	Ntab0425690	ddf2
	turquoise	513498	Ntab0376890
	turquoise	513700	Ntab0685160	ERF110
	turquoise	513830	Ntab0380610	LBD41
	turquoise	513831	Ntab0521910	LBD41
	turquoise	513968	Ntab0383450	AT1G72540
	turquoise	513969	Ntab0478520	AT1G72540
	turquoise	514342	Ntab0390010	UGT74B1
	turquoise	514351	Ntab0390110	IAR3
	turquoise	514367	Ntab0390340
	turquoise	514590	Ntab0392800	RRTF1
	turquoise	514591	Ntab0392810	RRTF1
	turquoise	514701	Ntab0394410	WRKY22
	turquoise	514761	Ntab0395560	LOC4343521
	turquoise	514762	Ntab0064170	LOC4343521
[truncated: 1,348 more rows]
