# Supplementary material for: Integrating transcriptome and metabolome reveals molecular networks involved in genetic and environmental variation in tobacco
Source: DNA Res. 2020 Apr 23;27(2):dsaa006. doi: 10.1093/dnares/dsaa006 (PMC7320822; doi:10.1093/dnares/dsaa006)
Supplement: dsaa006_Supplementary_Data [file dsaa006_supplementary_data.zip › Table S4B.xlsx]

## Sheet: Table S4B
	Table S4B. Co-expressed metabolite modules
	Co-expression metabolite networks were constructed by WGCNA (power=7), and 4 modules were identified.
	Module	Metabolite Name	Enriched Pathway
	blue	Campesterol	Sterol metabolism
	blue	Spermidine	Polyamine biosythesis
	blue	DGDG (16:0/18:0)	lipid metabolism
	blue	DGDG (18:1/16:0)	lipid metabolism
	blue	DGDG (18:1/18:0)	lipid metabolism
	blue	DGDG (18:2/16:0)	lipid metabolism
	blue	DGDG (18:3/16:0)	lipid metabolism
	blue	DGDG (18:3/16:2	lipid metabolism
	blue	DGDG (18:3/16:3)	lipid metabolism
	blue	DGDG (18:3/18:0)	lipid metabolism
	blue	DGDG (18:3/18:1)	lipid metabolism
	blue	DGDG (18:3/18:3)	lipid metabolism
	blue	DGDG (18:3/20:0)	lipid metabolism
	blue	DGDG (18:3/20:3)	lipid metabolism
	blue	MGDG (16:0/18:2)	lipid metabolism
	blue	MGDG (16:0/18:3)	lipid metabolism
	blue	MGDG (16:2/18:3)	lipid metabolism
	blue	MGDG (16:3/18:3)	lipid metabolism
	blue	MGDG (18:3/16:1)	lipid metabolism
	blue	MGDG (18:3/18:3)	lipid metabolism
	blue	MGDG (18:3/19:1)	lipid metabolism
	blue	MGDG (36:4)	lipid metabolism
	blue	PC (32:0)	lipid metabolism
	blue	PC (32:1)	lipid metabolism
	blue	PE (35:3) II	lipid metabolism
	blue	SQDG (16:0/18:3)	lipid metabolism
	blue	SQDG (18:3/18:3)	lipid metabolism
	blue	D-Ribose	Glycolysis/Glucolysis
	blue	Chlorophyll b	Chlorophyll metabolism
	blue	B-Carotene	Carotenoid metabolism
	blue	Lutein	Carotenoid metabolism
	blue	Neoxanthin	Carotenoid metabolism
	blue	D-Galactose	Carbohydrate metabolism
	blue	Alanyl-Alanine	Amino acid Metabolism
	blue	D-Alanyl-D-alanine	Amino acid Metabolism
	blue	D-Serine	Amino acid Metabolism
	blue	L-Serine	Amino acid Metabolism
	blue	N5-Ethylglutamine	Amino acid Metabolism
	blue	2,3'-Bipyridine
	blue	4-Guanidinobutanoic acid
	blue	5-Aminolevulinic acid
	blue	alpha-Amyrin
	blue	Beta-Sitosterol
	blue	Butyric acid
	blue	Calcium Gluceptate
	blue	Cholestenone
	blue	Choline
	blue	Erythrose
	blue	Ethanolamine
	blue	Formic acid
	blue	Gamma-Aminobutyric acid
	blue	Heptacosane
	blue	Isoarborinol
	blue	Lactulose
	blue	Melezitose
	blue	Methyl linolenate
	blue	NAD
	blue	Naphthalene, 2-bromo-1,2-dihydro-1,1,6-trimethyl-
	blue	Octacosane
	blue	Phenylpyruvic acid
	blue	Phosphorylcholine
	blue	Pyridoxamine
	blue	Pyridoxamine 5'-phosphate
	blue	Pyridoxine
	blue	S-Methylmethionine
	blue	Stigmasterol
	blue	Trimethylamine N-oxide
	blue	Tropine
	blue	Xylene
	blue	sophorose 2
	blue	16:0-Glc-Stigmasterol I
	blue	16:0-Glc-Stigmasterol II
	blue	18:2-Glc-Stigmasterol
	blue	18:2-Sitosterol
	blue	18:3-Glc-Sitosterol
	blue	18:3-Glc-Stigmasterol I
	blue	18:3-Sitosterol
	blue	d18:2-C16:1 ceramide
	blue	d18:2-C16:1-Glc-Ceramide
	blue	lysoPC (16:0)
	blue	t18:1-C23:3-Glc-Ceramide
	blue	t18:1-C24:0h-Glc-Ceramide
	blue	t18:1-C24:1-Glc-Ceramide
	blue	TG (18:3/16:0/17:0)
	blue	2-keto-l-gluconic acid
	brown	2-Isopropylmalic acid	Tricarboxylic acid cycle
	brown	Fumaric acid	Tricarboxylic acid cycle
	brown	Pyruvic acid	Tricarboxylic acid cycle
	brown	S-Adenosylmethionine	Polyamine biosythesis
	brown	L-Arginine	Nicotine Metabolism
	brown	Glycerol 3-phosphate	lipid metabolism
	brown	PC (34:2)	lipid metabolism
	brown	PC (34:3)	lipid metabolism
	brown	PC (36:3)	lipid metabolism
	brown	PC (36:4)	lipid metabolism
	brown	PC (36:5)	lipid metabolism
	brown	PC (36:6)	lipid metabolism
	brown	PC (37:2)	lipid metabolism
	brown	PE (34:2)	lipid metabolism
	brown	PE (34:3)	lipid metabolism
	brown	PE (35:3) I	lipid metabolism
	brown	PE (36:2)	lipid metabolism
	brown	PE (36:3)	lipid metabolism
	brown	PE (36:4)	lipid metabolism
	brown	PE (36:5)	lipid metabolism
	brown	PE (36:6)	lipid metabolism
	brown	PE (38:3)	lipid metabolism
	brown	Fructose 6-phosphate	Glycolysis/Glucolysis
	brown	Beta-Alanine	Amino acid Metabolism
	brown	D-Alanine	Amino acid Metabolism
	brown	Glucose 6-phosphate	Amino acid Metabolism
	brown	Glycine	Amino acid Metabolism
	brown	L-Alanine	Amino acid Metabolism
	brown	L-Asparagine	Amino acid Metabolism
	brown	L-Glutamine	Amino acid Metabolism
	brown	L-Isoleucine	Amino acid Metabolism
	brown	L-Methionine	Amino acid Metabolism
	brown	L-Phenylalanine	Amino acid Metabolism
	brown	L-Proline	Amino acid Metabolism
	brown	L-Threonine	Amino acid Metabolism
	brown	L-Valine	Amino acid Metabolism
	brown	O-Acetylserine	Amino acid Metabolism
	brown	S-Adenosylhomocysteine	Amino acid Metabolism
	brown	Uridine diphosphate glucose	Amino acid Metabolism
	brown	N6,N6,N6-Trimethyllysine	Amino acid Metabolism
	brown	(6Z)-8-Methyl-5-propan-2-ylnona-6,8-dien-2-one
	brown	1-Aminocyclopropanecarboxylic acid
	brown	1-Methyladenosine
	brown	1-Phenylethylamine
	brown	2-Aminoisobutyric acid
	brown	2-Methyl-1-propylamine
	brown	3,5-Dihydroxy-6-methyl-2,3-dihydropyran-4-one
	brown	3-Hydroxybutyric acid
	brown	3-Methyl-1-butylamine
	brown	4-Hydroxybutyric acid
	brown	4-Hydroxyproline
	brown	5-Aminopentanoic acid
	brown	5'-Methylthioadenosine
	brown	Adenine
	brown	Adenosine
	brown	ADP
	brown	Argininosuccinic acid
	brown	Citramalic acid
	brown	Citrulline
	brown	Cytidine
	brown	D-Arabinose
	brown	Glutathione
	brown	Glycolic acid
	brown	Glycylleucine
	brown	Guanosine
	brown	Hydroxykynurenine
	brown	Inosine
	brown	L-Aspartic acid
	brown	L-Glutamic acid
	brown	L-Leucine
	brown	Methionine sulfoxide
	brown	Neochlorogenic acid
	brown	Niacinamide
	brown	Nonadecanoic acid
	brown	O-Phosphoethanolamine
	brown	Pyridoxal
	brown	Pyroglutamic acid
	brown	Racemethionine
	brown	Riboflavin
	brown	Thiamine monophosphate
	brown	Uracil
	brown	Uridine
	brown	Uridine 5'-diphosphate
	brown	Uridine diphosphate-N-acetylglucosamine
	brown	Uridine triphosphate
	turquoise	D-Malic acid	Tricarboxylic acid cycle
	turquoise	Cholesterol	Sterol metabolism
	turquoise	Spermine	Polyamine biosythesis
	turquoise	Rutin	Phenylpropanoids and flavonoid metabolism
	turquoise	Anabasine	Nicotine Metabolism
	turquoise	Cotinine	Nicotine Metabolism
	turquoise	L(-)-Nicotine	Nicotine Metabolism
	turquoise	Myosmine	Nicotine Metabolism
	turquoise	N-Acetylputrescine	Nicotine Metabolism
	turquoise	Nicotine	Nicotine Metabolism
	turquoise	Nornicotine	Nicotine Metabolism
	turquoise	Putrescine	Nicotine Metabolism
	turquoise	Quinic acid	Nicotine Metabolism
	turquoise	Glycerol	lipid metabolism
	turquoise	DGDG (18:2/18:0)	lipid metabolism
	turquoise	DGDG (18:3/17:0) II	lipid metabolism
	turquoise	DGDG (18:3/18:2)	lipid metabolism
	turquoise	MGDG (18:3/18:2)	lipid metabolism
	turquoise	PC (38:7)	lipid metabolism
	turquoise	PC (39:3)	lipid metabolism
	turquoise	PC (41:5) I	lipid metabolism
	turquoise	PC (41:5) II	lipid metabolism
	turquoise	PC (41:6)	lipid metabolism
	turquoise	PE (39:3) I	lipid metabolism
	turquoise	PE (39:3) II	lipid metabolism
	turquoise	PE (41:5) I	lipid metabolism
	turquoise	PE (41:5) II	lipid metabolism
	turquoise	PE (41:6) I	lipid metabolism
	turquoise	PE (38:7)	lipid metabolism
	turquoise	D-Fructose	Glycolysis/Glucolysis
	turquoise	D-Glucose	Glycolysis/Glucolysis
	turquoise	D-Arabitol	Carbohydrate metabolism
	turquoise	D-Tagatose	Carbohydrate metabolism
	turquoise	D-Xylitol	Carbohydrate metabolism
	turquoise	Galactinol	Carbohydrate metabolism
	turquoise	myo-Inositol	Carbohydrate metabolism
	turquoise	Sorbitol	Carbohydrate metabolism
	turquoise	Tyrosine methylester	Amino acid Metabolism
	turquoise	1D-myo-Inositol 3-phosphate
	turquoise	2,2'-Bipyridine
	turquoise	2,3-Octanedione
	turquoise	3,7,11,15-Tetramethyl-2-hexadecene
	turquoise	3-Methyladenine
	turquoise	4-Hydroxycinnamic acid
	turquoise	5-Methoxytryptamine
	turquoise	5-Methyl-2-furaldehyde
	turquoise	5-Methylcytosine
	turquoise	Alpha-Tocopherol
	turquoise	Aminocaproic acid
	turquoise	Anatabine
	turquoise	Arbutin
	turquoise	Ascorbic acid
	turquoise	Benzofuran, 2,3-dihydro-2-(1-methylethenyl)-
	turquoise	beta-Amyrin
	turquoise	Betaine
	turquoise	Betaine aldehyde
	turquoise	Caffeic acid
	turquoise	Cellobiose
	turquoise	Citric acid
	turquoise	Coniferyl alcohol
	turquoise	Cryptochlorogenic acid
	turquoise	Cytosine
	turquoise	D-Glucuronic acid
	turquoise	D-Threitol
	turquoise	Epinephrine
	turquoise	Erythritol
	turquoise	Ethylene glycol
	turquoise	Galacturonic acid
	turquoise	GDP-D-Rhamnose
	turquoise	Glucaric acid
	turquoise	Gluconic acid
	turquoise	Glyceric acid
	turquoise	Isocitric acid
	turquoise	Isomaltose
	turquoise	KTZNZCYTXQYEHT-UHFFFAOYSA-N
	turquoise	L-Acetylcarnitine
	turquoise	L-Carnitine
	turquoise	L-Dopa
	turquoise	Levoglucosan
	turquoise	L-Kynurenine
	turquoise	Mannitol
	turquoise	Myricetin
	turquoise	N8-Acetylspermidine
	turquoise	N-Acetyl-D-glucosamine
	turquoise	N-Acetylmannosamine
	turquoise	Pantothenic acid
	turquoise	Phenol
	turquoise	Phytosphingosine
	turquoise	Piperidine
	turquoise	Prostaglandin F2a
	turquoise	Raffinose
	turquoise	Ribitol
	turquoise	Shikimic acid
	turquoise	Sinapic acid
	turquoise	Sophorose
	turquoise	Sphingosine
	turquoise	Threonic acid
	turquoise	Trigonelline
	turquoise	Tryptamine
	turquoise	Tyramine
	turquoise	d18:0-C28:3-Glc-Ceramide
	turquoise	t18:1-C25:0h-Glc-Ceramide
	turquoise	TG (16:0/16:0/18:1)
	turquoise	TG (52:2)
	turquoise	1,2,4-BUTANTRIOl
	turquoise	2-Hydroxyglutaric acid
	turquoise	A-amyrin
	yellow	SQDG (18:2/18:3)	lipid metabolism
	yellow	gamma-Glutamylcysteine	Amino acid Metabolism
	yellow	DG (18:0/18:3)
	yellow	DG (18:2/18:3)
	yellow	DG (18:3/16:0)
	yellow	TG (16:0/16:0/18:2)
	yellow	TG (16:0/16:0/18:3)
	yellow	TG (16:0/18:3/18:2)
	yellow	TG (18:0/18:2/18:3)
	yellow	TG (18:2/18:2/16:0)
	yellow	TG (18:2/18:3/15:0)
	yellow	TG (18:2/18:3/18:3)
	yellow	TG (18:3/16:1/18:3)
	yellow	TG (18:3/18:0/16:0)
	yellow	TG (18:3/18:2/17:0)
	yellow	TG (18:3/18:3/16:0)
	yellow	TG (18:3/18:3/16:3)
	yellow	TG (18:3/18:3/17:0)
	yellow	TG (18:3/18:3/17:1)
	yellow	TG (18:3/18:3/17:2)
	yellow	TG (18:3/18:3/18:3)
	yellow	TG (18:3/18:3/20:3)
	yellow	TG (51:6)
	yellow	TG (54:4)
	yellow	TG (54:7)
