# Supplementary material for: Integrating transcriptome and metabolome reveals molecular networks involved in genetic and environmental variation in tobacco
Source: DNA Res. 2020 Apr 23;27(2):dsaa006. doi: 10.1093/dnares/dsaa006 (PMC7320822; doi:10.1093/dnares/dsaa006)
Supplement: dsaa006_Supplementary_Data [file dsaa006_supplementary_data.zip › Table S5.xlsx]

## Sheet: Table S5
	Table S5. Size of co-expression gene and metabolite modules
	Transcriptome		Metabolome
	Module	Size	Module	Size
	black	87	blue	85
	blue	729	brown	85
	brown	492	turquoise	107
	green	180	yellow	25
	magenta	64
	pink	81
	red	107
	turquoise	1410
	yellow	195
