# Supplementary material for: Integrating transcriptome and metabolome reveals molecular networks involved in genetic and environmental variation in tobacco
Source: DNA Res. 2020 Apr 23;27(2):dsaa006. doi: 10.1093/dnares/dsaa006 (PMC7320822; doi:10.1093/dnares/dsaa006)
Supplement: dsaa006_Supplementary_Data [file dsaa006_supplementary_data.zip › Table S6.xlsx]

## Sheet: Table S6
	TableS6. Enrichment analysis of differentially expressed genes
	Each cluster was subjected to enrichment analysis using gene ontology (GO) database. Adjust p-value < 0.05(method=BH) was applied as a cutoff of significiant enrichment.
	Condition	Cluster	GO term Annotation	Overlap Number	OverlapGenes in Arabidopsis	OverlapGenes in Tobacco	pvalue	padjust
	Cultivar	Cluster03	GO:0009765 photosynthesis, light harvesting, GOslim:biological_process	10	AT4G10340,AT1G29930,AT1G15820,AT3G54890,AT5G54270,AT3G27690,AT2G05100,AT3G47470,AT1G08380,AT1G61520	Ntab0189600,Ntab0034080,Ntab0173460,Ntab0271830,Ntab0017440,Ntab0349870,Ntab0923230,Ntab0342540,Ntab0533700,Ntab0001000	5.53e-06	0.0265518
	Location	Cluster01	GO:0019684 photosynthesis, light reaction, GOslim:biological_process	44	AT2G39730,AT2G05620,AT1G32060,AT5G49740,AT3G56940,AT5G23060,AT5G24120,AT5G20630,AT1G74470,AT3G23700,AT2G20570,AT1G42550,AT3G17040,AT5G13630,AT1G29930,AT5G58260,AT1G42970,AT2G05100,AT1G14150,AT1G61520,AT1G45474,AT1G09340,AT3G59400,AT3G18890,AT3G15850,AT1G08380,AT5G54270,AT3G27690,AT1G55370,AT3G46780,AT1G15820,AT3G04790,AT1G15980,AT5G57030,AT1G16880,AT3G01500,AT5G52780,AT3G47650,AT1G55670,AT5G39210…	Ntab0375980,Ntab0358260,Ntab0742490,Ntab0203330,Ntab0959330,Ntab0057530,Ntab0906810,Ntab0887330,Ntab0806890,Ntab0015630,Ntab0748230,Ntab0419540,Ntab0830340,Ntab0292680,Ntab0034080,Ntab0100490,Ntab0519920,Ntab0923230,Ntab0301940,Ntab0001000,Ntab0011410,Ntab0273000,Ntab0943640,Ntab0392910,Ntab0155610,Ntab0533700,Ntab0017440,Ntab0349870,Ntab0482470,Ntab0848420,Ntab0173460,Ntab0543320,Ntab0571080,Nta…	2.9e-05	0.0199575
		Cluster02	GO:0009642 response to light intensity, GOslim:biological_process	22	AT1G17860,AT5G15250,AT3G54890,AT5G66570,AT1G20340,AT1G06680,AT2G28190,AT4G27670,AT5G59720,AT1G27730,AT5G12020,AT4G10250,AT1G53540,AT3G12580,AT5G51440,AT2G26560,AT2G47180,AT1G71000,AT5G49910,AT1G17870,AT1G74310,AT5G47830	Ntab0067490,Ntab0195540,Ntab0271830,Ntab0977030,Ntab0836900,Ntab0363270,Ntab0082400,Ntab0820390,Ntab0840510,Ntab0954080,Ntab0740300,Ntab0828590,Ntab0262890,Ntab0219720,Ntab0774680,Ntab0035970,Ntab0921600,Ntab0253190,Ntab0442950,Ntab0127750,Ntab0610570,Ntab0975780	3.79e-06	0.00536089
			GO:0006979 response to oxidative stress, GOslim:biological_process	26	AT1G17860,AT5G15250,AT1G20340,AT4G09010,AT2G28190,AT3G28340,AT1G07400,AT4G27670,AT5G59720,AT1G27730,AT5G12020,AT4G10250,AT1G53540,AT3G12580,AT5G51440,AT2G47180,AT1G22770,AT1G71000,AT5G49910,AT3G20340,AT3G10020,AT3G13750,AT1G17870,AT5G63160,AT1G74310,AT5G47830	Ntab0067490,Ntab0195540,Ntab0836900,Ntab0508340,Ntab0082400,Ntab0869290,Ntab0652250,Ntab0820390,Ntab0840510,Ntab0954080,Ntab0740300,Ntab0828590,Ntab0262890,Ntab0219720,Ntab0774680,Ntab0921600,Ntab0808300,Ntab0253190,Ntab0442950,Ntab0041940,Ntab0520450,Ntab0623300,Ntab0127750,Ntab0309120,Ntab0610570,Ntab0975780	5.95e-05	0.0340435
			GO:0009266 response to temperature stimulus, GOslim:biological_process	39	AT5G47230,AT1G05850,AT4G25480,AT1G17860,AT4G17090,AT5G15250,AT3G01480,AT5G66570,AT4G01050,AT5G06290,AT1G06680,AT4G25490,AT4G25470,AT1G07400,AT4G27670,AT5G59720,AT1G27730,AT2G38470,AT5G12020,AT3G28860,AT4G10250,AT5G02500,AT5G56030,AT1G53540,AT3G12580,AT5G51440,AT2G47180,AT1G22770,AT3G26744,AT2G21660,AT1G71000,AT1G06460,AT3G29320,AT4G24280,AT5G49910,AT4G04330,AT1G17870,AT1G74310,AT5G47830	Ntab0442550,Ntab0387930,Ntab0161750,Ntab0067490,Ntab0788980,Ntab0195540,Ntab0819390,Ntab0977030,Ntab0719020,Ntab0438950,Ntab0363270,Ntab0630970,Ntab0205680,Ntab0652250,Ntab0820390,Ntab0840510,Ntab0954080,Ntab0411170,Ntab0740300,Ntab0569580,Ntab0828590,Ntab0946970,Ntab0110350,Ntab0262890,Ntab0219720,Ntab0774680,Ntab0921600,Ntab0808300,Ntab0505810,Ntab0216130,Ntab0253190,Ntab0106780,Ntab0088020,Nta…	3.11e-06	0.00468268
			GO:0044260 cellular macromolecule metabolic process, GOslim:biological_process	107	AT5G51990,AT1G19210,AT5G47230,AT1G05850,AT4G25480,AT5G47850,AT3G03280,AT1G17860,AT5G66580,AT1G60190,AT5G62840,AT4G17090,AT3G18390,AT5G23240,AT1G70820,AT5G15250,AT3G59040,AT1G18170,AT3G01480,AT1G78630,AT2G46820,AT3G54890,AT5G66570,AT1G68190,AT1G49380,AT3G52960,AT3G16140,AT1G25440,AT2G28200,AT1G70370,AT2G31040,AT1G20340,AT3G51510,AT3G26060,AT1G76100,AT1G03600,AT5G58710,AT4G09010,AT3G54210,AT4G01050…	Ntab0630980,Ntab0195800,Ntab0442550,Ntab0387930,Ntab0161750,Ntab0828620,Ntab0328330,Ntab0067490,Ntab0212600,Ntab0381140,Ntab0057290,Ntab0788980,Ntab0273950,Ntab0601770,Ntab0074300,Ntab0195540,Ntab0867310,Ntab0697080,Ntab0819390,Ntab0105190,Ntab0339500,Ntab0271830,Ntab0977030,Ntab0050500,Ntab0397850,Ntab0315540,Ntab0426630,Ntab0637400,Ntab0029230,Ntab0119640,Ntab0918420,Ntab0836900,Ntab0172240,Nta…	7.43e-05	0.0379567
		Cluster04	GO:0002252 immune effector process, GOslim:biological_process	19	AT1G66160,AT5G37490,AT4G34410,AT5G25930,AT3G49530,AT2G35930,AT4G33050,AT2G37430,AT1G62300,AT4G17230,AT5G61210,AT2G27660,AT1G80840,AT2G39650,AT1G29690,AT3G63380,AT3G56400,AT2G35980,AT3G46620	Ntab0229990,Ntab0951050,Ntab0392810,Ntab0031520,Ntab0434380,Ntab0495850,Ntab0011200,Ntab0368290,Ntab0755110,Ntab0124300,Ntab0107460,Ntab0718590,Ntab0577580,Ntab0101460,Ntab0727090,Ntab0499430,Ntab0244970,Ntab0642170,Ntab0650400	7.71e-05	0.0380289
			GO:0043069 negative regulation of programmed cell death, GOslim:biological_process	16	AT2G05940,AT5G25930,AT1G28480,AT2G35930,AT4G34150,AT4G33050,AT1G09070,AT3G45640,AT5G61210,AT1G80840,AT4G25030,AT3G25780,AT1G29690,AT3G56400,AT2G35980,AT4G02380	Ntab0383450,Ntab0031520,Ntab0932670,Ntab0495850,Ntab0392440,Ntab0011200,Ntab0210440,Ntab0385920,Ntab0107460,Ntab0577580,Ntab0455350,Ntab0920680,Ntab0727090,Ntab0244970,Ntab0642170,Ntab0967790	4.08e-05	0.0253741
			GO:0002679 respiratory burst involved in defense response, GOslim:biological_process	19	AT1G66160,AT5G37490,AT4G34410,AT5G25930,AT3G49530,AT2G35930,AT4G33050,AT2G37430,AT1G62300,AT4G17230,AT5G61210,AT2G27660,AT1G80840,AT2G39650,AT1G29690,AT3G63380,AT3G56400,AT2G35980,AT3G46620	Ntab0229990,Ntab0951050,Ntab0392810,Ntab0031520,Ntab0434380,Ntab0495850,Ntab0011200,Ntab0368290,Ntab0755110,Ntab0124300,Ntab0107460,Ntab0718590,Ntab0577580,Ntab0101460,Ntab0727090,Ntab0499430,Ntab0244970,Ntab0642170,Ntab0650400	1.68e-05	0.0132215
	Stage	Cluster01	GO:0009820 alkaloid metabolic process, GOslim:biological_process	38	AT3G59040,AT2G29630,AT5G08280,AT1G55090,AT3G16000,AT5G40760,AT3G01480,AT4G02530,AT5G17520,AT4G09010,AT3G04790,AT4G27700,AT5G52780,AT1G08550,AT3G47650,AT4G14890,AT2G43560,AT1G03630,AT1G15980,AT5G35790,AT1G14150,AT1G20340,AT3G59400,AT1G09340,AT3G46780,AT2G46820,AT1G55670,AT5G06290,AT1G19150,AT1G32470,AT1G08380,AT3G01500,AT1G42970,AT1G16080,AT5G23060,AT3G02730,AT3G23700,AT1G32060	Ntab0867310,Ntab0848250,Ntab0204180,Ntab0587970,Ntab0179080,Ntab0543090,Ntab0819390,Ntab0299770,Ntab0250400,Ntab0508340,Ntab0543320,Ntab0057720,Ntab0132810,Ntab0230700,Ntab0056690,Ntab0162210,Ntab0743010,Ntab0238560,Ntab0571080,Ntab0772770,Ntab0301940,Ntab0836900,Ntab0943640,Ntab0273000,Ntab0848420,Ntab0339500,Ntab0408710,Ntab0438950,Ntab0820760,Ntab0984230,Ntab0533700,Ntab0448850,Ntab0519920,Nta…	8.21e-12	3.35531e-09
			GO:0048731 system development, GOslim:biological_process	77	AT3G26744,AT4G33950,AT3G12930,AT5G08280,AT3G16000,AT4G31500,AT5G59030,AT5G38760,AT4G22130,AT3G25500,AT4G13510,AT3G15730,AT1G23010,AT3G26900,AT4G36360,AT3G13750,AT1G78060,AT1G48480,AT3G28860,AT1G74160,AT4G27440,AT3G01480,AT1G47480,AT1G48350,AT3G15520,AT3G15030,AT5G20630,AT4G09010,AT2G26330,AT1G11910,AT4G03210,AT1G09540,AT2G03090,AT1G75500,AT2G04780,AT1G55370,AT2G02130,AT5G62840,AT1G49380,AT1G08550…	Ntab0505810,Ntab0002580,Ntab0733470,Ntab0204180,Ntab0179080,Ntab0147510,Ntab0250140,Ntab0348490,Ntab0782890,Ntab0973160,Ntab0951570,Ntab0214180,Ntab0985190,Ntab0383780,Ntab0754670,Ntab0623300,Ntab0896520,Ntab0785960,Ntab0569580,Ntab0170740,Ntab0600930,Ntab0819390,Ntab0911170,Ntab0007740,Ntab0567050,Ntab0109980,Ntab0887330,Ntab0508340,Ntab0215610,Ntab0931870,Ntab0067290,Ntab0988680,Ntab0436930,Nta…	0.000361	0.0239494
		Cluster02	GO:0043069 negative regulation of programmed cell death, GOslim:biological_process	30	AT5G40780,AT3G63010,AT5G25930,AT4G03550,AT5G06860,AT1G15520,AT5G47910,AT1G80840,AT2G05940,AT1G19180,AT4G02380,AT2G35930,AT4G33920,AT2G26560,AT2G38470,AT4G33050,AT4G37640,AT2G35980,AT1G29690,AT3G45640,AT4G25030,AT3G56400,AT5G13490,AT3G11840,AT4G34150,AT1G09070,AT4G21390,AT3G25780,AT1G28480,AT5G61210	Ntab0158190,Ntab0964550,Ntab0031520,Ntab0757930,Ntab0550760,Ntab0370040,Ntab0348890,Ntab0577580,Ntab0383450,Ntab0887590,Ntab0967790,Ntab0495850,Ntab0465200,Ntab0035970,Ntab0411170,Ntab0011200,Ntab0145230,Ntab0642170,Ntab0727090,Ntab0385920,Ntab0455350,Ntab0244970,Ntab0810420,Ntab0954530,Ntab0392440,Ntab0210440,Ntab0374990,Ntab0920680,Ntab0932670,Ntab0107460	8.57e-05	0.0069338
			GO:0009605 response to external stimulus, GOslim:biological_process	113	AT5G13080,AT5G09810,AT5G13750,AT2G46270,AT4G27410,AT1G64660,AT1G62300,AT5G20230,AT1G76490,AT5G45380,AT1G68320,AT1G78380,AT2G47410,AT4G28610,AT2G45660,AT4G35090,AT1G06620,AT1G52200,AT3G02570,AT3G48520,AT1G59870,AT1G29670,AT1G43160,AT5G63450,AT5G24090,AT3G48360,AT5G47910,AT1G80840,AT3G56710,AT5G38710,AT2G05940,AT1G76650,AT1G10340,AT5G51160,AT3G28210,AT1G71697,AT1G19180,AT2G21620,AT3G22400,AT3G09010…	Ntab0300500,Ntab0418710,Ntab0559480,Ntab0187660,Ntab0917410,Ntab0357340,Ntab0755110,Ntab0986990,Ntab0560490,Ntab0417650,Ntab0050260,Ntab0118500,Ntab0936320,Ntab0049910,Ntab0279610,Ntab0048250,Ntab0410140,Ntab0829730,Ntab0596420,Ntab0308640,Ntab0877930,Ntab0365070,Ntab0721280,Ntab0243250,Ntab0282720,Ntab0906060,Ntab0348890,Ntab0577580,Ntab0559190,Ntab0515650,Ntab0383450,Ntab0248910,Ntab0667560,Nta…	0.000103	0.00827703
