# Supplementary material for: Integrating transcriptome and metabolome reveals molecular networks involved in genetic and environmental variation in tobacco
Source: DNA Res. 2020 Apr 23;27(2):dsaa006. doi: 10.1093/dnares/dsaa006 (PMC7320822; doi:10.1093/dnares/dsaa006)
Supplement: dsaa006_Supplementary_Data [file dsaa006_supplementary_data.zip › Table S7A.xlsx]

## Sheet: Table S7A
	Table S7A. Correlation between metabolites and co-expressed gene modules (kME)
	Pearson correlation analysis used for detecting association between metabolites and gene modules. Significant correlations (p-value < 0.01) between metabolites and gene modules were shown.
	Module black			Module magenta			Module pink			Module red			Module turquoise			Module blue			Module brown			Module green			Module yellow
	Metabolite name	p-value		Metabolite name	p-value		Metabolite name	p-value		Metabolite name	p-value		Metabolite name	p-value		Metabolite name	p-value		Metabolite name	p-value		Metabolite name	p-value		Metabolite name	p-value
	Ribitol	3.46833e-09		Nicotine-1'-N-oxide	3.03124e-06		DGDG (18:1/18:0)	3.00843e-14		Sinapic acid	4.66977e-25		t18:1-C25:0h-Glc-Ceramide	1.34824e-21		DGDG (18:3/16:3)	9.69747e-42		TG (16:0/16:0/18:3)	1.45861e-19		Piperidine	5.43265e-18		L-Aspartic acid	1.67856e-11
	Succinic acid	9.95377e-09		Anabasine	1.09058e-05		DGDG (18:1/16:0)	1.68245e-13		A-amyrin	8.97859e-18		D-Glucuronic acid	1.98843e-19		DGDG (18:3/16:2	2.40342e-40		Threonic acid	1.47332e-17		Sphingosine	1.9867e-15		2-Aminoisobutyric acid	4.60508e-11
	Pyridoxamine	1.28269e-08		L(-)-Nicotine	1.73799e-05		DGDG (16:0/18:0)	2.67579e-13		Piperidine	8.65607e-16		Threonic acid	3.92395e-19		Riboflavin	1.57574e-37		Betaine	7.11818e-17		Glycerophosphocholine	1.23556e-12		Aminoadipic acid	1.47771e-10
	TG (18:3/16:0/17:0)	5.31884e-07		Sphingosine	1.83375e-05		PC (32:1)	6.52758e-10		D-Threitol	1.14965e-14		D-Xylitol	1.03698e-18		SQDG (16:0/18:3)	7.61632e-36		O-Phosphoethanolamine	8.88079e-17		3-Hexen-1-OL, (3E)-	2.10808e-12		L-Glutamine	6.1062e-09
	DGDG (18:3/18:2)	7.40735e-07		Prostaglandin F2a	3.40491e-05		PE (38:7)	1.07082e-09		Phytosphingosine	1.39416e-14		N-Acetylmannosamine	3.7887e-18		Citramalic acid	2.51376e-35		D-Xylitol	1.11527e-16		L(-)-Nicotine	2.2499e-12		TG (16:0/16:0/18:2)	1.14609e-08
	18:3-Glc-Sitosterol	8.41085e-07		Malic acid	7.02521e-05		Scopolamine	2.04112e-09		L-Acetylcarnitine	1.60195e-14		DGDG (18:3/17:0) II	1.32639e-17		SQDG (18:3/18:3)	1.6735e-33		kaempferol-o-glycoside	1.4515e-16		cis-10-Nonadecenoic acid	3.74284e-11		Isocitric acid	1.28137e-08
	PE (38:3)	9.63204e-07		Glycerophosphocholine	0.000124749		DGDG (18:3/16:0)	5.59253e-09		Nicotine	1.83238e-14		L-Carnitine	2.87046e-16		MGDG (16:2/18:3)	6.72064e-30		DGDG (18:3/17:0) II	2.21208e-16		Hentriacontane	6.01809e-11		Malonic acid	3.03287e-08
	PC (36:5)	1.08685e-06		Piperidine	0.000167981		DGDG (18:2/16:0)	7.22698e-09		L-Carnitine	2.2927e-14		Cytosine	3.24492e-16		Alanyl-Alanine	1.60638e-29		D-Arabitol	1.56682e-15		Sinapic acid	7.43832e-11		Glucose 6-phosphate	1.65537e-07
	PE (36:2)	2.20593e-06		Nicotine	0.000173789		PE (35:3) II	1.38434e-08		Anabasine	4.38809e-13		Betaine	8.52468e-16		MGDG (18:3/16:1)	2.19163e-29		gamma-Glutamylcysteine	1.63044e-15		N-Acetylmannosamine	9.67054e-11		Glutathione	2.35052e-07
	Beta-Sitosterol	2.67536e-06		Nornicotine	0.00021557		PC (34:1)	2.23502e-08		Arbutin	6.64932e-12		gamma-Glutamylcysteine	1.09026e-15		MGDG (16:3/18:3)	4.45282e-29		Tryptamine	2.56701e-15		D-Threitol	1.07602e-10		DG (18:3/16:0)	4.25168e-07
	Malic acid	5.07963e-06		L-Cysteine	0.000279145		Pipecolic acid	1.54181e-07		Cellobiose	5.29747e-11		PE (35:3) I	2.01729e-15		5-Methylcytosine	8.76882e-28		GDP-D-Rhamnose	1.61727e-14		A-amyrin	1.16411e-10		TG (16:0/16:0/18:3)	4.36661e-07
	PE (36:4)	7.44595e-06		18:3-Glc-Stigmasterol I	0.000341622		MGDG (16:0/18:3)	6.37528e-07		Betaine aldehyde	5.85366e-11		GDP-D-Rhamnose	4.38976e-15		D-Alanyl-D-alanine	3.99088e-27		1,2,4-BUTANTRIOl	2.83087e-14		Tropine	1.59949e-10		DG (18:0/18:3)	4.84214e-07
	DG (18:2/18:3)	7.95108e-06		7,11,15-Trimethyl-3-methylidenehexadec-1-ene	0.00125544		Nornicotine	7.27441e-07		GDP-D-Rhamnose	2.71202e-10		Sorbitol	9.30104e-15		PE (38:3)	1.01899e-26		Sorbitol	4.36959e-14		d18:0-C28:3-Glc-Ceramide	2.20519e-10		L-Cysteine	9.154e-07
	SQDG (18:3/18:3)	1.02198e-05		2-Aminoisobutyric acid	0.00176643		PC (32:0)	9.96391e-07		Sorbitol	3.62412e-10		t18:1-C24:0h-Glc-Ceramide	1.15072e-14		Pyridoxamine 5'-phosphate	1.92348e-26		L-Carnitine	6.79616e-14		Thiamine	4.58893e-10		L-Isoleucine	2.04497e-06
	PE (36:5)	1.49395e-05		Glucose 6-phosphate	0.00238556		Pyridoxamine 5'-phosphate	1.86362e-06		Cytosine	1.43952e-09		Phytosphingosine	1.23389e-14		3-Methyl-1-butylamine	1.13691e-25		Phytosphingosine	7.2174e-14		Astragalin	1.28241e-09		Pyroglutamic acid	2.60473e-06
	Nonacosane	2.25828e-05		Uridine triphosphate	0.00301021		L(-)-Nicotine	2.52484e-06		DGDG (18:3/17:0) II	3.00677e-09		Arbutin	1.70461e-14		PE (36:4)	2.28767e-25		Spermine	7.48378e-14		Nicotine	3.93615e-09		Scopolamine	2.68347e-06
	Galactaric acid	2.98533e-05		TG (18:3/18:3/16:3)	0.00302114		Anabasine	3.11395e-06		D-Arabitol	3.41156e-09		D-Arabitol	1.77157e-14		PC (36:4)	3.46333e-25		Arbutin	8.16244e-14		N-Acetyl-D-glucosamine	2.38574e-08		L-Arginine	3.75867e-06
	Phenylpyruvic acid	3.66213e-05		Inosine	0.0032286		Nicotine	3.20607e-06		5-Methyl-2-furaldehyde	5.13356e-09		Cellobiose	3.46016e-14		Guanosine	3.96881e-25		D-Glucuronic acid	8.18552e-14		7,11,15-Trimethyl-3-methylidenehexadec-1-ene	3.62154e-08		Mimosine	4.5898e-06
	MGDG (18:3/19:1)	4.59062e-05		PC (41:5) I	0.00324753		Glutathione	3.57313e-06		d18:0-C28:3-Glc-Ceramide	8.62606e-09		Rutin	6.32406e-14		Uridine	2.4826e-24		Cellobiose	1.45719e-13		D-Mannose	1.03534e-07		3-Hydroxymethylglutaric acid	6.79845e-06
	Erythritol	7.15064e-05		D-Xylose	0.00325318		DGDG (18:3/16:3)	4.32964e-06		Thiamine	8.86748e-09		Spermine	6.56558e-14		DGDG (16:0/18:0)	1.13998e-23		N-Acetylmannosamine	2.06691e-13		MGDG (18:3/18:2)	2.12591e-07		L-Proline	8.86175e-06
	Beta-Alanine	9.35323e-05		Phosphoric acid	0.0035708		Aminocaproic acid	4.82868e-06		Sphingosine	1.00613e-08		DGDG (18:2/18:0)	8.69067e-14		1-Phenylethylamine	2.12553e-23		Cytosine	5.06275e-13		1,2,4-BUTANTRIOl	4.72276e-07		3,5-Dihydroxy-6-methyl-2,3-dihydropyran-4-one	9.09266e-06
	Pyridoxamine 5'-phosphate	9.97647e-05		Tryptamine	0.0035961		L-Kynurenine	4.93745e-06		Nornicotine	2.24322e-08		PE (36:6)	1.26099e-13		L-Alanine	2.82843e-23		Rutin	7.79277e-13		D-Xylose	1.78607e-06		Uridine diphosphate glucose	9.97963e-06
	PC (36:4)	0.000107377		Anatabine	0.00371633		PC (38:7)	5.23229e-06		N-Acetylmannosamine	2.67103e-08		SQDG (18:2/18:3)	1.55678e-13		DGDG (18:3/18:3)	9.67693e-23		TG (16:0/16:0/18:2)	1.40638e-12		Anabasine	1.99669e-06		PC (34:1)	1.0032e-05
	Uridine diphosphate glucose	0.000165828		Fructose 6-phosphate	0.00380746		Mimosine	5.30508e-06		D-Mannose	4.30258e-08		PC (36:6)	1.63181e-13		Cytidine	1.43686e-22		PC (41:5) I	2.28133e-12		L-Acetylcarnitine	2.47165e-06		4-Hydroxyproline	1.14101e-05
	SQDG (16:0/18:3)	0.000177969		18:3-Glc-Stigmasterol II	0.00385487		DGDG (18:3/18:1)	6.41664e-06		Cotinine	5.40129e-08		Cholesterol	1.84033e-13		Octacosane	6.22839e-22		t18:1-C25:0h-Glc-Ceramide	2.43645e-12		Imidazoleacetic acid	2.50706e-06		Fructose 6-phosphate	1.18086e-05
	D-Arabinose	0.000200637		DG (18:0/18:3)	0.00392468		DGDG (18:3/18:0)	6.57218e-06		Isomaltose	8.71671e-08		3-Methyladenine	2.92889e-13		Adenosine	8.33099e-22		Prostaglandin F2a	4.43083e-12		Phytosphingosine	4.90758e-06		L-Histidine	1.21979e-05
	PC (36:6)	0.000219767		DG (18:3/16:0)	0.00435224		16:0-Glc-Stigmasterol I	8.03592e-06		5-Methylcytosine	1.18253e-07		L-Acetylcarnitine	5.91849e-13		18:3-Sitosterol	3.51378e-21		Erythritol	4.73538e-12		Myosmine	7.58466e-06		Beta-Alanine	1.3534e-05
	PC (34:1)	0.000226472		PC (37:2)	0.00460711		DGDG (18:3/16:2	8.62283e-06		D-Glucuronic acid	2.15077e-07		kaempferol-o-glycoside	7.95299e-13		GDP-D-Rhamnose	5.34551e-21		Levoglucosan	6.7876e-12		MGDG (16:0/18:2)	9.10658e-06		Ergosterol	1.39737e-05
	2-keto-l-gluconic acid	0.000245265		Pipecolic acid	0.00563506		Cryptochlorogenic acid	1.52253e-05		Alpha-Tocopherol	2.32834e-07		Tryptamine	1.30573e-12		L-Glutamic acid	7.76626e-21		L-Kynurenine	3.28183e-11		5-Methyl-2-furaldehyde	9.6433e-06		Argininosuccinic acid	2.02418e-05
	PE (34:2)	0.000271293		PE (41:5) II	0.00625877		PE (39:3) II	1.62929e-05		Melezitose	3.57579e-07		Gluconic acid	1.48881e-12		TG (18:3/18:3/17:1)	1.31588e-20		PC (36:6)	1.31929e-10		D-Serine	9.84398e-06		1D-myo-Inositol 3-phosphate	2.05329e-05
	Azelaic acid	0.000285931		Myosmine	0.00640485		MGDG (18:3/16:1)	1.63065e-05		L(-)-Nicotine	5.04191e-07		Glyceric acid	1.52803e-12		PC (36:5)	1.57557e-20		D-Arabinose	1.82839e-10		TG (18:3/16:1/18:3)	9.92327e-06		L-Leucine	2.62712e-05
	PC (34:2)	0.000329174		SQDG (18:0/18:3)	0.0072079		5-Aminolevulinic acid	3.24023e-05		Guanosine	5.21736e-07		DGDG (18:3/18:0)	2.28792e-12		Pyridoxal	1.87486e-20		DGDG (18:2/18:0)	2.84654e-10		t18:1-C23:3-Glc-Ceramide	1.08636e-05		2-Hydroxyglutaric acid	2.83057e-05
	DGDG (18:3/16:2	0.000395036		TG (18:3/16:0/17:0)	0.00824634		MGDG (16:2/18:3)	4.06639e-05		D-Xylose	6.48211e-07		Tyrosine methylester	2.67972e-12		B-Carotene	1.99484e-20		Alpha-Tocopherol	2.96589e-10		L-Serine	1.65471e-05		Neochlorogenic acid	2.91533e-05
	Uridine 5'-diphosphate	0.000462651		t18:1-C23:3-Glc-Ceramide	0.0082792		Erythrose	4.299e-05		Citramalic acid	7.2626e-07		D-Threitol	3.27343e-12		D-Alanine	2.09272e-20		Epinephrine	3.06886e-10		Nicotine -1- oxygenation	2.884e-05		Pipecolic acid	3.95338e-05
	L-Aspartic acid	0.000747841		L-Glutamine	0.00847011		3-Methyladenine	5.63962e-05		5-Aminopentanoic acid	8.93894e-07		PC (39:3)	3.62004e-12		2,2'-Bipyridine	2.32144e-20		Mannitol	3.09906e-10		TG (18:3/18:3/18:3)	3.04051e-05		Ascorbic acid	6.75501e-05
	N-Acetyl-D-glucosamine	0.000788077		DGDG (18:3/18:2)	0.0085358		4-Hydroxyphenylpyruvic acid	7.88772e-05		Galactinol	9.46844e-07		PC (38:7)	4.39377e-12		Beta-Alanine	4.7079e-20		3-Methyladenine	3.48959e-10		N5-Ethylglutamine	4.06963e-05		L-Phenylalanine	7.09527e-05
	Aminocaproic acid	0.000852949		18:3-Glc-Sitosterol	0.00860006		L-Acetylcarnitine	9.07636e-05		16:0-Glc-Stigmasterol I	1.06424e-06		Erythritol	4.80718e-12		sophorose 2	9.78629e-20		PC (39:3)	4.28404e-10		18:3-Glc-Stigmasterol II	4.2778e-05		18:3-Glc-Sitosterol	9.47335e-05
	L-Kynurenine	0.000865636		D-Mannose	0.00889036		PC (41:5) II	9.82487e-05		Fumaric acid	1.10555e-06		5-Methylcytosine	8.3598e-12		PE (35:3) II	1.13276e-19		L-Acetylcarnitine	4.31226e-10		MGDG (36:4)	4.30262e-05		L-Threonine	0.000102514
	Imidazoleacetic acid	0.000913297		L-Kynurenine	0.00918514		L-Arginine	0.000108478		Betaine	1.21274e-06		TG (16:0/16:0/18:3)	8.54271e-12		3-Methyladenine	1.82364e-19		PE (41:5) I	5.19239e-10		Cotinine	5.6327e-05		18:3-Glc-Stigmasterol I	0.000107688
	3-Hydroxymethylglutaric acid	0.00102423		PC (38:7)	0.00974078		Piperidine	0.000115686		Uridine	1.23428e-06		Ethylene glycol	1.36397e-11		(6Z)-8-Methyl-5-propan-2-ylnona-6,8-dien-2-one	1.87841e-19		2,2'-Bipyridine	5.40219e-10		S-Methylmethionine	5.86854e-05		TG (18:3/18:0/16:0)	0.000109702
	A-amyrin	0.0013847		A-amyrin	0.00992174		PC (41:5) I	0.000151156		Myosmine	1.45411e-06		Glycerol	1.46263e-11		PE (34:2)	3.83764e-19		PC (38:7)	7.63122e-10		N8-Acetylspermidine	6.09639e-05		Phosphoric acid	0.000145916
	1-Methyladenosine	0.00163951					Lactulose	0.000151351		Erythrose	1.50928e-06		L-Kynurenine	1.95574e-11		3,5-Dihydroxy-6-methyl-2,3-dihydropyran-4-one	7.66778e-19		Shikimic acid	1.32113e-09		TG (51:6)	6.99253e-05		(6Z)-8-Methyl-5-propan-2-ylnona-6,8-dien-2-one	0.000148108
	Glycylleucine	0.00168394					Anatabine	0.000200769		cis-10-Nonadecenoic acid	1.65244e-06		MGDG (18:3/18:2)	2.60776e-11		Cytosine	8.86413e-19		D-Threitol	1.33287e-09		TG (18:3/18:3/16:0)	7.51074e-05		Methyl palmitate	0.000162076
	L-Asparagine	0.00185152					5-Methylcytosine	0.00020268		Pyroglutamic acid	1.68476e-06		Levoglucosan	2.65318e-11		Gluconic acid	9.59322e-19		Cryptochlorogenic acid	1.41285e-09		Dotriacontane	8.72494e-05		Aminocaproic acid	0.000169425
	Clionasterol	0.00185287					Ribitol	0.00021915		PC (36:6)	1.86729e-06		PE (36:5)	2.67761e-11		L-Threonine	1.73568e-18		TG (18:3/18:0/16:0)	1.66278e-09		L-Fucose	9.83136e-05		L-Kynurenine	0.000219984
	D-Threitol	0.00188752					18:2-Sitosterol	0.00023029		TG (52:2)	2.33083e-06		Alpha-Tocopherol	2.76477e-11		S-Adenosylmethionine	1.85335e-18		MGDG (18:3/18:2)	1.73538e-09		PE (39:3) I	0.00010211		L-Tyrosine	0.000278365
	MGDG (16:2/18:3)	0.00212094					Sphingosine	0.000241505		PC (36:3)	3.42107e-06		2,2'-Bipyridine	2.81827e-11		Niacinamide	4.57743e-18		PC (41:6)	1.95269e-09		D-Fructose	0.000110512		O-Phosphoethanolamine	0.000343571
	Uridine triphosphate	0.00220195					d18:0-C28:3-Glc-Ceramide	0.000270207		Prostaglandin F2a	3.5784e-06		Pantothenic acid	2.97832e-11		S-Adenosylhomocysteine	4.61907e-18		SQDG (18:2/18:3)	1.95861e-09		D-Glucose	0.00011587		Glycolic acid	0.000398864
	Cholestenone	0.00259653					18:3-Sitosterol	0.000278419		Threonic acid	3.58889e-06		16:0-Glc-Stigmasterol II	3.07143e-11		4-Hydroxycinnamic acid	5.18899e-18		Benzofuran, 2,3-dihydro-2-(1-methylethenyl)-	2.47751e-09		Clionasterol	0.000125055		L-Valine	0.000421398
	MGDG (18:3/18:2)	0.00336365					Cytosine	0.000300486		L-Alanine	4.19708e-06		Nonacosane	7.61708e-11		Glycylleucine	5.74702e-18		Glycerol	2.62657e-09		18:3-Glc-Stigmasterol I	0.000144944		Pyridoxamine	0.000472483
	d18:2-C16:1-Glc-Ceramide	0.00342235					sophorose 2	0.000328206		Ethylene glycol	4.40618e-06		DGDG (18:3/18:2)	1.38082e-10		Arbutin	1.06301e-17		Ethylene glycol	2.85167e-09		Nornicotine	0.000151049		TG (18:3/16:0/17:0)	0.000474114
	3-Methyl-1-butylamine	0.00356345					PC (41:6)	0.000392941		PC (32:1)	5.53888e-06		PC (41:5) I	1.76625e-10		4-Hydroxyproline	1.16702e-17		Sophorose	3.16409e-09		ADP	0.000158921		Phosphorylcholine	0.000549221
	Niacinamide	0.00373097					Acrylamide	0.000427563		t18:1-C23:3-Glc-Ceramide	5.75758e-06		O-Phosphoethanolamine	3.30826e-10		Neoxanthin	1.17217e-17		sophorose 2	3.63514e-09		Prostaglandin F2a	0.000163499		Campesterol	0.000567414
	Campesterol	0.00385707					Betaine aldehyde	0.000508064		Anatabine	5.79831e-06		Mannitol	3.34518e-10		TG (18:3/18:3/17:2)	1.2802e-17		Adenosine triphosphate	4.63139e-09		D-Galactose	0.000185943		Glycerol 3-phosphate	0.000948807
	Glyceric acid	0.00401874					Calcium Gluceptate	0.00050918		Levoglucosan	6.48342e-06		N-Acetyl-D-glucosamine	3.98476e-10		Alpha-Tocopherol	1.47903e-17		PE (36:6)	4.64629e-09		SQDG (18:2/18:3)	0.000198105		L(-)-Nicotine	0.0011792
	Pyridoxal	0.00406779					SQDG (16:0/18:3)	0.000518754		D-Glucose	7.40871e-06		D-Arabinose	6.06603e-10		TG (18:3/18:3/20:3)	1.66538e-17		2,3-Octanedione	5.51702e-09		Shikimic acid	0.000211442		Nicotine-1'-N-oxide	0.00121504
	Citramalic acid	0.00436976					D-Alanyl-D-alanine	0.00052527		Tyrosine methylester	8.46253e-06		Sophorose	6.40696e-10		Glutathione	1.83818e-17		MGDG (16:3/18:3)	6.19869e-09		PE (41:5) I	0.00026957		Erythrose	0.00144711
	D-Galactose	0.00482087					Alanyl-Alanine	0.000708318		D-Fructose	8.72644e-06		Choline	8.55694e-10		Racemethionine	2.1465e-17		PE (35:3) I	6.29264e-09		MGDG (18:3/16:1)	0.000299784		Acrylamide	0.00147635
	Dotriacontane	0.00496218					DGDG (18:2/18:0)	0.00079298		3-Hexen-1-OL, (3E)-	1.02378e-05		Myosmine	9.7998e-10		MGDG (18:3/19:1)	2.21791e-17		DGDG (18:3/18:2)	6.86205e-09		Galactaric acid	0.000318403		L-Lysine	0.00153529
	18:3-Glc-Stigmasterol I	0.00534989					Trimethylamine N-oxide	0.000953418		Glycerophosphocholine	1.2235e-05		PC (41:6)	1.46826e-09		Threonic acid	2.5167e-17		Erythrose	9.37473e-09		L-Threonine	0.000616256		kaempferol-o-glycoside	0.00209436
	PE (35:3) I	0.0057019					NAD	0.000960399		D-Alanine	1.2281e-05		Guanine	1.47378e-09		Thiamine monophosphate	3.98336e-17		Cholesterol	9.77212e-09		Pyridoxine	0.000630039		N6,N6,N6-Trimethyllysine	0.00213862
	2-Methyl-1-propylamine	0.005967					D-Tagatose	0.00102264		5'-Methylthioadenosine	1.25996e-05		Benzofuran, 2,3-dihydro-2-(1-methylethenyl)-	2.49904e-09		PE (36:2)	4.9542e-17		5-Methylcytosine	9.98985e-09		3,5-Dihydroxy-6-methyl-2,3-dihydropyran-4-one	0.000755128		N-Acetyl-D-glucosamine	0.00218505
	Argininosuccinic acid	0.00645156					MGDG (36:4)	0.00106077		18:3-Glc-Stigmasterol I	1.32471e-05		Caffeic acid	2.81197e-09		Sorbitol	1.22384e-16		Isomaltose	1.16434e-08		L-Kynurenine	0.000756955		Pantothenic acid	0.00225065
	L-Tryptophan	0.00671689					Dehydroascorbic acid	0.0013726		4-Hydroxycinnamic acid	1.9761e-05		Betaine aldehyde	2.92407e-09		Pyroglutamic acid	1.24816e-16		PC (41:5) II	1.48151e-08		D-Glucuronic acid	0.000943397		D-Malic acid	0.00236051
	SQDG (18:0/18:3)	0.00712257					PE (41:5) II	0.00140734		PE (36:6)	2.01367e-05		Adenosine triphosphate	3.10308e-09		MGDG (18:3/18:3)	1.90045e-16		TG (18:3/16:0/17:0)	1.58387e-08		Glucaric acid	0.000967007		18:3-Glc-Stigmasterol II	0.00245513
	Racemethionine	0.00762413					MGDG (16:0/18:2)	0.00149928		Glyceric acid	2.14402e-05		Piperidine	3.58831e-09		L-Carnitine	2.24127e-16		N8-Acetylspermidine	2.72826e-08		PC (34:2)	0.000978039		PC (37:2)	0.00268792
	L-Methionine	0.0076979					Phosphoric acid	0.00170799		PC (34:3)	2.18384e-05		Epinephrine	6.85361e-09		5-Methoxytryptamine	7.13879e-16		Tyrosine methylester	2.77102e-08		D-Sedoheptulose 7-phosphate	0.00102142		TG (18:0/18:3/18:3)	0.00277207
	Erythrose	0.00783122					Cotinine	0.00175782		SQDG (16:0/18:3)	2.20393e-05		PE (41:5) I	7.90681e-09		Chlorophyll b	9.56397e-16		D-Mannose	2.85253e-08		PE (36:4)	0.00108429		t18:1-C24:0h-Glc-Ceramide	0.00283078
	Piperidine	0.00804252					TG (18:3/18:3/20:3)	0.00177145		Alanyl-Alanine	2.56873e-05		Erythrose	1.1538e-08		DGDG (18:3/17:0) II	1.44956e-15		Aminocaproic acid	3.40489e-08		Beta-Sitosterol	0.00108482		TG (16:0/18:3/18:2)	0.00295264
	Pyridoxine	0.00808349					GDP-D-Rhamnose	0.00181483		Beta-Alanine	2.59832e-05		Nicotine	1.94735e-08		Hydroxykynurenine	1.469e-15		N-Acetyl-D-glucosamine	3.567e-08		Betaine aldehyde	0.00115249		7,11,15-Trimethyl-3-methylidenehexadec-1-ene	0.00299096
	7,11,15-Trimethyl-3-methylidenehexadec-1-ene	0.00836597					Ribonolactone	0.00198139		L-Fucose	2.95611e-05		Cryptochlorogenic acid	1.99846e-08		DGDG (18:1/16:0)	1.82906e-15		5-Methoxytryptamine	3.90923e-08		Lutein	0.00129029		Calcium Gluceptate	0.00309232
	PC (36:3)	0.00863419					Succinic acid	0.00202997		Hentriacontane	3.00823e-05		Quinic acid	2.83658e-08		Tyrosine methylester	2.88349e-15		Nicotine	4.48856e-08		Neoxanthin	0.00129607		Astragalin	0.00334179
	DGDG (18:3/16:3)	0.00935773					2-Methylserine	0.00214186		Chlorogenic acid	3.15678e-05		N-Acetylputrescine	2.8909e-08		Lutein	3.11816e-15		3-Phosphoglyceric acid	5.30608e-08		Cellobiose	0.00131735		Methionine sulfoxide	0.00346847
	DGDG (16:0/18:0)	0.0098764					Hydroxykynurenine	0.00230159		3-Hydroxybutyric acid	3.88806e-05		Galacturonic acid	3.07209e-08		Glycolic acid	3.51789e-15		Betaine aldehyde	7.22671e-08		Trehalose	0.00151545		DGDG (18:3/20:0)	0.00384237
							TG (16:0/16:0/18:2)	0.00272142		Riboflavin	4.006e-05		N8-Acetylspermidine	5.3137e-08		TG (18:2/18:3/18:3)	3.67492e-15		Myosmine	7.52882e-08		PE (36:6)	0.00169152		Hentriacontane	0.00390073
							7,11,15-Trimethyl-3-methylidenehexadec-1-ene	0.00279598		N5-Ethylglutamine	4.12409e-05		2,3-Octanedione	6.74299e-08		5-Aminolevulinic acid	4.56622e-15		Nornicotine	1.15704e-07		TG (18:3/18:3/16:3)	0.00169508		d18:2-C16:1 ceramide	0.0050815
							D-Glucose	0.00291695		KTZNZCYTXQYEHT-UHFFFAOYSA-N	4.28669e-05		DGDG (18:3/18:1)	7.66628e-08		Epinephrine	5.43307e-15		PE (41:5) II	1.29121e-07		t18:1-C24:0h-Glc-Ceramide	0.00205943		Cholestenone	0.0052552
							Pyridoxine	0.00291767		D-Alanyl-D-alanine	4.49673e-05		D-Glucose	8.63798e-08		DGDG (18:3/16:0)	6.22599e-15		PE (36:3)	1.31194e-07		Isomaltose	0.00214156		Glycine	0.00578058
							Butyric acid	0.0033249		D-Arabinose	5.46053e-05		D-Alanyl-D-alanine	1.10946e-07		Erythrose	8.17204e-15		Ribitol	1.56697e-07		Adenosine triphosphate	0.00217956		3-Phosphoglyceric acid	0.00598459
							N-Acetylputrescine	0.00337671		D-Malic acid	5.51919e-05		Nornicotine	1.33836e-07		Shikimic acid	9.83196e-15		Caffeic acid	1.84304e-07		PE (36:3)	0.00232831		Trigonelline	0.00635139
							Octacosane	0.003487		Nicotine -1- oxygenation	6.59089e-05		Cotinine	2.10558e-07		TG (18:2/18:3/15:0)	1.26923e-14		PC (34:3)	1.93821e-07		PC (37:2)	0.0023653		Uridine diphosphate-N-acetylglucosamine	0.0074338
							Myosmine	0.00378371		TG (16:0/16:0/18:0)	7.76213e-05		PC (34:3)	2.37301e-07		PC (32:1)	1.5061e-14		L(-)-Nicotine	1.94016e-07		PE (34:3)	0.00237613		4-Hydroxycinnamic acid	0.00782647
							D-Xylose	0.00407767		L-Glutamic acid	8.20705e-05		1,2,4-BUTANTRIOl	2.8504e-07		18:2-Sitosterol	1.50709e-14		D-Glucose	2.21871e-07		Caffeic acid	0.00243473		Fumaric acid	0.00817668
							N5-Ethylglutamine	0.00423028		TG (16:0/16:0/18:1)	9.10843e-05		PE (36:3)	3.08078e-07		Melezitose	1.59294e-14		PE (36:5)	2.45709e-07		PC (36:6)	0.00260905		Isomaltose	0.00969916
							TG (18:3/18:3/17:2)	0.00435138		2,2'-Bipyridine	0.00010163		Adenosine	3.11597e-07		Nornicotine	1.73179e-14		Labdenediol-A	2.99112e-07		t18:1-C24:1-Glc-Ceramide	0.00276959
							MGDG (16:3/18:3)	0.00441038		16:0-Glc-Stigmasterol II	0.000114032		TG (18:3/16:0/17:0)	3.8872e-07		Uridine diphosphate glucose	2.09312e-14		Cotinine	3.13087e-07		Galactinol	0.00280045
							Glycine	0.00444723		TG (54:4)	0.000115672		2-Methyl-1-propylamine	4.01975e-07		Betaine aldehyde	2.83994e-14		PC (32:0)	4.5237e-07		DG (18:0/18:3)	0.00322963
							Arachidic acid	0.00446309		TG (18:3/16:0/17:0)	0.000120487		L-Serine	4.22466e-07		NAD	3.21339e-14		Argininosuccinic acid	4.73763e-07		D-Tagatose	0.00335256
							Nicotine -1- oxygenation	0.00466614		TG (18:3/18:3/16:3)	0.000122373		TG (16:0/16:0/18:1)	4.52869e-07		TG (18:3/18:3/18:3)	3.39168e-14		TG (16:0/16:0/18:1)	7.70941e-07		3,7,11,15-Tetramethyl-2-hexadecene	0.00344043
							L-Carnitine	0.00468262		Clionasterol	0.00012475		5-Methoxytryptamine	4.60144e-07		A-amyrin	5.38004e-14		Choline	8.68887e-07		PC (41:5) I	0.00344618
							Neoxanthin	0.00475547		18:2-Sitosterol	0.000127132		TG (18:3/18:0/16:0)	5.6762e-07		Lactulose	5.83387e-14		Guanine	8.78001e-07		Formic acid	0.00361018
							B-Carotene	0.00526812		1-Aminocyclopropanecarboxylic acid	0.000130017		Myricetin	5.74603e-07		Glyceric acid	7.15847e-14		Myricetin	8.84834e-07		MGDG (16:2/18:3)	0.00364475
							Galactinol	0.00551814		2-Methyl-1-propylamine	0.000158446		beta-Amyrin	5.79375e-07		5'-Methylthioadenosine	8.81573e-14		Pyridoxamine	9.06362e-07		PC (34:3)	0.00389305
							PE (34:3)	0.00579178		PC (36:5)	0.000172513		TG (18:3/18:3/17:0)	7.07181e-07		Cellobiose	1.00709e-13		TG (18:3/18:3/16:3)	9.2916e-07		Galacturonic acid	0.0039347
							Riboflavin	0.00596647		DGDG (18:3/20:3)	0.000181115		Aminocaproic acid	7.63401e-07		D-Arabitol	1.48203e-13		Adenosine	9.31437e-07		Spermine	0.0041771
							Mannitol	0.00596881		DGDG (18:3/18:3)	0.000183224		Ribitol	7.81398e-07		Cryptochlorogenic acid	1.66507e-13		Piperidine	9.99329e-07		DGDG (18:3/18:2)	0.0043732
							Prostaglandin F2a	0.00684258		PE (34:3)	0.000191171		sophorose 2	8.18358e-07		Anabasine	2.18197e-13		DGDG (18:3/18:3)	1.18115e-06		KTZNZCYTXQYEHT-UHFFFAOYSA-N	0.00440592
							Cholestenone	0.00691221		SQDG (18:3/18:3)	0.000193914		L(-)-Nicotine	9.56836e-07		PC (34:2)	3.73809e-13		DGDG (18:3/18:0)	1.37661e-06		Azelaic acid	0.00478265
							L-Lysine	0.00713281		O-Phosphoethanolamine	0.000204676		Galactinol	1.0815e-06		Calcium Gluceptate	3.97499e-13		Gluconic acid	1.37837e-06		Chlorophyll b	0.00514013
							Phytosphingosine	0.00751517		Caffeic acid	0.000210235		Alanyl-Alanine	1.0926e-06		MGDG (16:0/18:3)	6.41676e-13		D-Alanyl-D-alanine	1.44129e-06		Gamma-Aminobutyric acid	0.00518966
							SQDG (18:0/18:3)	0.00757388		D-Tagatose	0.000216		PE (38:7)	1.09301e-06		16:0-Glc-Stigmasterol I	8.46327e-13		t18:1-C24:0h-Glc-Ceramide	2.03009e-06		L-Methionine	0.0055521
							Campesterol	0.00807152		Adenine	0.000220409		4-Hydroxycinnamic acid	1.45856e-06		Citrulline	8.85331e-13		beta-Amyrin	2.33101e-06		TG (18:2/18:3/15:0)	0.00585987
							Inosine	0.00818991		L-Glutamine	0.000222109		MGDG (16:3/18:3)	1.48333e-06		2-Methyl-1-propylamine	9.57733e-13		Phenol	2.58612e-06		TG (18:2/18:3/18:3)	0.00618202
							Glucaric acid	0.00826954		Hydroxykynurenine	0.000222548		3-Methyl-1-butylamine	1.56151e-06		Betaine	1.24491e-12		cis-10-Nonadecenoic acid	2.58686e-06		Glycylleucine	0.00648173
							Tryptamine	0.0087879		S-Adenosylmethionine	0.000223714		3-Phosphoglyceric acid	1.65104e-06		Gamma-Aminobutyric acid	1.41037e-12		DGDG (18:3/18:1)	2.89169e-06		Uridine triphosphate	0.00684491
							2-Isopropylmalic acid	0.00908065		3-Methyl-1-butylamine	0.000227493		D-Mannose	1.7553e-06		1-Aminocyclopropanecarboxylic acid	2.14413e-12		TG (16:0/18:3/18:2)	3.08767e-06		Cytosine	0.00697429
							PE (36:6)	0.0093993		18:2-Glc-Stigmasterol	0.000256862		Shikimic acid	1.76997e-06		2-Isopropylmalic acid	2.62734e-12		Putrescine	3.23571e-06		Erythrose	0.00818392
							t18:1-C23:3-Glc-Ceramide	0.00963904		t18:1-C24:1-Glc-Ceramide	0.000264544		Prostaglandin F2a	1.82926e-06		PE (36:5)	2.65638e-12		Glyceric acid	3.34023e-06		Phosphoric acid	0.00911493
							5-Aminopentanoic acid	0.00976349		Cytidine	0.00030762		Tyramine	1.88268e-06		O-Acetylserine	2.76899e-12		Pantothenic acid	4.6133e-06		Rutin	0.00922884
							2-keto-l-gluconic acid	0.0098171		Adenosine	0.000312162		Beta-Sitosterol	1.98878e-06		Pyruvic acid	3.01646e-12		18:3-Glc-Sitosterol	7.47165e-06		Ethylene glycol	0.00928066
										18:3-Glc-Stigmasterol II	0.000312514		Putrescine	2.2449e-06		Nicotine	3.03233e-12		Quinic acid	8.11845e-06		4-Guanidinobutanoic acid	0.0101306
										N6,N6,N6-Trimethyllysine	0.000313655		cis-10-Nonadecenoic acid	2.80888e-06		DGDG (18:2/16:0)	3.12005e-12		Anatabine	9.85159e-06		18:3-Sitosterol	0.0102348
										MGDG (16:3/18:3)	0.000314344		18:2-Glc-Stigmasterol	2.84476e-06		Glucaric acid	3.38565e-12		3,7,11,15-Tetramethyl-2-hexadecene	1.16602e-05		Octacosane	0.0108983
										D-Xylitol	0.000334984		PE (34:3)	3.10324e-06		MGDG (16:0/18:2)	5.77826e-12		PC (34:1)	1.19679e-05		Uridine diphosphate-N-acetylglucosamine	0.0109538
										Coniferyl alcohol	0.00035596		5'-Methylthioadenosine	3.82637e-06		Trimethylamine N-oxide	6.03973e-12		TG (18:3/18:3/16:0)	1.25364e-05		Arbutin	0.0109846
										Oxalic acid	0.000356516		PC (41:5) II	4.41489e-06		PC (41:6)	6.48606e-12		N-Acetylputrescine	1.45398e-05		L-Carnitine	0.0125159
										2-Hydroxyglutaric acid	0.000396254		PC (32:0)	4.43398e-06		TG (16:0/16:0/18:1)	6.65854e-12		Anabasine	1.50489e-05		B-Carotene	0.01278
										L-Leucine	0.000403416		Phenol	5.72207e-06		2,3-Octanedione	7.58531e-12		Alanyl-Alanine	1.66425e-05		5-Aminolevulinic acid	0.0145366
										7,11,15-Trimethyl-3-methylidenehexadec-1-ene	0.000437995		PC (36:5)	5.97539e-06		TG (51:6)	7.89679e-12		Ethanone, 1-(4-methylphenyl)-, hydrazone	1.71562e-05		TG (16:0/18:3/18:2)	0.0148482
										L-Valine	0.000456226		Citramalic acid	6.01386e-06		PC (38:7)	8.92966e-12		MGDG (16:0/18:2)	2.11367e-05		SQDG (18:0/18:3)	0.0152685
										Dotriacontane	0.000510794		PE (39:3) I	6.22483e-06		Glycine	1.1062e-11		Galacturonic acid	2.17876e-05		DGDG (18:2/16:0)	0.0160063
										Adenosine triphosphate	0.000595091		Citric acid	6.31939e-06		Uracil	1.13388e-11		L-Serine	2.24254e-05		PE (34:2)	0.0162185
										DGDG (18:3/16:3)	0.000654924		Labdenediol-A	6.91816e-06		N6,N6,N6-Trimethyllysine	1.14185e-11		PE (34:3)	2.25455e-05		PC (39:3)	0.0166263
										5-Methoxytryptamine	0.00068484		Spermidine	9.28891e-06		L-Glutamine	2.09939e-11		4-Hydroxyphenylpyruvic acid	2.36777e-05		Benzofuran, 2,3-dihydro-2-(1-methylethenyl)-	0.0184064
										PE (36:5)	0.000743488		TG (16:0/16:0/18:2)	9.91701e-06		N-Acetylputrescine	3.47882e-11		16:0-Glc-Stigmasterol II	2.7498e-05		Anatabine	0.0184292
										1-Phenylethylamine	0.000786715		D-Fructose	1.11299e-05		L-Methionine	4.13642e-11		18:3-Glc-Stigmasterol I	3.87932e-05		MGDG (18:3/19:1)	0.0185274
										Thiamine monophosphate	0.000854624		Stigmasterol	1.21048e-05		L-Aspartic acid	4.85598e-11		MGDG (36:4)	4.20741e-05		TG (18:3/18:3/17:2)	0.0206591
										Racemethionine	0.000874682		d18:0-C28:3-Glc-Ceramide	1.59957e-05		TG (18:3/16:0/17:0)	5.29233e-11		Urea	4.30143e-05		(6Z)-8-Methyl-5-propan-2-ylnona-6,8-dien-2-one	0.0211708
										N-Acetyl-D-glucosamine	0.00097911		D-Serine	1.72576e-05		Anatabine	5.51431e-11		Tyramine	4.65288e-05		Acrylamide	0.0220093
										Calcium Gluceptate	0.00105779		Ethanone, 1-(4-methylphenyl)-, hydrazone	1.83763e-05		Fumaric acid	6.07926e-11		Niacinamide	4.81175e-05		D-Arabinose	0.0222066
										3-Hydroxymethylglutaric acid	0.00106822		A-amyrin	2.02181e-05		Xylene	7.46693e-11		2-Aminoisobutyric acid	4.87337e-05		Choline	0.022536
										3-Methyladenine	0.0011186		18:3-Glc-Stigmasterol II	2.86491e-05		TG (18:0/18:2/18:3)	8.90379e-11		D-Fructose	7.53347e-05		DGDG (18:2/18:0)	0.0227761
										Raffinose	0.00116111		Pyridoxamine	3.20545e-05		Adenine	1.35555e-10		Citric acid	7.60513e-05		Coniferyl alcohol	0.0234877
										PE (41:6) II	0.00117392		5-Methyl-2-furaldehyde	3.43563e-05		Levoglucosan	1.56018e-10		Spermidine	7.64187e-05		Tryptamine	0.024193
										Astragalin	0.00126645		D-Tagatose	3.6051e-05		Ethanolamine	1.67343e-10		Calcium Gluceptate	7.73705e-05		DGDG (18:3/18:1)	0.0244847
										PC (39:3)	0.00130242		Urea	4.12578e-05		Sinapic acid	1.88088e-10		DGDG (18:3/20:3)	9.62467e-05		DGDG (18:3/17:0) I	0.0260246
										Citrulline	0.00133588		t18:1-C23:3-Glc-Ceramide	4.51789e-05		Cholesterol	1.98233e-10		D-Serine	0.000114476		PC (36:4)	0.0268516
										4-Hydroxybutyric acid	0.00171838		ADP	4.56045e-05		TG (18:3/16:1/18:3)	2.29071e-10		DGDG (18:3/16:3)	0.000115559		NAD	0.0270222
										Tryptamine	0.00173715		Dotriacontane	5.07988e-05		Pyridoxine	2.53734e-10		PE (39:3) I	0.000116793		DGDG (18:3/17:0) II	0.0271662
										3,7,11,15-Tetramethyl-2-hexadecene	0.00182652		DGDG (18:3/16:3)	5.17659e-05		Phytosphingosine	3.00462e-10		PE (39:3) II	0.00014233		TG (18:3/18:3/17:0)	0.0277189
										Glycine	0.00196581		PC (36:3)	5.5779e-05		4-Guanidinobutanoic acid	4.83567e-10		Nonacosane	0.000161105		MGDG (16:0/18:3)	0.028028
										S-Adenosylhomocysteine	0.00231218		t18:1-C24:1-Glc-Ceramide	6.81899e-05		TG (18:3/18:3/16:0)	7.07121e-10		PC (37:2)	0.000161799		Tryptophanol	0.0282435
										Epinephrine	0.00238793		Niacinamide	7.61355e-05		TG (54:7)	7.25628e-10		DG (18:3/16:0)	0.000165377		TG (18:3/18:3/20:3)	0.0283022
										PE (36:3)	0.00244379		TG (18:3/18:3/16:3)	9.32785e-05		L-Acetylcarnitine	1.31328e-09		L-Lysine	0.000171905		Argininosuccinic acid	0.0293532
										Uridine diphosphate glucose	0.00257772		Anabasine	9.873e-05		2-keto-l-gluconic acid	1.39098e-09		Galactinol	0.000174444		GDP-D-Rhamnose	0.0321316
										Glycerol	0.00270468		Coniferyl alcohol	0.000101317		DGDG (18:3/20:3)	2.03685e-09		Tropine	0.000198622		Chlorogenic acid	0.0329507
										TG (18:3/18:0/16:0)	0.00282301		3,7,11,15-Tetramethyl-2-hexadecene	0.000104513		Uridine 5'-diphosphate	2.70803e-09		D-Tagatose	0.000206171		MGDG (18:3/18:3)	0.0343551
										Quinic acid	0.00282325		DGDG (18:3/18:3)	0.000111459		L-Asparagine	2.72177e-09		Melezitose	0.000213692		PE (41:6) II	0.0344862
										PE (38:3)	0.00310839		PE (41:5) II	0.000137807		PC (41:5) II	3.00036e-09		TG (18:3/18:3/17:0)	0.000298399		2-Aminoisobutyric acid	0.0358834
										Glycolic acid	0.00315743		D-Malic acid	0.000142771		L-Proline	3.72562e-09		D-Ribose	0.000298986		Campesterol	0.0395015
										TG (16:0/16:0/18:2)	0.00328181		Caproic acid	0.000175836		Glycerol 3-phosphate	3.78293e-09		PC (36:5)	0.000573061		DG (18:3/16:0)	0.0403239
										Fructose 6-phosphate	0.00366176		Trigonelline	0.000178913		Coniferyl alcohol	6.22212e-09		PE (38:7)	0.000589949		Sorbitol	0.0428536
										O-Acetylserine	0.00368068		4-Hydroxyphenylpyruvic acid	0.000188287		Trigonelline	6.24681e-09		Aminoadipic acid	0.000723854		Myricetin	0.0443642
										DGDG (18:2/18:0)	0.00371263		TG (18:3/18:2/17:0)	0.000207194		Isoarborinol	8.27835e-09		Glucose 6-phosphate	0.000818918		Glycerol	0.046909
										Niacinamide	0.00426829		Isomaltose	0.000217739		PC (36:3)	1.09574e-08		PC (36:3)	0.00090034		Ribonolactone	0.0472701
										Tyramine	0.00430107		Sphingosine	0.000238928		Isocitric acid	1.28079e-08		t18:1-C24:1-Glc-Ceramide	0.000933948		TG (18:3/16:0/17:0)	0.0497418
										d18:2-C16:1 ceramide	0.00458613		L-Glutamic acid	0.000242123		PE (38:7)	1.3035e-08		t18:1-C23:3-Glc-Ceramide	0.000986903		Pyridoxal	0.052532
										Galactaric acid	0.00491853		Glycolic acid	0.000289918		Quinic acid	1.99231e-08		ADP	0.00102971		Trimethylamine N-oxide	0.0526582
										DGDG (18:3/16:2	0.00497752		Sinapic acid	0.000327071		DGDG (18:3/20:0)	2.19609e-08		Glutathione	0.00104895		TG (16:0/16:0/18:0)	0.0556169
										PC (41:5) I	0.00520067		TG (18:3/18:3/16:0)	0.000332787		N8-Acetylspermidine	3.8669e-08		Fructose 6-phosphate	0.0011075		Ergosterol	0.0594101
										Putrescine	0.00533089		Tropine	0.000372983		t18:1-C25:0h-Glc-Ceramide	4.67848e-08		18:2-Glc-Stigmasterol	0.00111549		TG (16:0/16:0/18:3)	0.059473
										Gamma-Aminobutyric acid	0.00537969		Pyridoxal	0.000405751		Myosmine	6.34665e-08		3,5-Dihydroxy-6-methyl-2,3-dihydropyran-4-one	0.00112904		Phosphorylcholine	0.0598451
										Imidazoleacetic acid	0.0054942		Pyroglutamic acid	0.000422762		TG (16:0/18:3/18:2)	6.50332e-08		Stigmasterol	0.0011351		PE (36:2)	0.0602686
										MGDG (18:3/18:2)	0.00556496		MGDG (36:4)	0.000433515		DG (18:0/18:3)	6.67038e-08		Beta-Sitosterol	0.00124554		PE (38:3)	0.0620812
										d18:2-C16:1-Glc-Ceramide	0.00650702		Isocitric acid	0.000463278		Nonadecanoic acid	8.08059e-08		Hentriacontane	0.001278		PC (32:1)	0.0636456
										Neochlorogenic acid	0.00673183		Anatabine	0.00054441		MGDG (36:4)	8.70023e-08		4-Hydroxycinnamic acid	0.00137529		4-Methylbenzaldehyde	0.0651525
										PC (38:7)	0.00678132		Beta-Alanine	0.000588286		Pyridoxamine	9.09077e-08		L-Glutamine	0.00160138		Uridine 5'-diphosphate	0.0652893
										Glucose 6-phosphate	0.00832574		Glucaric acid	0.000636094		Mannitol	9.16603e-08		Thiamine	0.00164861		L-Tryptophan	0.0662213
										Phenol	0.0083272		Cytidine	0.000675381		lysoPC (16:0)	9.23457e-08		Glucaric acid	0.00172328		Niacinamide	0.0700339
										Inosine	0.00855523		18:3-Glc-Sitosterol	0.000870967		PE (39:3) II	9.54839e-08		A-amyrin	0.0017681		Trigonelline	0.0728871
										sophorose 2	0.0089552		TG (16:0/18:3/18:2)	0.0010575		TG (52:2)	1.40748e-07		Sphingosine	0.00177502		DGDG (18:3/16:2	0.0736806
										L-Phenylalanine	0.00895825		DG (18:3/18:3)	0.00114007		Myricetin	1.92103e-07		5'-Methylthioadenosine	0.00203487		Stigmasterol	0.0782966
										Galacturonic acid	0.00917282		Glycerol 3-phosphate	0.00135291		TG (18:2/18:2/16:0)	2.03295e-07		TG (52:2)	0.002064		Pyridoxamine	0.0784926
										L-Aspartic acid	0.00931167		Pyruvic acid	0.00141568		Neochlorogenic acid	2.20832e-07		L-Tyrosine	0.00219485		Phenylpyruvic acid	0.0814336
										PE (34:2)	0.00959322		Guanosine	0.00167095		Argininosuccinic acid	3.77962e-07		L-Histidine	0.00234656		Heptadecanoic acid	0.0844753
										Acrylamide	0.0096684		PE (39:3) II	0.00192326		Cotinine	3.97329e-07		5-Methyl-2-furaldehyde	0.00259699		Putrescine	0.0862363
										PE (35:3) I	0.00996867		Glycine	0.00194035		Fructose 6-phosphate	3.99435e-07		Caproic acid	0.00266226		Ethanolamine	0.0875393
													2-Hydroxyglutaric acid	0.0020797		DGDG (18:1/18:0)	4.03866e-07		Coniferyl alcohol	0.00318375		Isoarborinol	0.087623
													Hentriacontane	0.00208049		TG (18:3/18:2/17:0)	5.06548e-07		Pyridoxal	0.00332769		TG (18:3/18:0/16:0)	0.089828
													Ascorbic acid	0.00223679		1,2,4-BUTANTRIOl	5.28035e-07		L-Aspartic acid	0.00420922		Cholestenone	0.0929934
													Riboflavin	0.00286458		D-Glucuronic acid	5.46607e-07		Pyruvic acid	0.0048183		Malic acid	0.0953799
													D-Ribose	0.0029066		5-Methyl-2-furaldehyde	5.84581e-07		Mimosine	0.00567634		lysoPC (16:0)	0.0992622
													TG (52:2)	0.00294818		PC (37:2)	6.62699e-07		3-Methyl-1-butylamine	0.0057209
													TG (51:6)	0.00321833		Heptacosane	7.07588e-07		D-Malic acid	0.00582801
													Calcium Gluceptate	0.00384381		L-Phenylalanine	7.15575e-07		Phenylpyruvic acid	0.00596239
													1-Aminocyclopropanecarboxylic acid	0.00409255		D-Xylitol	9.05833e-07		Dotriacontane	0.0060845
													Thiamine monophosphate	0.00490183		TG (18:3/18:0/16:0)	9.1792e-07		Citramalic acid	0.00629267
													MGDG (16:0/18:3)	0.00543412		Phosphorylcholine	9.1818e-07		PE (41:6) I	0.00659456
													PE (41:6) I	0.00618472		Phenylpyruvic acid	9.91073e-07		Uridine diphosphate glucose	0.0066206
													SQDG (16:0/18:3)	0.00645244		Tryptamine	1.22209e-06		Raffinose	0.00668136
													L-Dopa	0.00736597		Methionine sulfoxide	1.27828e-06		Scopolamine	0.00682199
													MGDG (16:0/18:2)	0.00786565		D-Galactose	1.32988e-06		DGDG (18:3/20:0)	0.00686442
													SQDG (18:0/18:3)	0.00828158		PC (39:3)	1.38538e-06		TG (51:6)	0.00687314
													DGDG (18:3/16:2	0.00833731		Prostaglandin F2a	1.44689e-06		DGDG (18:3/16:2	0.00755504
													Neochlorogenic acid	0.00898854		2-Hydroxyglutaric acid	1.51413e-06		L-Threonine	0.00786975
													DGDG (18:2/16:0)	0.0100474		D-Tagatose	1.56191e-06		Sinapic acid	0.00787536
																D-Serine	1.66617e-06		Phosphorylcholine	0.0088193
																Cholestenone	2.51382e-06		SQDG (18:3/18:3)	0.00887808
																L-Valine	4.0631e-06		SQDG (16:0/18:3)	0.00977064
																1-Methyladenosine	5.20521e-06
																d18:0-C28:3-Glc-Ceramide	5.70507e-06
																Mimosine	6.09879e-06
																L-Leucine	6.51246e-06
																L-Serine	6.61729e-06
																D-Malic acid	6.72615e-06
																Galactinol	7.11044e-06
																Beta-Sitosterol	8.45649e-06
																O-Phosphoethanolamine	8.92833e-06
																L-Arginine	1.01345e-05
																Glucose 6-phosphate	1.10535e-05
																Tropine	1.11535e-05
																DGDG (18:3/18:2)	1.14973e-05
																D-Threitol	1.16214e-05
																N5-Ethylglutamine	1.31315e-05
																TG (18:3/18:3/17:0)	1.81391e-05
																D-Arabinose	2.31416e-05
																Piperidine	2.3471e-05
																Spermidine	2.40191e-05
																Tyramine	2.54861e-05
																2-Methylserine	3.9085e-05
																Oxalic acid	3.91744e-05
																TG (16:0/16:0/18:2)	4.4401e-05
																D-Ribose	5.08853e-05
																Inosine	5.56584e-05
																Butyric acid	5.9122e-05
																PC (36:6)	5.97193e-05
																PC (41:5) I	7.17534e-05
																18:3-Glc-Sitosterol	9.29094e-05
																Dehydroascorbic acid	9.76808e-05
																5-Aminopentanoic acid	0.000106377
																DG (18:3/16:0)	0.000123473
																Astragalin	0.000196431
																L-Kynurenine	0.000206972
																Isomaltose	0.000276182
																Methyl linolenate	0.000372353
																Pantothenic acid	0.00038434
																Formic acid	0.000413547
																D-Sedoheptulose 7-phosphate	0.000521977
																Raffinose	0.000545285
																2,3'-Bipyridine	0.000546766
																L-Tryptophan	0.000581994
																2-Aminoisobutyric acid	0.000652456
																DGDG (18:3/18:1)	0.000889576
																TG (16:0/16:0/18:3)	0.000962999
																18:3-Glc-Stigmasterol I	0.00104638
																TG (54:4)	0.00104761
																3-Phosphoglyceric acid	0.00113204
																ADP	0.00117181
																3-Hydroxybutyric acid	0.00121148
																18:2-Glc-Stigmasterol	0.00121821
																Nicotine -1- oxygenation	0.00124622
																Ascorbic acid	0.00128585
																beta-Amyrin	0.00174273
																4-Hydroxybutyric acid	0.00199641
																S-Methylmethionine	0.00204912
																L-Isoleucine	0.00280438
																Caproic acid	0.00287772
																Hentriacontane	0.00309108
																Ethylene glycol	0.00309881
																D-Glucose	0.00330166
																TG (16:0/16:0/18:0)	0.00370644
																Ribonolactone	0.00373053
																Acrylamide	0.00445856
																PE (36:6)	0.00485039
																Uridine diphosphate-N-acetylglucosamine	0.00504115
																Nonacosane	0.00548088
																Galactaric acid	0.00570774
																PE (41:6) I	0.00578687
																Uridine triphosphate	0.00630887
																Phenol	0.00673134
																L(-)-Nicotine	0.00726695
																Naphthalene, 2-bromo-1,2-dihydro-1,1,6-trimethyl-	0.00888691
																Tryptophanol	0.00897398
																Putrescine	0.00959956
																Campesterol	0.00996167
