# Supplementary material for: Integrating transcriptome and metabolome reveals molecular networks involved in genetic and environmental variation in tobacco
Source: DNA Res. 2020 Apr 23;27(2):dsaa006. doi: 10.1093/dnares/dsaa006 (PMC7320822; doi:10.1093/dnares/dsaa006)
Supplement: dsaa006_Supplementary_Data [file dsaa006_supplementary_data.zip › Table S7B.xlsx]

## Sheet: Table S7B
	Table S7B. Correlation between transcripts and co-expressed metabolite modules
	Pearson correlation analysis used for detecting association between transcripts and metabolite modules. Significant correlations (p-value < 0.01) between transcripts and metabolite modules were shown.
	Module blue				Module brown				Module turquoise				Module yellow
	Accession#	Gene Symbol	P-value		Accession#	Gene Symbol	P-value		Accession#	Gene Symbol	P-value		GeneID	Gene Symbol	P-value
	Ntab0743000	FP6	2.06429e-40		Ntab0208550	AT1G78060	5.85076e-31		Ntab0167260		3.78271e-42		Ntab0806550	NAC2	4.63e-26
	Ntab0108090	AT1G11300	7.74924e-36		Ntab0144700	GP1	4.02186e-30		Ntab0189200	ABR1	1.2798e-38		Ntab0917420	NAC2	1.45852e-23
	Ntab0399510	PCAS-2	1.32562e-33		Ntab0896500	AT1G78060	7.29135e-30		Ntab0076250	ABR1	3.18302e-38		Ntab0533700	PSAO	5.11954e-22
	Ntab0418700	LOC4333919	1.87897e-33		Ntab0529310	LOC4349087	1.72067e-28		Ntab0763390	AT4G23030	5.11688e-38		Ntab0284090	PCAS-2	4.12053e-21
	Ntab0638530	AT5G18600	3.1353e-33		Ntab0024120	GP1	1.99421e-28		Ntab0403780	AT1G28570	1.20316e-37		Ntab0291190	LOC104210868	4.90235e-21
	Ntab0276100	FP6	9.99571e-33		Ntab0413210		1.17604e-27		Ntab0721280	RAP2.6	6.38264e-37		Ntab0399510	PCAS-2	1.89711e-20
	Ntab0685320	AT1G71695	1.02764e-31		Ntab0418700	LOC4333919	2.4184e-27		Ntab0035770		1.37682e-36		Ntab0371610	VPE	4.77328e-20
	Ntab0529310	LOC4349087	1.05314e-31		Ntab0398880	LHCA4	3.35018e-27		Ntab0002530	GSTU9	2.43154e-36		Ntab0413210		5.27463e-20
	Ntab0030340		2.44268e-31		Ntab0554240		3.435e-27		Ntab0307430	GTR2	3.75494e-36		Ntab0660710		8.87158e-20
	Ntab0102520	FT	9.82077e-31		Ntab0529170	PSAO	7.5441e-27		Ntab0560450	ABR1	4.98735e-36		Ntab0774090	GSTU7	4.87763e-19
	Ntab0774090	GSTU7	2.02154e-30		Ntab0267260		8.44493e-27		Ntab0822590	AT1G29670	6.03052e-36		Ntab0291160	LOC104210868	7.71382e-19
	Ntab0386090		2.84946e-30		Ntab0231250	PSAG	1.14268e-26		Ntab0219300		1.53743e-35		Ntab0386090		9.96532e-19
	Ntab0413210		5.50647e-30		Ntab0170970	PSAK	1.31972e-26		Ntab0446090	LOC107870211	1.62864e-35		Ntab0267260		1.25552e-18
	Ntab0267260		7.06666e-30		Ntab0001300	AT3G15520	1.77384e-26		Ntab0788190	WRKY57	1.64544e-35		Ntab0614230	PSAK	2.02539e-18
	Ntab0870470		1.28765e-29		Ntab0005940		2.89947e-26		Ntab0820790	Itih4	3.84023e-35		Ntab0652200		2.03985e-18
	Ntab0396350		2.27132e-29		Ntab0819390	CYP38	3.07763e-26		Ntab0046200		5.3752e-35		Ntab0510170		2.22968e-18
	Ntab0196620	LOC107788852	2.71714e-29		Ntab0087310	LOC103871224	3.48495e-26		Ntab0233770	AT5G56590	1.19259e-34		Ntab0638530	AT5G18600	2.59569e-18
	Ntab0482840		5.53368e-29		Ntab0774090	GSTU7	6.17817e-26		Ntab0027020		1.33603e-34		Ntab0146880	UMAMIT41	3.42271e-18
	Ntab0768950		1.82798e-28		Ntab0533700	PSAO	1.42191e-25		Ntab0170350		2.29754e-34		Ntab0291170	LOC104210868	3.42833e-18
	Ntab0255120		5.3411e-28		Ntab0670090		2.20967e-25		Ntab0304860		2.40037e-34		Ntab0024120	GP1	3.71588e-18
	Ntab0529170	PSAO	5.89494e-28		Ntab0146680	CYP38	2.80137e-25		Ntab0390010	UGT74B1	2.44165e-34		Ntab0135450		4.90577e-18
	Ntab0733820	gst23	5.89653e-28		Ntab0396350		5.12167e-25		Ntab0283040	ARA12	2.65533e-34		Ntab0056180	LOC103871224	6.5366e-18
	Ntab0362140	AT2G47880	8.71196e-28		Ntab0873710		5.92999e-25		Ntab0650320	HAE	2.82895e-34		Ntab0342540		7.13725e-18
	Ntab0284090	PCAS-2	1.96256e-27		Ntab0508340		6.07411e-25		Ntab0912260	CML38	4.62718e-34		Ntab0870470		7.57737e-18
	Ntab0091260	PME2.1	2.10321e-27		Ntab0148530		6.61267e-25		Ntab0535030	UGT74B1	9.36916e-34		Ntab0529310	LOC4349087	7.84269e-18
	Ntab0644330		3.87884e-27		Ntab0870470		8.24505e-25		Ntab0520670	AT5G56590	1.42607e-33		Ntab0005940		9.26413e-18
	Ntab0398880	LHCA4	1.09462e-26		Ntab0618210	LOC4324159	1.20813e-24		Ntab0088000	WRKY57	1.52766e-33		Ntab0529170	PSAO	1.46816e-17
	Ntab0873710		1.34274e-26		Ntab0114310	LOC18770577	1.94809e-24		Ntab0808210	ABR1	1.97766e-33		Ntab0317550		1.87362e-17
	Ntab0738440	AT4G12490	1.91085e-26		Ntab0240010		2.80674e-24		Ntab0968660	UGT74E2	2.45365e-33		Ntab0720050		2.30138e-17
	Ntab0291160	LOC104210868	3.24341e-26		Ntab0733820	gst23	2.93196e-24		Ntab0259660	LOC107870211	3.99751e-33		Ntab0140200	BGAL3	2.61483e-17
	Ntab0319460	LOC104210868	6.49478e-26		Ntab0289500		3.21945e-24		Ntab0213560	AT5G55050	4.29674e-33		Ntab0478240		3.66715e-17
	Ntab0319440	LOC104210868	7.10962e-26		Ntab0029770	PTAC16	3.46506e-24		Ntab0289700	NdhS	6.16285e-33		Ntab0958850	PHL1	4.28309e-17
	Ntab0685300	AT1G71695	1.31695e-25		Ntab0906490	LOC104242194	3.72464e-24		Ntab0941830	UGT73D1	1.02162e-32		Ntab0550900		5.28715e-17
	Ntab0319490	LOC104210868	1.3943e-25		Ntab0516810	LOC4324159	4.89569e-24		Ntab0259590	LOC4327497	1.11325e-32		Ntab0554240		6.67682e-17
	Ntab0544550	FLA8	1.47413e-25		Ntab0461360		5.21792e-24		Ntab0023490	ABR1	1.35851e-32		Ntab0255120		7.95421e-17
	Ntab0298620	FLA8	3.5189e-25		Ntab0749620	PIP3	6.79612e-24		Ntab0223500	WRKY23	1.42372e-32		Ntab0418700	LOC4333919	8.25264e-17
	Ntab0740480	AT1G22690	3.75058e-25		Ntab0339500	PSI-P	8.85285e-24		Ntab0116210	HAE	1.86272e-32		Ntab0685300	AT1G71695	9.78785e-17
	Ntab0371610	VPE	4.84971e-25		Ntab0386090		9.63204e-24		Ntab0725740	NdhS	1.99948e-32		Ntab0732650	AT1G71695	1.17179e-16
	Ntab0342540		5.49101e-25		Ntab0952070	AT4G06744	1.08368e-23		Ntab0868360	AT1G32860	3.92818e-32		Ntab0733820	gst23	1.53148e-16
	Ntab0581500		5.72032e-25		Ntab0319460	LOC104210868	1.13285e-23		Ntab0499840		3.99272e-32		Ntab0685320	AT1G71695	1.8596e-16
	Ntab0440830	LOC107764358	8.26684e-25		Ntab0614230	PSAK	1.16818e-23		Ntab0378440	PMT6	6.69321e-32		Ntab0087310	LOC103871224	3.56135e-16
	Ntab0510170		8.8064e-25		Ntab0291160	LOC104210868	1.46996e-23		Ntab0102530	FAS1	1.02491e-31		Ntab0738440	AT4G12490	3.91033e-16
	Ntab0537390	AT3G07010	1.46893e-24		Ntab0004380	PSI-P	1.66072e-23		Ntab0240670		1.20499e-31		Ntab0091260	PME2.1	5.09012e-16
	Ntab0135450		1.75741e-24		Ntab0283700	PIP3	1.93767e-23		Ntab0333780	PUP3	1.44542e-31		Ntab0253470		5.4215e-16
	Ntab0561170	AT2G47880	2.73738e-24		Ntab0822840	YGR109W-B	2.0815e-23		Ntab0446080	LOC107870211	1.59628e-31		Ntab0339500	PSI-P	5.74107e-16
	Ntab0291170	LOC104210868	2.95453e-24		Ntab0260830		2.26024e-23		Ntab0217770	AT4G23030	1.91456e-31		Ntab0752110	ERD3	5.88427e-16
	Ntab0600160	DRT100	2.98632e-24		Ntab0255120		2.66216e-23		Ntab0259650	LOC107870211	2.2845e-31		Ntab0396350		6.03288e-16
	Ntab0755520	DRT100	3.71428e-24		Ntab0342590	GASA6	4.0476e-23		Ntab0037820	GT2	2.38886e-31		Ntab0618710	BGAL3	6.276e-16
	Ntab0024120	GP1	3.90988e-24		Ntab0786930		4.6561e-23		Ntab0022570	LOC107822189	2.74163e-31		Ntab0780210	NAC1	6.91466e-16
	Ntab0001240	CAB13	4.14112e-24		Ntab0342540		6.14055e-23		Ntab0395110		3.1263e-31		Ntab0268300	GH9B5	7.19375e-16
	Ntab0286040	ARA12	5.30178e-24		Ntab0438210		9.01396e-23		Ntab0630420	AT4G23030	3.14461e-31		Ntab0661310		8.65748e-16
	Ntab0732650	AT1G71695	6.72749e-24		Ntab0887330	LOC18770577	9.24621e-23		Ntab0378790	ERF110	3.53128e-31		Ntab0398880	LHCA4	1.00098e-15
	Ntab0280220	PSAK	6.92427e-24		Ntab0989430		1.37805e-22		Ntab0591480		4.46026e-31		Ntab0170970	PSAK	1.02546e-15
	Ntab0291190	LOC104210868	7.44657e-24		Ntab0440800	LOC107764358	1.62913e-22		Ntab0603470	UGT73D1	4.80645e-31		Ntab0149500		1.09144e-15
	Ntab0438210		7.52031e-24		Ntab0374050	AT2G18980	1.89296e-22		Ntab0509110	GSL05	5.08749e-31		Ntab0873710		1.39894e-15
	Ntab0925390		9.44679e-24		Ntab0582260		2.0086e-22		Ntab0490460	LOC107281022	5.45637e-31		Ntab0508340		1.69101e-15
	Ntab0053350	AT3G16370	1.84796e-23		Ntab0478240		2.3631e-22		Ntab0768300	AT1G29670	7.09242e-31		Ntab0163900		1.84234e-15
	Ntab0473410		2.35618e-23		Ntab0817340		2.99682e-22		Ntab0929620	AT1G52200	1.0196e-30		Ntab0865330		2.56279e-15
	Ntab0435320		2.58241e-23		Ntab0440830	LOC107764358	4.03236e-22		Ntab0957440	AT5G55050	1.17953e-30		Ntab0144700	GP1	3.86359e-15
	Ntab0048400		2.78485e-23		Ntab0567430	ATX1	4.189e-22		Ntab0261990		1.21041e-30		Ntab0937960	AT4G18220	3.97513e-15
	Ntab0440800	LOC107764358	4.12481e-23		Ntab0776010		4.62429e-22		Ntab0871360		1.39006e-30		Ntab0743000	FP6	4.04733e-15
	Ntab0016740	CAB-10A	4.22406e-23		Ntab0056180	LOC103871224	5.54314e-22		Ntab0491030	FRO2	1.49084e-30		Ntab0347910	VPE	4.44465e-15
	Ntab0087310	LOC103871224	4.75328e-23		Ntab0319490	LOC104210868	5.98923e-22		Ntab0628580	LOC4327497	2.12015e-30		Ntab0114310	LOC18770577	4.55442e-15
	Ntab0786930		5.05223e-23		Ntab0848420	PTAC16	6.27991e-22		Ntab0075620	GTR2	2.14119e-30		Ntab0331290	J20	4.88293e-15
	Ntab0292760	AT1G11330	5.09071e-23		Ntab0268300	GH9B5	6.47491e-22		Ntab0939270	AT1G56140	2.23583e-30		Ntab0289500		5.88301e-15
	Ntab0646480	DELTA-TIP	6.93687e-23		Ntab0435320		7.20994e-22		Ntab0144030		2.89408e-30		Ntab0047700	ATX1	5.9106e-15
	Ntab0943330	DUR3	7.77936e-23		Ntab0111950	LOC107759005	8.35502e-22		Ntab0879240	AT1G29670	3.19131e-30		Ntab0733270	NAC1	6.98244e-15
	Ntab0952070	AT4G06744	8.12448e-23		Ntab0465030		9.29462e-22		Ntab0082760	FAS1	5.60055e-30		Ntab0772680	AT4G16360	7.4307e-15
	Ntab0923260		9.35422e-23		Ntab0408690	PSAG	9.90301e-22		Ntab0936620	WRKY23	7.36138e-30		Ntab0983240	PSAL	7.98565e-15
	Ntab0173490	CAB-10A	9.53958e-23		Ntab0829000		1.49396e-21		Ntab0670930		9.86875e-30		Ntab0319460	LOC104210868	8.40174e-15
	Ntab0864160		1.18669e-22		Ntab0473410		1.94594e-21		Ntab0045580	AGD5	1.42313e-29		Ntab0402940		8.57106e-15
	Ntab0461360		1.37413e-22		Ntab0358060		2.19078e-21		Ntab0549200	nPAP	1.61075e-29		Ntab0236040		1.00554e-14
	Ntab0533700	PSAO	1.44974e-22		Ntab0638530	AT5G18600	2.23366e-21		Ntab0664510	FAP2	1.64016e-29		Ntab0958960	CAB6A	1.36568e-14
	Ntab0010770		1.85116e-22		Ntab0482840		2.3069e-21		Ntab0318930	PME2	1.77221e-29		Ntab0004380	PSI-P	1.42663e-14
	Ntab0186990	DUR3	2.01282e-22		Ntab0867490		2.36882e-21		Ntab0281080	UMAMIT12	1.98615e-29		Ntab0887330	LOC18770577	1.49312e-14
	Ntab0621860		2.20127e-22		Ntab0226780	BGLU44	2.41822e-21		Ntab0474970	ACS3	2.11774e-29		Ntab0798350	J20	1.94124e-14
	Ntab0396870		2.47295e-22		Ntab0291170	LOC104210868	2.63775e-21		Ntab0156150	AER	2.37072e-29		Ntab0083160	AT2G26690	2.06637e-14
	Ntab0822840	YGR109W-B	3.28812e-22		Ntab0581500		2.65988e-21		Ntab0156160	AT5G16990	2.37892e-29		Ntab0561170	AT2G47880	2.53065e-14
	Ntab0148530		3.75881e-22		Ntab0755520	DRT100	3.28153e-21		Ntab0270760	TPS11	2.72557e-29		Ntab0455320	CAB6A	2.77492e-14
	Ntab0937960	AT4G18220	3.85477e-22		Ntab0749980	PRP4	3.56515e-21		Ntab0732010	SPAP32A8.03c	2.80215e-29		Ntab0236030	PSAL	2.91756e-14
	Ntab0358060		4.32314e-22		Ntab0768920		4.19964e-21		Ntab0031370	AT1G32860	2.87934e-29		Ntab0438210		3.30323e-14
	Ntab0906490	LOC104242194	4.71212e-22		Ntab0061290	BZIP34	4.40146e-21		Ntab0224250	SK32	2.97896e-29		Ntab0001300	AT3G15520	3.30665e-14
	Ntab0017440	CAB13	4.74331e-22		Ntab0728570	AT5G53490	4.65562e-21		Ntab0247090	MEE31	4.0474e-29		Ntab0544550	FLA8	4.55679e-14
	Ntab0092210	LOC107785465	7.05344e-22		Ntab0226750	BGLU44	6.14755e-21		Ntab0238190	GPAT5	4.29633e-29		Ntab0694460		5.0097e-14
	Ntab0818090	LHT1	7.24268e-22		Ntab0635570	BGLU44	6.40593e-21		Ntab0844700		7.12414e-29		Ntab0067550		5.11554e-14
	Ntab0000310	LOC9317727	7.40592e-22		Ntab0294560		7.1488e-21		Ntab0451050		7.93873e-29		Ntab0098830		5.42566e-14
	Ntab0257460		8.11848e-22		Ntab0204570	2-Cys Prx B	7.64372e-21		Ntab0335820	nPAP	8.52011e-29		Ntab0673000	PME2.1	5.70243e-14
	Ntab0146570	LOC107822687	1.04205e-21		Ntab0135380		8.07415e-21		Ntab0240400	AT5G01380	8.61876e-29		Ntab0371310	mcpi	5.8138e-14
	Ntab0582260		1.11771e-21		Ntab0471930	YIL082W-A	9.14631e-21		Ntab0748590	FRO2	8.95619e-29		Ntab0256280		6.14132e-14
	Ntab0144700	GP1	1.37929e-21		Ntab0600160	DRT100	1.10703e-20		Ntab0594460		9.04029e-29		Ntab0067570		8.34651e-14
	Ntab0705120		1.40306e-21		Ntab0964550	GID1B	1.12549e-20		Ntab0208610		9.88411e-29		Ntab0768950		8.46459e-14
	Ntab0667190	LOC9317727	1.54258e-21		Ntab0975940	EMB1444	1.26496e-20		Ntab0215660	FAP2	1.04878e-28		Ntab0276100	FP6	8.88613e-14
	Ntab0725960		2.05761e-21		Ntab0628170	LOC107820252	1.28997e-20		Ntab0215840		1.18728e-28		Ntab0524720		1.02749e-13
	Ntab0878100	AT3G16370	2.14815e-21		Ntab0315980		1.41126e-20		Ntab0635900	MYB108	1.19812e-28		Ntab0806020	GATL3	1.04448e-13
	Ntab0140200	BGAL3	2.1738e-21		Ntab0016650		1.52068e-20		Ntab0560930	AT4G02900	1.20095e-28		Ntab0529720		1.11485e-13
	Ntab0049320		2.47006e-21		Ntab0179310		1.67287e-20		Ntab0685160	ERF110	1.22422e-28		Ntab0886530	PRP4	1.38977e-13
	Ntab0395910	CAB13	5.09992e-21		Ntab0635220	AT5G53490	1.91708e-20		Ntab0944710	CML38	1.27308e-28		Ntab0819480	LOC107822687	1.7704e-13
	Ntab0842690	LOC107807254	5.2301e-21		Ntab0565550		2.01172e-20		Ntab0843700		1.53958e-28		Ntab0971400		1.82876e-13
	Ntab0584180		5.56377e-21		Ntab0408720	PSAG	2.3182e-20		Ntab0514290	AT2G46620	1.73218e-28		Ntab0299770	AT4G02530	1.85171e-13
	Ntab0286010	ARA12	6.01619e-21		Ntab0537390	AT3G07010	2.60679e-20		Ntab0288800	AT1G02810	2.53524e-28		Ntab0559470	ZIFL1	1.90593e-13
	Ntab0471930	YIL082W-A	6.19312e-21		Ntab0951530		3.107e-20		Ntab0852600	EIN4	2.54932e-28		Ntab0028260	GATL3	1.923e-13
	Ntab0455320	CAB6A	6.86969e-21		Ntab0641290		3.54927e-20		Ntab0490590		2.69368e-28		Ntab0362140	AT2G47880	2.5763e-13
	Ntab0841900		8.2833e-21		Ntab0291190	LOC104210868	3.69274e-20		Ntab0382270	UMAMIT4	2.73491e-28		Ntab0196940	AT2G26690	2.67275e-13
	Ntab0806550	NAC2	8.34834e-21		Ntab0886530	PRP4	3.79195e-20		Ntab0671610		2.76922e-28		Ntab0012640		2.73863e-13
	Ntab0173460	CAB-10A	8.46153e-21		Ntab0455320	CAB6A	3.93655e-20		Ntab0781730	LOC4336407	2.96588e-28		Ntab0146570	LOC107822687	3.16054e-13
	Ntab0236040		9.48057e-21		Ntab0196620	LOC107788852	4.18228e-20		Ntab0560240	AT3G63380	4.17113e-28		Ntab0298620	FLA8	3.38782e-13
	Ntab0819480	LOC107822687	1.01978e-20		Ntab0958960	CAB6A	4.86965e-20		Ntab0117670	TEM1	4.21662e-28		Ntab0925480		3.4779e-13
	Ntab0673000	PME2.1	1.02947e-20		Ntab0091260	PME2.1	4.8767e-20		Ntab0624850	AT5G01380	4.33378e-28		Ntab0018910	AT2G33730	3.51347e-13
	Ntab0513110	LOC107785465	1.09655e-20		Ntab0470670	AT5G38710	5.34906e-20		Ntab0216810	AT3G63380	4.7947e-28		Ntab0063240	ERD3	3.98022e-13
	Ntab0983240	PSAL	1.21914e-20		Ntab0396870		5.39301e-20		Ntab0936690		4.82377e-28		Ntab0607470	GID1C	4.151e-13
	Ntab0768920		1.27848e-20		Ntab0140200	BGAL3	5.77507e-20		Ntab0172520	YBR287W	4.98466e-28		Ntab0016740	CAB-10A	4.80708e-13
	Ntab0848420	PTAC16	1.37745e-20		Ntab0618710	BGAL3	6.68163e-20		Ntab0662200	AT4G02900	5.27545e-28		Ntab0986980	AT4G02530	5.37268e-13
	Ntab0874540	APA1	1.63193e-20		Ntab0358070		6.82699e-20		Ntab0394410	WRKY22	5.40423e-28		Ntab0482600		5.882e-13
	Ntab0016730	CAB-10A	2.12626e-20		Ntab0112290	AT3G20015	8.60578e-20		Ntab0059910		5.99515e-28		Ntab0018850	AT2G33730	5.98828e-13
	Ntab0260830		2.12655e-20		Ntab0785960	RKL1	9.5202e-20		Ntab0591760	AT3G05170	6.5034e-28		Ntab0473410		6.19812e-13
	Ntab0236030	PSAL	2.14515e-20		Ntab0646480	DELTA-TIP	1.06604e-19		Ntab0513650	AT5G55830	6.96777e-28		Ntab0822840	YGR109W-B	6.48878e-13
	Ntab0618710	BGAL3	2.39233e-20		Ntab0401290	SLP2	1.10237e-19		Ntab0229020	SPAC5D6.04	7.23814e-28		Ntab0045770		6.65394e-13
	Ntab0010720		2.95021e-20		Ntab0354410	AT4G13710	1.15091e-19		Ntab0030170	AT1G67900	8.66601e-28		Ntab0595000	PMEU1	8.32654e-13
	Ntab0045770		3.01083e-20		Ntab0817330		1.2004e-19		Ntab0836910	PLDDELTA	8.6883e-28		Ntab0085450	ZIFL1	9.16422e-13
	Ntab0310160	XTH6	3.16029e-20		Ntab0126680	AT4G06744	1.36499e-19		Ntab0340860		1.27332e-27		Ntab0352140	GAE1	1.11459e-12
	Ntab0004380	PSI-P	3.17433e-20		Ntab0146570	LOC107822687	1.57674e-19		Ntab0416170	WRKY22	1.38784e-27		Ntab0749980	PRP4	1.28653e-12
	Ntab0670090		3.29811e-20		Ntab0697990		1.78997e-19		Ntab0967530		1.45926e-27		Ntab0040570	PETE	1.30924e-12
	Ntab0913650	LOC4339639	3.29895e-20		Ntab0648720	WLIM1	1.93393e-19		Ntab0595180	LOC4336407	1.60824e-27		Ntab0975000	GH9B5	1.49967e-12
	Ntab0890850	Glo1	3.35055e-20		Ntab0929410	DELTA-TIP	2.25011e-19		Ntab0690890		1.64346e-27		Ntab0049320		1.58017e-12
	Ntab0448160	NRT2.5	3.38708e-20		Ntab0610400		2.26796e-19		Ntab0201740	GPAT6	1.79234e-27		Ntab0183320		1.74749e-12
	Ntab0737380	NRT2.5	3.49864e-20		Ntab0318930	PME2	2.2987e-19		Ntab0102500	RWP1	1.99767e-27		Ntab0208550	AT1G78060	1.9076e-12
	Ntab0289500		4.15206e-20		Ntab0610450		2.47666e-19		Ntab0494420	RWP1	2.063e-27		Ntab0231250	PSAG	1.95455e-12
	Ntab0402520	CAB13	5.01655e-20		Ntab0236630		3.20827e-19		Ntab0802190	AT4G30825	2.10081e-27		Ntab0600950	NAC2	2.01634e-12
	Ntab0231250	PSAG	5.02367e-20		Ntab0515650	ERD5	3.70593e-19		Ntab0838110	ABCG22	2.10476e-27		Ntab0085110	AT3G20015	2.11842e-12
	Ntab0339500	PSI-P	5.77857e-20		Ntab0785130	LOC104242194	3.97063e-19		Ntab0517700		2.51674e-27		Ntab0173490	CAB-10A	2.33879e-12
	Ntab0116220	HXK2	6.43076e-20		Ntab0916600	AT1G74070	4.04669e-19		Ntab0404150	AT3G05170	3.29744e-27		Ntab0906560	RLK1	2.5967e-12
	Ntab0170970	PSAK	6.8119e-20		Ntab0819480	LOC107822687	4.24729e-19		Ntab0307150	nPAP	3.43817e-27		Ntab0199660	PSB27	2.78541e-12
	Ntab0294560		8.97235e-20		Ntab0767320	TCP4	4.29816e-19		Ntab0592950	EIN4	3.72949e-27		Ntab0142600	PSB27	3.09113e-12
	Ntab0523230	XTH7	9.75776e-20		Ntab0888400	AT5G01610	5.21746e-19		Ntab0747150	AT3G56180	4.00385e-27		Ntab0771980		3.10698e-12
	Ntab0923270		1.03252e-19		Ntab0018910	AT2G33730	6.0648e-19		Ntab0848850	AT5G55830	4.3029e-27		Ntab0988010	CAB6A	3.52905e-12
	Ntab0402940		1.07684e-19		Ntab0842690	LOC107807254	6.07253e-19		Ntab0927980		4.71088e-27		Ntab0768920		3.68653e-12
	Ntab0349810		1.11892e-19		Ntab0481140	XTH9	7.92274e-19		Ntab0032730	DDB_G0272012	4.72118e-27		Ntab0765010	XTH30	4.75712e-12
	Ntab0157770		1.24652e-19		Ntab0174710	met2a	8.1585e-19		Ntab0748910	WRKY22	5.16847e-27		Ntab0550760		4.76342e-12
	Ntab0688740		1.24781e-19		Ntab0737380	NRT2.5	8.41717e-19		Ntab0569060	WRKY22	5.8776e-27		Ntab0471930	YIL082W-A	4.7774e-12
	Ntab0614230	PSAK	1.5516e-19		Ntab0424290	AT4G13710	8.69354e-19		Ntab0633330	TPS11	8.81511e-27		Ntab0896500	AT1G78060	5.04535e-12
	Ntab0315830	ARA12	1.59802e-19		Ntab0470660	ERD5	8.83449e-19		Ntab0840470		9.05544e-27		Ntab0286010	ARA12	5.19647e-12
	Ntab0817340		1.6671e-19		Ntab0775620	BGLU17	9.55999e-19		Ntab0170410	LOC100244426	1.20117e-26		Ntab0435320		5.42331e-12
	Ntab0310140	XTH7	1.97418e-19		Ntab0163900		9.63179e-19		Ntab0693910	GPAT6	1.22095e-26		Ntab0286040	ARA12	5.66644e-12
	Ntab0401290	SLP2	2.23924e-19		Ntab0885450	MTERF3	1.03253e-18		Ntab0214710		1.24138e-26		Ntab0271830	CAB6A	5.67912e-12
	Ntab0554240		2.27812e-19		Ntab0206140	XTH9	1.29826e-18		Ntab0399440	GPAT4	1.25439e-26		Ntab0396870		5.96158e-12
	Ntab0745830	Glo1	2.33022e-19		Ntab0427460		1.473e-18		Ntab0284500		1.33592e-26		Ntab0680950	AT3G50280	6.18036e-12
	Ntab0402880		2.47897e-19		Ntab0746120	PMEU1	1.65484e-18		Ntab0787320	SMO1-1	1.4688e-26		Ntab0913900		6.99243e-12
	Ntab0773320	APA1	2.9287e-19		Ntab0280220	PSAK	1.73277e-18		Ntab0595600		1.51236e-26		Ntab0382190		7.92727e-12
	Ntab0169350	RER1	3.04123e-19		Ntab0207080	TBG1	1.73926e-18		Ntab0839030		1.90345e-26		Ntab0108090	AT1G11300	8.20871e-12
	Ntab0029770	PTAC16	3.18622e-19		Ntab0942290		1.85133e-18		Ntab0678430	YDA	1.90682e-26		Ntab0294930	LOC4344713	8.61422e-12
	Ntab0958960	CAB6A	3.37793e-19		Ntab0135440		2.03907e-18		Ntab0830340	HCF107	1.93635e-26		Ntab0786930		9.39761e-12
	Ntab0883690	PHAVU_002G160200g	3.65347e-19		Ntab0236040		2.07991e-18		Ntab0494760	SRG1	2.07035e-26		Ntab0930210		1.01338e-11
	Ntab0697990		3.68771e-19		Ntab0236030	PSAL	2.2501e-18		Ntab0806890	LOC107783257	2.1625e-26		Ntab0260830		1.16446e-11
	Ntab0917420	NAC2	3.85986e-19		Ntab0210420	HTA6	2.34637e-18		Ntab0596820		2.27365e-26		Ntab0102750	PETE	1.1806e-11
	Ntab0358070		4.19805e-19		Ntab0806550	NAC2	2.60681e-18		Ntab0246650	AT3G19950	2.30562e-26		Ntab0358070		1.18687e-11
	Ntab0817330		4.2783e-19		Ntab0555180		2.68058e-18		Ntab0692330	EIN4	2.37794e-26		Ntab0740480	AT1G22690	1.2314e-11
	Ntab0088560		6.91076e-19		Ntab0399510	PCAS-2	2.76037e-18		Ntab0232860	CYCD1;1	2.47873e-26		Ntab0374050	AT2G18980	1.23217e-11
	Ntab0942330	LOC107764358	7.74487e-19		Ntab0768950		3.09731e-18		Ntab0512000		2.66687e-26		Ntab0116220	HXK2	1.38298e-11
	Ntab0268300	GH9B5	8.24456e-19		Ntab0618430	CIB1	3.12595e-18		Ntab0138100	AT1G67900	2.74476e-26		Ntab0052830		1.38736e-11
	Ntab0907500	PHAVU_002G160200g	1.01665e-18		Ntab0058410	CIPK7	3.50163e-18		Ntab0254720	EIN4	2.93645e-26		Ntab0254250		1.50866e-11
	Ntab0923120		1.03304e-18		Ntab0490680	AT5G45950	3.75582e-18		Ntab0014210	PIF3	3.51918e-26		Ntab0052110	LAT52	1.61462e-11
	Ntab0071590	TOR1	1.24734e-18		Ntab0016740	CAB-10A	3.85413e-18		Ntab0031030		3.53554e-26		Ntab0319440	LOC104210868	1.67357e-11
	Ntab0240010		1.55142e-18		Ntab0018850	AT2G33730	4.84543e-18		Ntab0512630	AT5G12900	3.65393e-26		Ntab0628170	LOC107820252	1.6846e-11
	Ntab0952880	CAX3	1.57649e-18		Ntab0543320	EMB3119	5.10034e-18		Ntab0964550	GID1B	3.76326e-26		Ntab0358060		1.70348e-11
	Ntab0806990		1.6158e-18		Ntab0076710	XTH9	5.99414e-18		Ntab0599480		3.99878e-26		Ntab0878100	AT3G16370	1.89497e-11
	Ntab0951530		2.08869e-18		Ntab0983240	PSAL	6.65766e-18		Ntab0202680	EIN4	4.08852e-26		Ntab0196620	LOC107788852	2.02257e-11
	Ntab0744630	ZRANB2	2.29767e-18		Ntab0661310		7.31348e-18		Ntab0861580		4.27555e-26		Ntab0342100		2.10013e-11
	Ntab0829000		2.72923e-18		Ntab0720140	FAP3	8.05843e-18		Ntab0569630	ARF11	4.62616e-26		Ntab0746120	PMEU1	2.48474e-11
	Ntab0005940		3.16467e-18		Ntab0440760	LOC107773232	1.04639e-17		Ntab0555180		4.95242e-26		Ntab0632710		2.62937e-11
	Ntab0776010		3.17689e-18		Ntab0745380	LOC18770577	1.05069e-17		Ntab0601290	DTX35	5.58803e-26		Ntab0284650		2.70258e-11
	Ntab0508340		3.19015e-18		Ntab0180830	LOC107831322	1.18042e-17		Ntab0053110	PEN3	6.20084e-26		Ntab0131090	STY46	2.70954e-11
	Ntab0594330	LOC107807254	3.49478e-18		Ntab0008500		1.27059e-17		Ntab0100990	IQD1	6.26978e-26		Ntab0867490		2.74587e-11
	Ntab0359170	LBD37	3.72557e-18		Ntab0544550	FLA8	1.27642e-17		Ntab0863220	CYP93A2	6.58688e-26		Ntab0823680		2.93812e-11
	Ntab0001000		4.43149e-18		Ntab0283040	ARA12	1.44244e-17		Ntab0767990	LOC4328814	6.89982e-26		Ntab0731040	MYBR1	3.04779e-11
	Ntab0700760	DDB_G0268948	5.0752e-18		Ntab0199660	PSB27	1.52324e-17		Ntab0304850		7.71486e-26		Ntab0700760	DDB_G0268948	3.06161e-11
	Ntab0610400		6.66608e-18		Ntab0593090	TBG1	1.6485e-17		Ntab0284030	GPAT4	7.95106e-26		Ntab0977030	LOC107820252	3.07337e-11
	Ntab0061290	BZIP34	6.67521e-18		Ntab0169550		1.65173e-17		Ntab0087510		8.62613e-26		Ntab0053350	AT3G16370	3.23188e-11
	Ntab0523250	XTH7	7.42129e-18		Ntab0755640	AT3G63540	1.85103e-17		Ntab0593010	LOC4336407	8.78066e-26		Ntab0347290	TRNA_RS29045	3.58459e-11
	Ntab0001300	AT3G15520	7.47458e-18		Ntab0285990	SLP2	1.96989e-17		Ntab0293510		8.8442e-26		Ntab0817340		3.65393e-11
	Ntab0440760	LOC107773232	7.87271e-18		Ntab0090030	EMB3119	2.03533e-17		Ntab0216580	PLDDELTA	9.04948e-26		Ntab0068960		3.82706e-11
	Ntab0114310	LOC18770577	8.2597e-18		Ntab0216570	PETE	2.04497e-17		Ntab0218740	DTX35	9.5536e-26		Ntab0189600	LHCB5	4.11125e-11
	Ntab0013030	MLP28	8.59184e-18		Ntab0108090	AT1G11300	2.22404e-17		Ntab0070150		1.00623e-25		Ntab0620210	LHCB5	4.17047e-11
	Ntab0565550		1.03798e-17		Ntab0594330	LOC107807254	2.52448e-17		Ntab0604800	PEN3	1.10019e-25		Ntab0935520	XTH30	4.34482e-11
	Ntab0018910	AT2G33730	1.11177e-17		Ntab0173490	CAB-10A	2.60584e-17		Ntab0748380	GPAT4	1.13877e-25		Ntab0433270	ANNAT1	4.75053e-11
	Ntab0749620	PIP3	1.24921e-17		Ntab0683920	LTPG2	2.9e-17		Ntab0168880		1.69605e-25		Ntab0515650	ERD5	4.81698e-11
	Ntab0580540		1.25213e-17		Ntab0391370	AT1G67750	3.06931e-17		Ntab0535120	CYCD1;1	1.9304e-25		Ntab0727540	AT3G02910	5.30889e-11
	Ntab0342100		1.25307e-17		Ntab0325030	LOC18770577	3.19835e-17		Ntab0424760	PLC2	2.0334e-25		Ntab0174710	met2a	5.60272e-11
	Ntab0284650		1.4004e-17		Ntab0917420	NAC2	3.22335e-17		Ntab0314200	ATAF2	2.11416e-25		Ntab0068970		6.65014e-11
	Ntab0283700	PIP3	1.57457e-17		Ntab0864160		3.87021e-17		Ntab0627620	LOC107783257	2.17229e-25		Ntab0024810	EDS5	7.38497e-11
	Ntab0478240		1.64909e-17		Ntab0550900		3.95717e-17		Ntab0542630	CPK1	2.25604e-25		Ntab0559250	AT3G20015	7.88529e-11
	Ntab0942290		1.69085e-17		Ntab0216200	CIB1	3.97434e-17		Ntab0634380	AT2G46690	2.30669e-25		Ntab0906490	LOC104242194	9.37279e-11
	Ntab0610450		1.77886e-17		Ntab0975000	GH9B5	4.07022e-17		Ntab0112540	LOC107822189	2.31159e-25		Ntab0065390		9.78597e-11
	Ntab0429430		1.92052e-17		Ntab0453980		4.90182e-17		Ntab0244280	HCF107	2.74689e-25		Ntab0220080	MYB48	1.03288e-10
	Ntab0632710		1.92603e-17		Ntab0149500		5.20392e-17		Ntab0363060		2.80757e-25		Ntab0644330		1.04558e-10
	Ntab0024810	EDS5	1.98171e-17		Ntab0911440	ARA12	5.75807e-17		Ntab0834440	CPK1	2.82512e-25		Ntab0863480	SKU5	1.06847e-10
	Ntab0068960		2.06422e-17		Ntab0247190		5.98764e-17		Ntab0272310	AT5G38780	2.87232e-25		Ntab0345590		1.25769e-10
	Ntab0047700	ATX1	2.66794e-17		Ntab0705120		6.00008e-17		Ntab0435870	AT1G24330	3.22483e-25		Ntab0720140	FAP3	1.28771e-10
	Ntab0427460		2.76164e-17		Ntab0977030	LOC107820252	6.25619e-17		Ntab0053100	PEN3	3.24254e-25		Ntab0204570	2-Cys Prx B	1.32263e-10
	Ntab0823680		2.77109e-17		Ntab0942330	LOC107764358	7.75096e-17		Ntab0688580	AT1G64760	3.65747e-25		Ntab0582260		1.34851e-10
	Ntab0551310	DELTA-TIP	3.00078e-17		Ntab0051700		7.86067e-17		Ntab0980800	ABCG22	3.81862e-25		Ntab0408690	PSAG	1.42899e-10
	Ntab0916600	AT1G74070	3.09533e-17		Ntab0212560	LACS2	8.14746e-17		Ntab0319370	LBD41	3.99158e-25		Ntab0951530		1.43578e-10
	Ntab0599990	Glo1	3.22194e-17		Ntab0402940		8.78384e-17		Ntab0950380		4.3294e-25		Ntab0482840		1.53612e-10
	Ntab0354410	AT4G13710	3.30892e-17		Ntab0671710	AT5G45950	9.56947e-17		Ntab0869500	AT3G63240	4.86136e-25		Ntab0667100		1.57326e-10
	Ntab0219520	EPN3	3.78966e-17		Ntab0822630	TPS1	9.65644e-17		Ntab0589610		5.02187e-25		Ntab0055870	ENODL2	1.57654e-10
	Ntab0068970		4.00632e-17		Ntab0385290		1.01098e-16		Ntab0183330		5.44962e-25		Ntab0376570		1.59481e-10
	Ntab0052760	AT3G49220	4.26013e-17		Ntab0362140	AT2G47880	1.04093e-16		Ntab0128280	LBD41	5.89054e-25		Ntab0290380		1.61458e-10
	Ntab0051700		4.39851e-17		Ntab0220340	AT3G63540	1.09909e-16		Ntab0932830		6.07426e-25		Ntab0697990		1.65627e-10
	Ntab0586590	IQD1	4.40804e-17		Ntab0099890		1.15788e-16		Ntab0340040	PFA-DSP1	6.26348e-25		Ntab0725960		1.69544e-10
	Ntab0259200	DDB_G0268948	5.43472e-17		Ntab0685320	AT1G71695	1.25159e-16		Ntab0948430	LOC107789681	7.01555e-25		Ntab0806990		1.76933e-10
	Ntab0641290		5.45484e-17		Ntab0142600	PSB27	1.41513e-16		Ntab0013780	AT1G24330	7.158e-25		Ntab0690760	LOC107791848	1.79364e-10
	Ntab0208550	AT1G78060	6.46087e-17		Ntab0135450		1.53875e-16		Ntab0621370		7.62887e-25		Ntab0683920	LTPG2	1.96662e-10
	Ntab0989430		6.54712e-17		Ntab0733610	LOC4326537	1.55866e-16		Ntab0401440	AT1G55290	7.79976e-25		Ntab0440800	LOC107764358	1.96785e-10
	Ntab0018850	AT2G33730	6.60959e-17		Ntab0448160	NRT2.5	2.01802e-16		Ntab0419540		7.82255e-25		Ntab0319490	LOC104210868	1.97704e-10
	Ntab0285990	SLP2	6.75657e-17		Ntab0149110	AT1G28590	2.06545e-16		Ntab0485980	BGLU11	8.39774e-25		Ntab0179310		2.08542e-10
	Ntab0975000	GH9B5	6.8714e-17		Ntab0099070	AT1G67750	2.1465e-16		Ntab0845710		8.41753e-25		Ntab0294560		2.08958e-10
	Ntab0550900		6.96907e-17		Ntab0741440	SCPL51	2.1821e-16		Ntab0802120	AT4G30825	8.70045e-25		Ntab0400220	SKU5	2.12195e-10
	Ntab0942380	LOC107773232	7.76988e-17		Ntab0443920		2.21518e-16		Ntab0120120	POGLUT1	8.7187e-25		Ntab0953430	SIP4	2.35756e-10
	Ntab0085110	AT3G20015	7.77598e-17		Ntab0172520	YBR287W	2.45542e-16		Ntab0419580	AtIPCS1	9.35738e-25		Ntab0025240	ATX1	2.37706e-10
	Ntab0896500	AT1G78060	8.54594e-17		Ntab0006110		2.66171e-16		Ntab0624360	FBS2	1.04643e-24		Ntab0678360	MYBR1	2.4193e-10
	Ntab0824660	AT3G49220	9.30245e-17		Ntab0725960		2.74945e-16		Ntab0308660	CYP94B3	1.05722e-24		Ntab0989430		2.46511e-10
	Ntab0186130	DRT100	1.08948e-16		Ntab0768330	TPS1	3.17941e-16		Ntab0515620	AT5G38710	1.1345e-24		Ntab0082210	AT2G16250	2.56038e-10
	Ntab0440770	LOC107764358	1.193e-16		Ntab0068960		3.37382e-16		Ntab0925580	AT4G02900	1.23448e-24		Ntab0174400		2.6949e-10
	Ntab0331290	J20	1.28295e-16		Ntab0319440	LOC104210868	3.44655e-16		Ntab0961140	PLC2	1.35554e-24		Ntab0033920	AT4G18220	2.97138e-10
	Ntab0024670	LOC100787768	1.86038e-16		Ntab0632710		4.01326e-16		Ntab0195040		1.48697e-24		Ntab0461360		3.17134e-10
	Ntab0216570	PETE	1.95924e-16		Ntab0068970		4.48283e-16		Ntab0098520	PP2-A15	1.50472e-24		Ntab0917780		3.29891e-10
	Ntab0651870	LOC4339353	2.03937e-16		Ntab0284650		4.52362e-16		Ntab0453150	AT5G49700	1.53407e-24		Ntab0758170		3.36014e-10
	Ntab0475670	DRT100	2.17551e-16		Ntab0229560	LOC18770577	4.53163e-16		Ntab0822490	STY17	1.56723e-24		Ntab0470670	AT5G38710	3.37644e-10
	Ntab0056180	LOC103871224	2.34082e-16		Ntab0879270	TPS1	4.84706e-16		Ntab0144050	AT4G26010	1.58932e-24		Ntab0029770	PTAC16	4.10573e-10
	Ntab0700780	DDB_G0268948	2.70274e-16		Ntab0928070	BBX15	5.07402e-16		Ntab0869730	AT5G39890	1.62791e-24		Ntab0219520	EPN3	4.17752e-10
	Ntab0929410	DELTA-TIP	2.98421e-16		Ntab0250800	LTPG2	5.18558e-16		Ntab0375470		1.64153e-24		Ntab0817330		4.54158e-10
	Ntab0424290	AT4G13710	3.36908e-16		Ntab0284090	PCAS-2	5.69054e-16		Ntab0470650	AT5G38710	1.66547e-24		Ntab0010720		4.60305e-10
	Ntab0713090	APA1	3.5541e-16		Ntab0298620	FLA8	6.04771e-16		Ntab0014620	Stard10	1.75686e-24		Ntab0102520	FT	4.67527e-10
	Ntab0887330	LOC18770577	4.29747e-16		Ntab0580540		6.10813e-16		Ntab0374950	SRO2	1.80485e-24		Ntab0882330	NPR	4.75772e-10
	Ntab0773020		4.59941e-16		Ntab0440820		6.74895e-16		Ntab0697580	ADH1	1.87539e-24		Ntab0328330		5.00696e-10
	Ntab0836900	PETE	4.79997e-16		Ntab0510170		7.14675e-16		Ntab0066540		2.17603e-24		Ntab0261700	LOC107791848	5.02114e-10
	Ntab0720050		5.41409e-16		Ntab0738440	AT4G12490	7.42579e-16		Ntab0526850		2.26164e-24		Ntab0189970		5.36514e-10
	Ntab0772660	FLA2	6.09065e-16		Ntab0229020	SPAC5D6.04	7.4745e-16		Ntab0584440	AT5G24430	2.3331e-24		Ntab0477110	NtADC	5.40111e-10
	Ntab0440820		6.49296e-16		Ntab0720050		7.52248e-16		Ntab0987670	ERF71	2.38122e-24		Ntab0284690		5.7378e-10
	Ntab0906560	RLK1	7.24944e-16		Ntab0777320		8.15813e-16		Ntab0291310		2.38474e-24		Ntab0030340		5.79372e-10
	Ntab0867490		7.28881e-16		Ntab0808210	ABR1	8.24302e-16		Ntab0811500		2.87748e-24		Ntab0216570	PETE	6.07425e-10
	Ntab0453980		7.34065e-16		Ntab0318180	AT4G30170	8.27079e-16		Ntab0122200	AT1G64760	2.9346e-24		Ntab0429240	MGL	6.08121e-10
	Ntab0371310	mcpi	7.45146e-16		Ntab0310160	XTH6	8.29667e-16		Ntab0034100	FLS2	3.05598e-24		Ntab0051700		6.30455e-10
	Ntab0126680	AT4G06744	7.61946e-16		Ntab0122970	LOC107787819	8.54363e-16		Ntab0292840	AT1G11340	3.29148e-24		Ntab0016650		6.45846e-10
	Ntab0618210	LOC4324159	7.76025e-16		Ntab0076250	ABR1	8.7837e-16		Ntab0931830	WRKY6	3.91651e-24		Ntab0457430	SIP4	7.79848e-10
	Ntab0942280	Cab-3C	9.09392e-16		Ntab0317870	LOC18770577	9.03426e-16		Ntab0823230	ABS2	4.15443e-24		Ntab0092210	LOC107785465	7.81133e-10
	Ntab0317550		9.65953e-16		Ntab0292760	AT1G11330	9.11186e-16		Ntab0890280		4.95111e-24		Ntab0259200	DDB_G0268948	7.81156e-10
	Ntab0785130	LOC104242194	9.73051e-16		Ntab0559250	AT3G20015	9.18416e-16		Ntab0514110	AT5G24430	5.21566e-24		Ntab0427330	CYP85A1	8.03957e-10
	Ntab0284690		1.00413e-15		Ntab0167770	LACS2	9.65697e-16		Ntab0468390	AT5G39890	5.49257e-24		Ntab0563040		8.16494e-10
	Ntab0360220		1.066e-15		Ntab0882330	NPR	1.05472e-15		Ntab0938280		5.60448e-24		Ntab0641290		8.43668e-10
	Ntab0975940	EMB1444	1.06754e-15		Ntab0185170	SLD2	1.11698e-15		Ntab0065410	UMAMIT4	5.62363e-24		Ntab0879660	RWA3	8.47689e-10
	Ntab0247190		1.08069e-15		Ntab0317550		1.13648e-15		Ntab0938070	FLS2	5.69912e-24		Ntab0891920		8.79497e-10
	Ntab0052980	GATA12	1.16122e-15		Ntab0489640	FUR1	1.32078e-15		Ntab0237580	PMI2	5.72552e-24		Ntab0565550		9.92429e-10
	Ntab0075390	DDB_G0269096	1.34137e-15		Ntab0970450	AT3G20015	1.39855e-15		Ntab0514130	AT2G46690	7.03894e-24		Ntab0090310	BBX10	1.01199e-09
	Ntab0408690	PSAG	1.35772e-15		Ntab0201740	GPAT6	1.49024e-15		Ntab0098510		7.07911e-24		Ntab0470660	ERD5	1.023e-09
	Ntab0746120	PMEU1	1.41768e-15		Ntab0068660		1.49678e-15		Ntab0863230	TT7	7.27479e-24		Ntab0567430	ATX1	1.05775e-09
	Ntab0062770		1.43062e-15		Ntab0586590	IQD1	1.55035e-15		Ntab0346130	LOC4330049	8.28253e-24		Ntab0578470		1.06837e-09
	Ntab0798350	J20	1.57933e-15		Ntab0222870	HBI1	1.72964e-15		Ntab0394840	AT4G26010	9.1509e-24		Ntab0114390	AT5G03980	1.11452e-09
	Ntab0107310		1.65365e-15		Ntab0326090	AT2G45850	1.7885e-15		Ntab0363610	FBS2	9.35527e-24		Ntab0937890	RWA3	1.11829e-09
	Ntab0628170	LOC107820252	1.7493e-15		Ntab0215610	ER	1.90395e-15		Ntab0639200	LOC4328814	1.0093e-23		Ntab0408720	PSAG	1.20003e-09
	Ntab0374050	AT2G18980	1.9831e-15		Ntab0693520	XYL1	1.92228e-15		Ntab0671470	LOC107281022	1.06658e-23		Ntab0808180	CESA6	1.22032e-09
	Ntab0699120	SEOR1	2.01124e-15		Ntab0651970	ARA12	1.95266e-15		Ntab0646560	LOC100251170	1.11961e-23		Ntab0320800	LOC105167042	1.27054e-09
	Ntab0376570		2.43878e-15		Ntab0535470		2.51562e-15		Ntab0552000	PUB24	1.17831e-23		Ntab0550660	XTH15	1.39636e-09
	Ntab0116470	ZRANB2	2.68335e-15		Ntab0170330	AT1G06890	2.56357e-15		Ntab0160110		1.21032e-23		Ntab0883320		1.41365e-09
	Ntab0770170	MLO1	2.70801e-15		Ntab0218310	AAE3	2.60489e-15		Ntab0345640		1.33006e-23		Ntab0645870	AT5G66900	1.42789e-09
	Ntab0559250	AT3G20015	2.80233e-15		Ntab0712170	emb1473	2.78092e-15		Ntab0774670	PGSIP7	1.48229e-23		Ntab0788820	PIP5K1	1.43345e-09
	Ntab0169550		3.10213e-15		Ntab0120180	AT2G45850	2.8337e-15		Ntab0768110	STY17	1.48354e-23		Ntab0667190	LOC9317727	1.46352e-09
	Ntab0328400	Rv2859c	3.37287e-15		Ntab0345560	GPT2	3.05393e-15		Ntab0063170	PGSIP8	1.49726e-23		Ntab0733610	LOC4326537	1.51309e-09
	Ntab0511370		3.38747e-15		Ntab0267430	ROPGEF7	3.3976e-15		Ntab0651490	LOC4333077	1.68334e-23		Ntab0061790	PME44	1.52902e-09
	Ntab0516810	LOC4324159	3.41375e-15		Ntab0942280	Cab-3C	3.47884e-15		Ntab0785130	LOC104242194	1.96199e-23		Ntab0848420	PTAC16	1.53788e-09
	Ntab0236630		3.63287e-15		Ntab0052980	GATA12	3.60514e-15		Ntab0476030	CYP707A1	2.00504e-23		Ntab0385480	CESA9	1.72101e-09
	Ntab0362270	GATA12	3.76173e-15		Ntab0297920	GPT2	4.07122e-15		Ntab0648040		2.09714e-23		Ntab0099890		1.90842e-09
	Ntab0112290	AT3G20015	3.94066e-15		Ntab0109320	AT3G25290	4.58748e-15		Ntab0468070	AT3G63240	2.37608e-23		Ntab0453980		1.92577e-09
	Ntab0030760	SEOR1	4.0602e-15		Ntab0134740		4.7148e-15		Ntab0689420	AT2G42300	2.39213e-23		Ntab0000310	LOC9317727	1.97956e-09
	Ntab0472640	LOC101220615	4.17739e-15		Ntab0030340		5.0261e-15		Ntab0498050	CYP94C1	2.40296e-23		Ntab0283700	PIP3	2.02476e-09
	Ntab0033920	AT4G18220	4.18576e-15		Ntab0942380	LOC107773232	5.38382e-15		Ntab0909890	CYP94B3	2.43499e-23		Ntab0819390	CYP38	2.06563e-09
	Ntab0408720	PSAG	4.67337e-15		Ntab0749430	SMT2	5.39941e-15		Ntab0425790		2.51185e-23		Ntab0656660	AT5G03980	2.07544e-09
	Ntab0294930	LOC4344713	4.77663e-15		Ntab0455950		5.65164e-15		Ntab0108030	AT1G11410	2.82314e-23		Ntab0250800	LTPG2	2.09547e-09
	Ntab0977030	LOC107820252	4.88595e-15		Ntab0885760	AT1G22490	5.67261e-15		Ntab0377540	AT3G10300	2.95986e-23		Ntab0169350	RER1	2.20502e-09
	Ntab0330530	FLA2	6.00454e-15		Ntab0053350	AT3G16370	5.67371e-15		Ntab0484530	Rnf31	3.04867e-23		Ntab0008500		2.23684e-09
	Ntab0511450		7.24098e-15		Ntab0169350	RER1	6.04736e-15		Ntab0584470	AT2G46690	3.16618e-23		Ntab0282980		2.27216e-09
	Ntab0325030	LOC18770577	7.30079e-15		Ntab0878100	AT3G16370	6.28387e-15		Ntab0977900	PP2-B13	3.67621e-23		Ntab0172920		2.42851e-09
	Ntab0391370	AT1G67750	7.64079e-15		Ntab0472640	LOC101220615	6.77601e-15		Ntab0461410		3.80805e-23		Ntab0578460		2.52215e-09
	Ntab0942310	LOC107764358	9.00838e-15		Ntab0523230	XTH7	6.89816e-15		Ntab0441930	NRT1:2	3.8669e-23		Ntab0173460	CAB-10A	2.53832e-09
	Ntab0204570	2-Cys Prx B	9.19047e-15		Ntab0507430	CRB	7.27821e-15		Ntab0516580		3.98999e-23		Ntab0610400		2.67582e-09
	Ntab0102750	PETE	1.00475e-14		Ntab0743000	FP6	7.38561e-15		Ntab0945530	GNC	4.09183e-23		Ntab0070440		2.71426e-09
	Ntab0090030	EMB3119	1.03586e-14		Ntab0440770	LOC107764358	7.49084e-15		Ntab0274390		4.28987e-23		Ntab0513110	LOC107785465	2.73524e-09
	Ntab0964550	GID1B	1.06836e-14		Ntab0921470		7.78358e-15		Ntab0423880	GAD4	4.53448e-23		Ntab0722620	LOC105167042	2.89088e-09
	Ntab0377320	EXPA15	1.12472e-14		Ntab0820760		8.01587e-15		Ntab0308640	CYP94B3	5.20596e-23		Ntab0013030	MLP28	3.05135e-09
	Ntab0958850	PHL1	1.14896e-14		Ntab0284690		8.12707e-15		Ntab0203210	Stard10	5.55095e-23		Ntab0670090		3.102e-09
	Ntab0792040	EXPA15	1.20763e-14		Ntab0102520	FT	8.17969e-15		Ntab0395860		6.13829e-23		Ntab0836900	PETE	3.19562e-09
	Ntab0804240	RL6	1.30317e-14		Ntab0328400	Rv2859c	8.1875e-15		Ntab0858600	SRO5	6.16703e-23		Ntab0916600	AT1G74070	3.19789e-09
	Ntab0429520		1.30618e-14		Ntab0429430		8.22604e-15		Ntab0949710		6.29555e-23		Ntab0240010		3.25206e-09
	Ntab0667730		1.30856e-14		Ntab0340880	AT1G06890	8.75255e-15		Ntab0660840		6.33891e-23		Ntab0594990		3.25516e-09
	Ntab0161390		1.45988e-14		Ntab0359170	LBD37	8.99464e-15		Ntab0520710	LOC107830910	7.52869e-23		Ntab0932250		3.28532e-09
	Ntab0836070		1.46919e-14		Ntab0310140	XTH7	8.99938e-15		Ntab0080150	UGT74F2	7.64528e-23		Ntab0610450		3.40336e-09
	Ntab0385040		1.5763e-14		Ntab0715270	emb1473	9.78673e-15		Ntab0278480	CYP94C1	8.76075e-23		Ntab0148530		3.50467e-09
	Ntab0318180	AT4G30170	1.58169e-14		Ntab0923260		1.00024e-14		Ntab0200410	LOC104217398	8.9779e-23		Ntab0700780	DDB_G0268948	3.82274e-09
	Ntab0891920		1.59967e-14		Ntab0299770	AT4G02530	1.02478e-14		Ntab0198650	AT1G64380	9.34992e-23		Ntab0359170	LBD37	4.02581e-09
	Ntab0942360	LOC107773232	1.91401e-14		Ntab0420730		1.03657e-14		Ntab0435340	AT3G02645	9.99647e-23		Ntab0645890	LOC107766889	4.27781e-09
	Ntab0040570	PETE	2.57525e-14		Ntab0942300	LOC107764358	1.05071e-14		Ntab0877420	AT1G68570	1.02632e-22		Ntab0803620		4.48514e-09
	Ntab0888400	AT5G01610	2.80632e-14		Ntab0035000	AT1G59740	1.08713e-14		Ntab0840250		1.03011e-22		Ntab0943330	DUR3	4.52163e-09
	Ntab0284350		3.02399e-14		Ntab0671450	CHUP1	1.17718e-14		Ntab0767610	SPA4	1.10212e-22		Ntab0048400		4.79688e-09
	Ntab0988010	CAB6A	3.62613e-14		Ntab0468540	ABCB19	1.20661e-14		Ntab0799110		1.15313e-22		Ntab0705120		4.96349e-09
	Ntab0099070	AT1G67750	3.69154e-14		Ntab0443410	LOC107821645	1.20998e-14		Ntab0144860	EPHX2	1.17154e-22		Ntab0920680	AOC3	4.98538e-09
	Ntab0465030		4.10916e-14		Ntab0799900	PRXR1	1.2709e-14		Ntab0407460	CYP94B3	1.18717e-22		Ntab0537390	AT3G07010	5.22851e-09
	Ntab0819390	CYP38	4.42088e-14		Ntab0664470	ER	1.35708e-14		Ntab0223950	PP2-A15	1.27423e-22		Ntab0016730	CAB-10A	5.29135e-09
	Ntab0155610	FAD5	4.74556e-14		Ntab0695540	TCP4	1.37164e-14		Ntab0622460	AT2G42300	1.32608e-22		Ntab0361010		5.51632e-09
	Ntab0229560	LOC18770577	5.00785e-14		Ntab0983930	EXPA1	1.37246e-14		Ntab0561920	CYP93A3	1.42251e-22		Ntab0842690	LOC107807254	5.61163e-09
	Ntab0942300	LOC107764358	5.37672e-14		Ntab0765010	XTH30	1.37465e-14		Ntab0445160		1.42949e-22		Ntab0146680	CYP38	5.8122e-09
	Ntab0653200		5.53362e-14		Ntab0362270	GATA12	1.40598e-14		Ntab0648720	WLIM1	1.43194e-22		Ntab0400290		5.88095e-09
	Ntab0683920	LTPG2	5.89473e-14		Ntab0189060	ARA12	1.51e-14		Ntab0653200		1.47078e-22		Ntab0688740		5.98708e-09
	Ntab0585990		6.362e-14		Ntab0075390	DDB_G0269096	1.5208e-14		Ntab0225000	SPT	1.55829e-22		Ntab0052760	AT3G49220	6.09768e-09
	Ntab0012640		6.79004e-14		Ntab0804360		1.57236e-14		Ntab0917410	RD26	1.65809e-22		Ntab0147030	FLA9	6.14736e-09
	Ntab0482600		7.03726e-14		Ntab0394300	AT1G47480	1.64588e-14		Ntab0115740	GNC	1.70132e-22		Ntab0874540	APA1	6.74027e-09
	Ntab0440730	LOC107773232	7.44084e-14		Ntab0693910	GPAT6	1.70385e-14		Ntab0098860		1.78497e-22		Ntab0238560		6.78046e-09
	Ntab0011410		7.53113e-14		Ntab0443110	SEOR1	1.75434e-14		Ntab0785160	POTLX-3	1.78957e-22		Ntab0600160	DRT100	6.99204e-09
	Ntab0222870	HBI1	7.85501e-14		Ntab0800730	LOC9270874	1.81692e-14		Ntab0917260	AT1G11330	1.93867e-22		Ntab0018190	RIP5	7.28554e-09
	Ntab0397880		7.87405e-14		Ntab0699120	SEOR1	2.24714e-14		Ntab0725920	AT1G64380	1.93906e-22		Ntab0925390		7.32099e-09
	Ntab0667640		8.30046e-14		Ntab0284350		2.25943e-14		Ntab0208090		1.998e-22		Ntab0440830	LOC107764358	7.3895e-09
	Ntab0921360	RL6	8.93802e-14		Ntab0806990		2.27339e-14		Ntab0170010	SPT	2.11745e-22		Ntab0699120	SEOR1	7.59064e-09
	Ntab0590550	LOC101220615	8.99031e-14		Ntab0241120	LNG2	2.28498e-14		Ntab0969970		2.14121e-22		Ntab0472640	LOC101220615	7.6927e-09
	Ntab0536540	AT5G22580	9.24526e-14		Ntab0070150		2.32404e-14		Ntab0317870	LOC18770577	2.26432e-22		Ntab0534500		7.75883e-09
	Ntab0034060	LOC107776229	9.94575e-14		Ntab0986980	AT4G02530	2.78745e-14		Ntab0918570	CTR1	2.28282e-22		Ntab0802610	GAE1	7.8509e-09
	Ntab0161400		1.01724e-13		Ntab0882450	RD26	2.86306e-14		Ntab0153770	GAD4	2.42869e-22		Ntab0505500	CT-BMY	8.08535e-09
	Ntab0098830		1.22147e-13		Ntab0001000		2.88053e-14		Ntab0017480		2.46245e-22		Ntab0147300	SOM	8.12387e-09
	Ntab0271830	CAB6A	1.30012e-13		Ntab0314410	LOC107763446	3.30278e-14		Ntab0569010	LOC547837	2.48899e-22		Ntab0168420		8.14063e-09
	Ntab0772680	AT4G16360	1.4815e-13		Ntab0110150	ECHID	3.48924e-14		Ntab0613790	CIA2	2.57373e-22		Ntab0558560	DOGT1	8.54036e-09
	Ntab0690760	LOC107791848	1.60558e-13		Ntab0112250		3.5829e-14		Ntab0906470	POTLX-3	3.1959e-22		Ntab0743010	AT2G43560	8.67188e-09
	Ntab0883320		1.60582e-13		Ntab0172180		3.64158e-14		Ntab0409890	AT5G49700	3.45241e-22		Ntab0276090	AT2G43560	8.98408e-09
	Ntab0261700	LOC107791848	1.69897e-13		Ntab0440730	LOC107773232	3.68653e-14		Ntab0038930	Tic32-IVa	3.61984e-22		Ntab0584740	LOC107766889	9.14582e-09
	Ntab0562300	coq-5	1.73866e-13		Ntab0240190	WSD1	3.76173e-14		Ntab0097530	PP2-B13	3.76297e-22		Ntab0034060	LOC107776229	9.86294e-09
	Ntab0318930	PME2	1.86572e-13		Ntab0562300	coq-5	3.82268e-14		Ntab0869150	PMZ	3.77119e-22		Ntab0096030	TBG1	1.04829e-08
	Ntab0250800	LTPG2	2.15298e-13		Ntab0935520	XTH30	3.8754e-14		Ntab0751620	EPHX2	3.97694e-22		Ntab0132130	LOC105167042	1.05114e-08
	Ntab0320800	LOC105167042	2.22044e-13		Ntab0397880		3.92988e-14		Ntab0263350		3.98454e-22		Ntab0001320	RD26	1.05163e-08
	Ntab0722620	LOC105167042	2.61822e-13		Ntab0273000	CRB	4.03634e-14		Ntab0693480	AT1G68570	4.58213e-22		Ntab0062770		1.05352e-08
	Ntab0511410		2.66728e-13		Ntab0015650	AT3G25290	4.11726e-14		Ntab0804830	ZAR1	4.63398e-22		Ntab0712650	HMT2	1.13477e-08
	Ntab0255000	DDB_G0268948	2.93057e-13		Ntab0608520	SEOR1	4.28556e-14		Ntab0768470	IPK2BETA	5.11447e-22		Ntab0504430	AT4G18030	1.15116e-08
	Ntab0651170		3.11752e-13		Ntab0782400	PRXR1	4.29409e-14		Ntab0571330		5.47715e-22		Ntab0676110		1.1824e-08
	Ntab0163900		3.41316e-13		Ntab0950080	NRT1:2	4.37939e-14		Ntab0221120		5.50806e-22		Ntab0273400		1.20955e-08
	Ntab0440780	LOC107773232	3.5027e-13		Ntab0952880	CAX3	4.59482e-14		Ntab0893770		5.70073e-22		Ntab0913650	LOC4339639	1.2178e-08
	Ntab0749980	PRP4	3.60431e-13		Ntab0136900	AAE3	4.76351e-14		Ntab0756570		6.01721e-22		Ntab0180960	XTH15	1.24561e-08
	Ntab0360770	FAD5	3.71243e-13		Ntab0590550	LOC101220615	4.86684e-14		Ntab0034930	AT1G01260	6.06161e-22		Ntab0030760	SEOR1	1.25953e-08
	Ntab0913900		3.73253e-13		Ntab0098830		4.87843e-14		Ntab0452210	ATAF1	6.23972e-22		Ntab0689500	LOC4337576	1.26677e-08
	Ntab0511460	LHCA4	4.04618e-13		Ntab0010720		4.9306e-14		Ntab0327960	ACS3	6.76958e-22		Ntab0216300		1.30315e-08
	Ntab0595000	PMEU1	4.15056e-13		Ntab0246260	ECHID	5.4673e-14		Ntab0147170	GPRI1	6.94803e-22		Ntab0818090	LHT1	1.31743e-08
	Ntab0661000	IAA29	4.1744e-13		Ntab0836900	PETE	5.72967e-14		Ntab0489640	FUR1	7.04927e-22		Ntab0767320	TCP4	1.33332e-08
	Ntab0443110	SEOR1	4.40364e-13		Ntab0841900		6.38799e-14		Ntab0342740	ERF4	7.12896e-22		Ntab0773320	APA1	1.35322e-08
	Ntab0083160	AT2G26690	5.01896e-13		Ntab0957080	WSD1	6.97066e-14		Ntab0273840	MYB108	9.17912e-22		Ntab0755520	DRT100	1.35899e-08
	Ntab0130960	PIP3	5.29058e-13		Ntab0470650	AT5G38710	7.41049e-14		Ntab0978430	AT3G01520	9.355e-22		Ntab0936930		1.42415e-08
	Ntab0206140	XTH9	5.38621e-13		Ntab0621860		7.97246e-14		Ntab0075370	NRT1:2	9.89728e-22		Ntab0147490		1.44527e-08
	Ntab0745380	LOC18770577	5.92602e-13		Ntab0030760	SEOR1	8.02339e-14		Ntab0253690	SIGA	1.02351e-21		Ntab0315830	ARA12	1.54397e-08
	Ntab0985150	AT4G03230	6.04316e-13		Ntab0438080	NF-YB3	8.15534e-14		Ntab0000760	SIGA	1.06584e-21		Ntab0853940	AOC3	1.58094e-08
	Ntab0957080	WSD1	6.75729e-13		Ntab0268240		8.17399e-14		Ntab0153250		1.0767e-21		Ntab0565080	AT2G16365	1.6791e-08
	Ntab0174400		7.01334e-13		Ntab0092210	LOC107785465	8.7905e-14		Ntab0448080	CRK3	1.14652e-21		Ntab0824660	AT3G49220	1.68254e-08
	Ntab0567430	ATX1	7.15799e-13		Ntab0427220		9.05204e-14		Ntab0834110		1.15078e-21		Ntab0135380		1.69582e-08
	Ntab0356870		7.7242e-13		Ntab0714420	LrgB	9.07876e-14		Ntab0507430	CRB	1.30015e-21		Ntab0172240		1.73654e-08
	Ntab0902810		7.98051e-13		Ntab0890280		9.21171e-14		Ntab0916650		1.30343e-21		Ntab0429430		1.74071e-08
	Ntab0042280		8.34319e-13		Ntab0743010	AT2G43560	1.01664e-13		Ntab0553530	EXL2	1.39331e-21		Ntab0566990	AT4G18030	1.87813e-08
	Ntab0015650	AT3G25290	8.50029e-13		Ntab0987030	AZI1	1.06711e-13		Ntab0256020	BAG3	1.39688e-21		Ntab0090030	EMB3119	1.89513e-08
	Ntab0100990	IQD1	9.11544e-13		Ntab0356870		1.0762e-13		Ntab0975590	AT1G68570	1.41611e-21		Ntab0749620	PIP3	1.89852e-08
	Ntab0888820	LOC107809147	9.93879e-13		Ntab0758170		1.08612e-13		Ntab0277370	PH_RS03130	1.46582e-21		Ntab0365870	TBG1	1.9554e-08
	Ntab0543320	EMB3119	1.0222e-12		Ntab0366740	AT5G25630	1.16902e-13		Ntab0791340	LOC107779725	1.49114e-21		Ntab0630560	CRR1	1.96028e-08
	Ntab0608520	SEOR1	1.18784e-12		Ntab0571080	PnsB1	1.19049e-13		Ntab0356040	LOC107779725	1.49645e-21		Ntab0789420	AT4G18030	1.97418e-08
	Ntab0440790	LOC107773232	1.23201e-12		Ntab0235780	LOC107821645	1.23485e-13		Ntab0804530	MAN7	1.87035e-21		Ntab0929410	DELTA-TIP	2.0199e-08
	Ntab0205440	PSAO	1.39968e-12		Ntab0874540	APA1	1.24861e-13		Ntab0014380		1.92642e-21		Ntab0172930		2.0358e-08
	Ntab0132130	LOC105167042	1.52948e-12		Ntab0105560	NRT1:2	1.31182e-13		Ntab0098280	AT3G01520	1.98485e-21		Ntab0401290	SLP2	2.09102e-08
	Ntab0342590	GASA6	1.5851e-12		Ntab0673000	PME2.1	1.31367e-13		Ntab0397880		2.00828e-21		Ntab0095450	MGL	2.09986e-08
	Ntab0128440		1.62716e-12		Ntab0304520		1.36078e-13		Ntab0428960	PLDBETA1	2.13461e-21		Ntab0953040		2.20029e-08
	Ntab0114390	AT5G03980	1.64317e-12		Ntab0635680	AT1G18170	1.36241e-13		Ntab0159250	KCS11	2.19334e-21		Ntab0715270	emb1473	2.46577e-08
	Ntab0195480		1.69267e-12		Ntab0283590	PERK12	1.3846e-13		Ntab0201720	LOC11407085	2.3069e-21		Ntab0845980	AT2G36780	2.46764e-08
	Ntab0109320	AT3G25290	1.71138e-12		Ntab0085110	AT3G20015	1.40188e-13		Ntab0038100		2.36241e-21		Ntab0186990	DUR3	2.53492e-08
	Ntab0674700		1.83993e-12		Ntab0294930	LOC4344713	1.45934e-13		Ntab0167300	ABCB21	2.3757e-21		Ntab0582680		2.6478e-08
	Ntab0347910	VPE	1.84061e-12		Ntab0428010	ARA12	1.46325e-13		Ntab0380610	LBD41	2.41519e-21		Ntab0424290	AT4G13710	2.72277e-08
	Ntab0008500		1.90712e-12		Ntab0432370		1.54067e-13		Ntab0861880		2.42458e-21		Ntab0730070		2.73967e-08
	Ntab0728570	AT5G53490	1.9258e-12		Ntab0228260	EXPA1	1.548e-13		Ntab0108470	NDB2	2.46164e-21		Ntab0674700		2.75406e-08
	Ntab0338370	PSAO	1.98025e-12		Ntab0515620	AT5G38710	1.6713e-13		Ntab0017510		2.67505e-21		Ntab0315980		2.75456e-08
	Ntab0886530	PRP4	2.20028e-12		Ntab0596820		1.67296e-13		Ntab0167770	LACS2	2.70096e-21		Ntab0072130		2.81919e-08
	Ntab0954390		2.31414e-12		Ntab0630560	CRR1	1.68565e-13		Ntab0618510	SFH12	2.72233e-21		Ntab0882450	RD26	2.86641e-08
	Ntab0099890		2.34693e-12		Ntab0468630		1.91636e-13		Ntab0731570		3.02839e-21		Ntab0354410	AT4G13710	2.96551e-08
	Ntab0149500		2.43926e-12		Ntab0195480		1.96349e-13		Ntab0041780	WRKY6	3.03139e-21		Ntab0401890		2.97653e-08
	Ntab0987030	AZI1	2.44279e-12		Ntab0290880		2.02063e-13		Ntab0823350		3.50885e-21		Ntab0513520		2.99161e-08
	Ntab0315980		2.51411e-12		Ntab0100990	IQD1	2.03102e-13		Ntab0510360		3.73779e-21		Ntab0402880		3.16021e-08
	Ntab0196940	AT2G26690	2.54703e-12		Ntab0429240	MGL	2.06702e-13		Ntab0057440	SRO5	3.93153e-21		Ntab0901650		3.18828e-08
	Ntab0868550	GH9C2	2.7803e-12		Ntab0011410		2.31828e-13		Ntab0433620	AT1G01260	4.08475e-21		Ntab0519870	AT5G43822	3.30034e-08
	Ntab0146680	CYP38	2.90554e-12		Ntab0095450	MGL	2.33872e-13		Ntab0283630	FP6	4.11848e-21		Ntab0450480		3.34261e-08
	Ntab0752110	ERD3	3.18667e-12		Ntab0360880	PnsB1	2.49929e-13		Ntab0256200	PLDBETA1	4.12311e-21		Ntab0175320	AT5G10150	3.53217e-08
	Ntab0656660	AT5G03980	3.3018e-12		Ntab0277520	EMB1444	2.53484e-13		Ntab0808890		4.15732e-21		Ntab0746090	PME1	3.56397e-08
	Ntab0664470	ER	3.59812e-12		Ntab0868450	AT1G64510	2.55066e-13		Ntab0754900	ZAR1	4.60784e-21		Ntab0207080	TBG1	3.69557e-08
	Ntab0365870	TBG1	3.93013e-12		Ntab0152640	AT1G64510	2.63357e-13		Ntab0517570	AT2G36970	4.66102e-21		Ntab0598020	AT1G30200	3.76156e-08
	Ntab0215610	ER	4.57628e-12		Ntab0863000	AT3G15810	2.97025e-13		Ntab0557880		4.90857e-21		Ntab0792040	EXPA15	3.77839e-08
	Ntab0755640	AT3G63540	5.40751e-12		Ntab0139190		2.9978e-13		Ntab0911970	cPT4	4.98438e-21		Ntab0893720	TBL16	3.84305e-08
	Ntab0176910	EXP3	6.08286e-12		Ntab0913900		3.07518e-13		Ntab0496530	JAZ1	5.03708e-21		Ntab0280220	PSAK	3.85883e-08
	Ntab0481140	XTH9	7.01803e-12		Ntab0821370	LOC9270874	3.08557e-13		Ntab0274550		5.07245e-21		Ntab0550650	XTH15	3.91838e-08
	Ntab0552810		8.18196e-12		Ntab0980100		3.34883e-13		Ntab0241440	AT5G12900	5.74541e-21		Ntab0496230		4.05374e-08
	Ntab0630560	CRR1	8.31042e-12		Ntab0001320	RD26	3.51413e-13		Ntab0586590	IQD1	5.8226e-21		Ntab0621860		4.1362e-08
	Ntab0016650		8.49086e-12		Ntab0830050	PLA2-ALPHA	3.51971e-13		Ntab0887590	JAZ1	5.9459e-21		Ntab0307180		4.35034e-08
	Ntab0199660	PSB27	8.79521e-12		Ntab0524720		3.59211e-13		Ntab0535480	TPS9	5.97564e-21		Ntab0590550	LOC101220615	4.37425e-08
	Ntab0730060		8.89385e-12		Ntab0987670	ERF71	3.63951e-13		Ntab0855510	AT2G36970	6.02587e-21		Ntab0137070	AT4G19420	4.49074e-08
	Ntab0253110	LOC4326566	9.36498e-12		Ntab0365870	TBG1	3.68211e-13		Ntab0840490	AtIPCS1	7.17517e-21		Ntab0923260		4.5982e-08
	Ntab0135790	WLIM1	1.05389e-11		Ntab0373300	AT5G25630	3.73114e-13		Ntab0139190		8.09741e-21		Ntab0712170	emb1473	4.59826e-08
	Ntab0635220	AT5G53490	1.13818e-11		Ntab0293510		3.8605e-13		Ntab0281540	LOC107772524	8.2199e-21		Ntab0340030	LOC4334554	4.62528e-08
	Ntab0212560	LACS2	1.32938e-11		Ntab0571330		3.87406e-13		Ntab0546760	UGT74F1	8.224e-21		Ntab0900630	LOC102594145	4.80697e-08
	Ntab0942410	LOC107764358	1.42945e-11		Ntab0157770		3.88618e-13		Ntab0543320	EMB3119	8.30377e-21		Ntab0907060	GLT1	4.89698e-08
	Ntab0885450	MTERF3	1.6893e-11		Ntab0385040		3.90534e-13		Ntab0583240	AT4G28400	8.57169e-21		Ntab0788990	CT-BMY	4.98325e-08
	Ntab0179310		1.72112e-11		Ntab0745830	Glo1	3.9625e-13		Ntab0746740		8.99523e-21		Ntab0377320	EXPA15	5.09654e-08
	Ntab0111950	LOC107759005	1.90567e-11		Ntab0610940	ABCB19	3.98483e-13		Ntab0084310		9.20939e-21		Ntab0237820	setd3	5.11294e-08
	Ntab0034070	LOC107776229	1.90773e-11		Ntab0513110	LOC107785465	4.23197e-13		Ntab0363640		9.24154e-21		Ntab0386620		5.21406e-08
	Ntab0096030	TBG1	1.97231e-11		Ntab0427120	LNG2	4.31124e-13		Ntab0521910	LBD41	9.44108e-21		Ntab0578940	LOC8267421	5.23562e-08
	Ntab0618430	CIB1	1.99332e-11		Ntab0077430	NdhU	4.42897e-13		Ntab0284570	DRL1	9.78601e-21		Ntab0068660		5.23703e-08
	Ntab0147300	SOM	2.18583e-11		Ntab0818090	LHT1	4.7283e-13		Ntab0032280	RAV1	9.82962e-21		Ntab0298950		5.41506e-08
	Ntab0142600	PSB27	2.31191e-11		Ntab0749800	PERK13	5.0654e-13		Ntab0760220	LOC109187519	1.04212e-20		Ntab0443110	SEOR1	5.44618e-08
	Ntab0765010	XTH30	2.39001e-11		Ntab0238560		5.31108e-13		Ntab0846030	NCS1	1.07643e-20		Ntab0307200		5.56806e-08
	Ntab0743010	AT2G43560	2.414e-11		Ntab0511460	LHCA4	5.46524e-13		Ntab0675660	ACS3	1.12306e-20		Ntab0527320	NtADC	5.87327e-08
	Ntab0068660		2.43092e-11		Ntab0916650		5.49855e-13		Ntab0272900	STH	1.15619e-20		Ntab0390410	ARR3	6.0176e-08
	Ntab0942340	LOC107764358	2.69531e-11		Ntab0173460	CAB-10A	6.00547e-13		Ntab0894840	AT2G48020	1.16893e-20		Ntab0606510	LysoPL2	6.1479e-08
	Ntab0220340	AT3G63540	2.88353e-11		Ntab0973160	LOC4325107	6.06405e-13		Ntab0929030		1.18558e-20		Ntab0021870	BIM1	6.54542e-08
	Ntab0507430	CRB	2.89478e-11		Ntab0510630		6.60528e-13		Ntab0283650	BRG3	1.2441e-20		Ntab0487760		6.563e-08
	Ntab0694460		2.97704e-11		Ntab0381730	SMT2	6.80315e-13		Ntab0165100		1.303e-20		Ntab0942330	LOC107764358	6.89952e-08
	Ntab0953040		3.13499e-11		Ntab0890850	Glo1	7.38824e-13		Ntab0777350	TPS9	1.31181e-20		Ntab0584770	AT5G66900	6.97296e-08
	Ntab0317870	LOC18770577	3.38128e-11		Ntab0172240		7.78393e-13		Ntab0553020	UNE10	1.48615e-20		Ntab0210380	LOC107811318	7.10639e-08
	Ntab0440750	LOC107773232	3.79664e-11		Ntab0198670	GH9C2	7.96774e-13		Ntab0903460	LOC107772524	1.57322e-20		Ntab0198570		7.22131e-08
	Ntab0882330	NPR	3.98505e-11		Ntab0694460		8.08478e-13		Ntab0714420	LrgB	1.69008e-20		Ntab0755640	AT3G63540	7.72392e-08
	Ntab0820760		4.99894e-11		Ntab0016730	CAB-10A	8.49367e-13		Ntab0946950		1.69166e-20		Ntab0560610	MFSD5	8.06209e-08
	Ntab0885760	AT1G22490	5.038e-11		Ntab0000310	LOC9317727	9.20432e-13		Ntab0170570		1.70237e-20		Ntab0121250	CYP81D11	8.13057e-08
	Ntab0077430	NdhU	5.1408e-11		Ntab0330530	FLA2	9.92351e-13		Ntab0677120	DEPTOR	1.76923e-20		Ntab0551310	DELTA-TIP	8.22777e-08
	Ntab0652200		5.66207e-11		Ntab0276090	AT2G43560	1.08986e-12		Ntab0582610	LOC107868281	1.8142e-20		Ntab0772660	FLA2	8.31106e-08
	Ntab0067550		5.78256e-11		Ntab0773320	APA1	1.09488e-12		Ntab0446860		1.86159e-20		Ntab0487900		8.35696e-08
	Ntab0648720	WLIM1	6.05937e-11		Ntab0667190	LOC9317727	1.12019e-12		Ntab0865890	cPT4	1.87455e-20		Ntab0618210	LOC4324159	8.42215e-08
	Ntab0293220	SEN1	6.30717e-11		Ntab0855410	LOC107763446	1.21586e-12		Ntab0641290		1.98513e-20		Ntab0308180		8.67302e-08
	Ntab0405630		6.38381e-11		Ntab0349810		1.25002e-12		Ntab0398140	TMEM45B	1.99549e-20		Ntab0801080	AT2G16365	8.71925e-08
	Ntab0308360		6.50825e-11		Ntab0953020		1.32669e-12		Ntab0775990	PnsL3	2.00581e-20		Ntab0244970	WRKY70	8.76741e-08
	Ntab0571080	PnsB1	6.68702e-11		Ntab0401880	NdhU	1.65839e-12		Ntab0183600	EXL2	2.24975e-20		Ntab0062760	GAE1	9.06096e-08
	Ntab0135380		6.6987e-11		Ntab0907500	PHAVU_002G160200g	1.67576e-12		Ntab0917320		2.26025e-20		Ntab0076710	XTH9	9.16823e-08
	Ntab0243630	AT3G46220	6.78282e-11		Ntab0595000	PMEU1	1.83329e-12		Ntab0471100	AT4G36860	2.44489e-20		Ntab0307190		9.25303e-08
	Ntab0942350	LOC107773232	7.3444e-11		Ntab0217800	CRR1	1.83743e-12		Ntab0928190		2.48705e-20		Ntab0804240	RL6	9.63907e-08
	Ntab0942390	LOC107773232	9.87925e-11		Ntab0523250	XTH7	1.86022e-12		Ntab0936480	WRKY35	2.51432e-20		Ntab0026460	GLT1	9.70261e-08
	Ntab0216200	CIB1	1.01931e-10		Ntab0770170	MLO1	2.00064e-12		Ntab0256060	AT5G52020	2.53894e-20		Ntab0902810		9.78428e-08
	Ntab0139190		1.08706e-10		Ntab0848140		2.09709e-12		Ntab0901900		2.59544e-20		Ntab0339770	LOC100799906	9.89538e-08
	Ntab0216300		1.09526e-10		Ntab0906560	RLK1	2.14482e-12		Ntab0678530	SERPIN1	2.66307e-20		Ntab0180970	XTH15	9.89688e-08
	Ntab0273000	CRB	1.20328e-10		Ntab0514500	NF-YB3	2.17722e-12		Ntab0337130	MEE11	2.78282e-20		Ntab0802850	UGT74E2	1.00897e-07
	Ntab0090310	BBX10	1.29384e-10		Ntab0102750	PETE	2.30181e-12		Ntab0077610	LOC11407085	2.84524e-20		Ntab0928070	BBX15	1.05967e-07
	Ntab0620880	ypeP	1.30384e-10		Ntab0942360	LOC107773232	2.35673e-12		Ntab0406680	PIP5K6	2.86944e-20		Ntab0112250		1.06392e-07
	Ntab0256280		1.40875e-10		Ntab0392260		2.44664e-12		Ntab0807260	LONRF1	2.89406e-20		Ntab0849520	PCS1	1.10733e-07
	Ntab0360880	PnsB1	1.43428e-10		Ntab0841640	WAT1	2.61652e-12		Ntab0980220	ILL2	2.90842e-20		Ntab0620880	ypeP	1.14908e-07
	Ntab0003440	GA20OX1	1.44316e-10		Ntab0516580		2.64402e-12		Ntab0821640		2.94079e-20		Ntab0017440	CAB13	1.1697e-07
	Ntab0277520	EMB1444	1.53083e-10		Ntab0776320		2.70796e-12		Ntab0522000	NCS1	3.14917e-20		Ntab0147470		1.17517e-07
	Ntab0935520	XTH30	1.54583e-10		Ntab0744630	ZRANB2	2.84637e-12		Ntab0724770	AT2G03770	3.18792e-20		Ntab0285990	SLP2	1.19443e-07
	Ntab0557480	CML30	1.59149e-10		Ntab0923120		3.55327e-12		Ntab0277520	EMB1444	3.26208e-20		Ntab0280380		1.20623e-07
	Ntab0714420	LrgB	1.70873e-10		Ntab0256280		3.6632e-12		Ntab0349110	BON1	3.54075e-20		Ntab0728570	AT5G53490	1.21677e-07
	Ntab0970450	AT3G20015	2.22127e-10		Ntab0725900	GH9C2	3.72085e-12		Ntab0224990	LOC9272591	3.55589e-20		Ntab0135440		1.25031e-07
	Ntab0799110		2.34029e-10		Ntab0541680	AT2G43560	3.81478e-12		Ntab0392260		3.79832e-20		Ntab0210420	HTA6	1.26989e-07
	Ntab0052830		2.38903e-10		Ntab0913650	LOC4339639	3.98693e-12		Ntab0899340		3.88245e-20		Ntab0528080	AT1G72540	1.28282e-07
	Ntab0345590		2.42091e-10		Ntab0664440	YLMG2	4.07538e-12		Ntab0179410		4.1709e-20		Ntab0583900	HOS3-1	1.37442e-07
	Ntab0391770	AT1G29500	2.54737e-10		Ntab0513520		4.16142e-12		Ntab0212560	LACS2	4.25649e-20		Ntab0108690		1.38712e-07
	Ntab0566210	GA20OX1	2.59726e-10		Ntab0052830		4.17005e-12		Ntab0521940	BBX14	4.3982e-20		Ntab0956360	Pnsl5	1.39081e-07
	Ntab0725810		2.88379e-10		Ntab0121250	CYP81D11	4.37553e-12		Ntab0800600	AT1G65870	4.55145e-20		Ntab0957080	WSD1	1.39526e-07
	Ntab0841640	WAT1	2.98808e-10		Ntab0584180		4.37591e-12		Ntab0406560	AT5G18650	4.55747e-20		Ntab0292760	AT1G11330	1.43921e-07
	Ntab0692390	ACO3	3.52416e-10		Ntab0052110	LAT52	4.80416e-12		Ntab0361350	AT3G02645	4.60224e-20		Ntab0961060		1.46809e-07
	Ntab0293510		3.98071e-10		Ntab0096030	TBG1	5.05218e-12		Ntab0845350	DA1	4.95141e-20		Ntab0119650		1.52317e-07
	Ntab0167770	LACS2	4.03743e-10		Ntab0772660	FLA2	5.12245e-12		Ntab0365210	BLH8	5.03331e-20		Ntab0912550	BLH1	1.56237e-07
	Ntab0052110	LAT52	4.41633e-10		Ntab0007260		5.34154e-12		Ntab0450250	SPA3	5.03938e-20		Ntab0157770		1.57008e-07
	Ntab0741150	CSLA02	4.62595e-10		Ntab0775990	PnsL3	5.42749e-12		Ntab0499880	ABCB21	5.17676e-20		Ntab0436040	Pnsl5	1.59809e-07
	Ntab0787320	SMO1-1	4.75585e-10		Ntab0740480	AT1G22690	6.0523e-12		Ntab0781590	AT3G26070	5.23249e-20		Ntab0305460	LOC107811318	1.59945e-07
	Ntab0067570		5.25855e-10		Ntab0034060	LOC107776229	6.08522e-12		Ntab0315880	BAT1	5.27344e-20		Ntab0923270		1.65633e-07
	Ntab0498670		5.40561e-10		Ntab0440780	LOC107773232	6.33557e-12		Ntab0811610	BMY1	5.33936e-20		Ntab0745320	AT1G72540	1.68212e-07
	Ntab0003330	GA20OX1	5.591e-10		Ntab0551710		6.33739e-12		Ntab0355220		5.37489e-20		Ntab0257460		1.6903e-07
	Ntab0974190	AT1G03020	5.72849e-10		Ntab0436040	Pnsl5	7.45937e-12		Ntab0699230	AT4G33070	5.98575e-20		Ntab0683700	SPAC869.01	1.84454e-07
	Ntab0694740		6.36774e-10		Ntab0493260	AZI1	7.55334e-12		Ntab0310160	XTH6	6.10057e-20		Ntab0952880	CAX3	1.90195e-07
	Ntab0557420	CML30	6.70158e-10		Ntab0936620	WRKY23	7.8219e-12		Ntab0049730	AT2G36970	6.12945e-20		Ntab0454480		1.95388e-07
	Ntab0254250		7.2171e-10		Ntab0208090		8.01841e-12		Ntab0685480	CK1	6.18432e-20		Ntab0187980	EXO	2.05938e-07
	Ntab0290380		7.45186e-10		Ntab0883690	PHAVU_002G160200g	8.60185e-12		Ntab0521500	GPRI1	6.33071e-20		Ntab0516810	LOC4324159	2.15804e-07
	Ntab0630800		7.94441e-10		Ntab0653200		8.79171e-12		Ntab0614090	CCC1	6.41632e-20		Ntab0562300	coq-5	2.16055e-07
	Ntab0134740		7.98554e-10		Ntab0677120	DEPTOR	8.91471e-12		Ntab0476580	AT5G13770	6.66577e-20		Ntab0282000	LOC4337351	2.20406e-07
	Ntab0401880	NdhU	9.00354e-10		Ntab0942310	LOC107764358	9.06527e-12		Ntab0495280	UGD3	6.87316e-20		Ntab0169550		2.25483e-07
	Ntab0559470	ZIFL1	9.49866e-10		Ntab0250400	RCP1	9.18719e-12		Ntab0639660	AT3G13600	7.7799e-20		Ntab0074650	PPCK1	2.28707e-07
	Ntab0112250		9.8277e-10		Ntab0988010	CAB6A	9.91844e-12		Ntab0429660	ANK1	7.88351e-20		Ntab0745830	Glo1	2.30917e-07
	Ntab0478030	TS	1.0379e-09		Ntab0668770		1.11465e-11		Ntab0824520	ACR4	8.1316e-20		Ntab0608520	SEOR1	2.3222e-07
	Ntab0601770		1.03803e-09		Ntab0031030		1.16076e-11		Ntab0749730	BRG3	8.25888e-20		Ntab0536540	AT5G22580	2.32417e-07
	Ntab0487900		1.12165e-09		Ntab0844080	WAT1	1.16704e-11		Ntab0119620	L728	8.37279e-20		Ntab0551710		2.32789e-07
	Ntab0268240		1.19729e-09		Ntab0339770	LOC100799906	1.17857e-11		Ntab0141080	LOC107868281	8.71483e-20		Ntab0166210		2.37777e-07
	Ntab0058490	PnsB5	1.29637e-09		Ntab0923270		1.27859e-11		Ntab0362270	GATA12	8.95121e-20		Ntab0942290		2.37931e-07
	Ntab0962140	FLA7	1.3434e-09		Ntab0387850	EMB3105	1.29573e-11		Ntab0125390		9.27212e-20		Ntab0724680		2.41344e-07
	Ntab0844080	WAT1	1.34521e-09		Ntab0176910	EXP3	1.29938e-11		Ntab0523230	XTH7	9.46651e-20		Ntab0897700	LOC4334554	2.42644e-07
	Ntab0304520		1.48945e-09		Ntab0107310		1.4679e-11		Ntab0401880	NdhU	9.5673e-20		Ntab0890850	Glo1	2.43748e-07
	Ntab0226780	BGLU44	1.61867e-09		Ntab0276100	FP6	1.50639e-11		Ntab0209760	SAUL1	9.64318e-20		Ntab0243630	AT3G46220	2.46644e-07
	Ntab0276090	AT2G43560	1.66118e-09		Ntab0208490	SPBC2A9.03	1.55938e-11		Ntab0667560	ANK1	1.06824e-19		Ntab0888400	AT5G01610	2.48293e-07
	Ntab0516580		1.70501e-09		Ntab0024670	LOC100787768	1.59024e-11		Ntab0306270	ATX1	1.15924e-19		Ntab0713550	Pnsl5	2.50832e-07
	Ntab0174710	met2a	1.77754e-09		Ntab0084310		1.6414e-11		Ntab0911140		1.19729e-19		Ntab0475670	DRT100	2.57889e-07
	Ntab0100470	PnsB5	1.78214e-09		Ntab0546170	AT1G18170	1.76869e-11		Ntab0732340		1.28538e-19		Ntab0970540		2.5861e-07
	Ntab0035000	AT1G59740	1.8276e-09		Ntab0254250		1.79405e-11		Ntab0343650	ZIP5	1.31559e-19		Ntab0251150	SPAC869.01	2.59795e-07
	Ntab0529720		1.84957e-09		Ntab0007740	EMB3105	1.80586e-11		Ntab0921590	MAN7	1.45279e-19		Ntab0186130	DRT100	2.6085e-07
	Ntab0436770	ATHB13	1.99441e-09		Ntab0081630	NUDT8	2.20866e-11		Ntab0514150	AT2G46690	1.47339e-19		Ntab0776010		2.64688e-07
	Ntab0856800	TS	2.03924e-09		Ntab0546280		2.22876e-11		Ntab0294450	C/VIF1	1.56794e-19		Ntab0345600		2.6644e-07
	Ntab0226750	BGLU44	2.2996e-09		Ntab0271830	CAB6A	2.3035e-11		Ntab0791590	GAUT13	1.63692e-19		Ntab0581500		2.6833e-07
	Ntab0720140	FAP3	2.30945e-09		Ntab0496230		2.30712e-11		Ntab0087390	AT1G52200	1.65094e-19		Ntab0086890	CGA1	2.69328e-07
	Ntab0402920		2.44086e-09		Ntab0040570	PETE	2.31678e-11		Ntab0532310	AT5G13770	1.65526e-19		Ntab0429520		2.73327e-07
	Ntab0299770	AT4G02530	2.46368e-09		Ntab0010770		2.66906e-11		Ntab0068180	MEE11	1.6607e-19		Ntab0470530	ARB_01444	2.75814e-07
	Ntab0160110		2.79022e-09		Ntab0788990	CT-BMY	2.72074e-11		Ntab0229560	LOC18770577	1.82543e-19		Ntab0161390		2.80615e-07
	Ntab0082210	AT2G16250	2.82968e-09		Ntab0147300	SOM	3.14249e-11		Ntab0325030	LOC18770577	1.8723e-19		Ntab0776850	BCS1	2.82786e-07
	Ntab0865330		2.9493e-09		Ntab0044330	PnsL4	3.45386e-11		Ntab0360880	PnsB1	1.87934e-19		Ntab0195480		2.86128e-07
	Ntab0240190	WSD1	3.01972e-09		Ntab0486010	GSO1	3.67809e-11		Ntab0791540	UGD3	1.94279e-19		Ntab0734150	BLH1	2.95931e-07
	Ntab0392260		3.21307e-09		Ntab0309120	BT1	3.92347e-11		Ntab0360900	WRKY40	2.00881e-19		Ntab0593090	TBG1	2.96887e-07
	Ntab0775990	PnsL3	3.26312e-09		Ntab0228790	PnsL4	3.96554e-11		Ntab0128400		2.05643e-19		Ntab0829000		2.98096e-07
	Ntab0677120	DEPTOR	3.52289e-09		Ntab0402920		4.03029e-11		Ntab0219660		2.09005e-19		Ntab0328400	Rv2859c	3.05981e-07
	Ntab0767320	TCP4	3.55817e-09		Ntab0018670	DDB_G0284757	5.53802e-11		Ntab0403480	ATX1	2.09549e-19		Ntab0822610	AT5G45670	3.17706e-07
	Ntab0790370	DPL1	3.57192e-09		Ntab0652420		5.62837e-11		Ntab0300590	ACR4	2.19929e-19		Ntab0272330		3.25901e-07
	Ntab0986980	AT4G02530	3.74776e-09		Ntab0943640	GUN4	5.68185e-11		Ntab0360200		2.24174e-19		Ntab0635220	AT5G53490	3.31207e-07
	Ntab0072130		3.88541e-09		Ntab0938340		5.95042e-11		Ntab0044330	PnsL4	2.33258e-19		Ntab0408230	ARB_01444	3.42591e-07
	Ntab0804360		3.94248e-09		Ntab0100470	PnsB5	6.11836e-11		Ntab0366740	AT5G25630	2.33744e-19		Ntab0768310	AT5G45670	3.47649e-07
	Ntab0146880	UMAMIT41	4.02791e-09		Ntab0360220		6.30695e-11		Ntab0819310	AT5G14880	2.39513e-19		Ntab0216290	AT2G16365	3.58586e-07
	Ntab0571330		4.47963e-09		Ntab0685300	AT1G71695	6.87289e-11		Ntab0142920		2.44454e-19		Ntab0187990	EXO	3.75905e-07
	Ntab0921470		4.49742e-09		Ntab0667730		7.42142e-11		Ntab0641200	LEA5	2.56569e-19		Ntab0385040		3.76286e-07
	Ntab0273840	MYB108	4.79257e-09		Ntab0756570		7.68982e-11		Ntab0134740		2.5729e-19		Ntab0584180		3.80244e-07
	Ntab0733610	LOC4326537	5.00606e-09		Ntab0561170	AT2G47880	7.7627e-11		Ntab0486940	LOC102577743	2.57803e-19		Ntab0555390		3.82393e-07
	Ntab0756900	GTR2	5.05279e-09		Ntab0644330		7.8155e-11		Ntab0579290	AT5G47530	2.59978e-19		Ntab0785130	LOC104242194	3.83053e-07
	Ntab0860810	TPS3	5.1693e-09		Ntab0942410	LOC107764358	7.90875e-11		Ntab0386300	AT1G01260	2.72723e-19		Ntab0215610	ER	3.85314e-07
	Ntab0806020	GATL3	5.411e-09		Ntab0058490	PnsB5	8.70434e-11		Ntab0820760		2.73279e-19		Ntab0120270	LOC107839158	3.9115e-07
	Ntab0785960	RKL1	5.67905e-09		Ntab0116870		8.91223e-11		Ntab0845060	JAC1	2.76724e-19		Ntab0511370		3.99617e-07
	Ntab0546280		5.79156e-09		Ntab0773020		8.92501e-11		Ntab0920510	DNAJB4	2.78019e-19		Ntab0088690	CDF2	4.18165e-07
	Ntab0391880	AT1G29500	5.79897e-09		Ntab0932830		1.04132e-10		Ntab0087480	LBD41	2.80471e-19		Ntab0365400	DDB_G0284757	4.28319e-07
	Ntab0292680	GUN5	6.00394e-09		Ntab0698090	LOC107823411	1.08259e-10		Ntab0571080	PnsB1	2.815e-19		Ntab0160580	FMO1	4.32699e-07
	Ntab0983930	EXPA1	6.01304e-09		Ntab0900630	LOC102594145	1.09799e-10		Ntab0077430	NdhU	2.86367e-19		Ntab0001240	CAB13	4.34077e-07
	Ntab0080510	AT3G46220	6.69303e-09		Ntab0398670	IMPA-2	1.1067e-10		Ntab0781550	L728	2.87294e-19		Ntab0310050		4.42125e-07
	Ntab0513520		6.89939e-09		Ntab0520670	AT5G56590	1.13354e-10		Ntab0600200	FBH4	2.95735e-19		Ntab0747300	AT2G40460	4.46127e-07
	Ntab0136520	GUN5	7.07444e-09		Ntab0128440		1.20902e-10		Ntab0022100	LOC4328997	3.0497e-19		Ntab0330530	FLA2	4.46209e-07
	Ntab0228260	EXPA1	7.08662e-09		Ntab0700780	DDB_G0268948	1.26655e-10		Ntab0755480	FBH4	3.23322e-19		Ntab0770170	MLO1	4.47032e-07
	Ntab0076710	XTH9	7.52527e-09		Ntab0719570		1.30814e-10		Ntab0924120	ERF-1	3.3315e-19		Ntab0465650	YLS9	4.49263e-07
	Ntab0938060	LOC107776229	7.89803e-09		Ntab0660840		1.41922e-10		Ntab0495230	GAUT13	3.34232e-19		Ntab0713090	APA1	4.50774e-07
	Ntab0515650	ERD5	7.97692e-09		Ntab0700760	DDB_G0268948	1.4639e-10		Ntab0373300	AT5G25630	3.65159e-19		Ntab0771630	AT4G19420	4.51955e-07
	Ntab0493260	AZI1	8.10705e-09		Ntab0186130	DRT100	1.48534e-10		Ntab0109300		3.91657e-19		Ntab0349810		4.52684e-07
	Ntab0715270	emb1473	8.4498e-09		Ntab0365400	DDB_G0284757	1.50416e-10		Ntab0668150	KCS11	3.97511e-19		Ntab0469270	CNGC1	4.6382e-07
	Ntab0783870	LOC107809147	8.4732e-09		Ntab0160580	FMO1	1.52903e-10		Ntab0273000	CRB	4.09253e-19		Ntab0482950	AT5G52020	4.68523e-07
	Ntab0267430	ROPGEF7	8.84958e-09		Ntab0233370	LOC107801151	1.57183e-10		Ntab0768310	AT5G45670	4.16825e-19		Ntab0856720	SRC2	4.69163e-07
	Ntab0763180		9.25977e-09		Ntab0247510	HBI1	1.58109e-10		Ntab0821850	DGK5	4.27192e-19		Ntab0206140	XTH9	4.70081e-07
	Ntab0275480	AT1G44000	1.00468e-08		Ntab0713090	APA1	1.62282e-10		Ntab0288670	ERF71	4.33092e-19		Ntab0530900	AT4G19420	4.80966e-07
	Ntab0336850	CSLA02	1.07086e-08		Ntab0286040	ARA12	1.65747e-10		Ntab0162780	SAUL1	4.37079e-19		Ntab0125120	SHV3	4.93477e-07
	Ntab0402080	NFD4	1.10693e-08		Ntab0692390	ACO3	1.71663e-10		Ntab0135360	PGSIP7	4.41899e-19		Ntab0964550	GID1B	5.2092e-07
	Ntab0474780	LOC100787768	1.15394e-08		Ntab0017440	CAB13	1.7335e-10		Ntab0558730		4.42341e-19		Ntab0263560	C/VIF1	5.38539e-07
	Ntab0120180	AT2G45850	1.18178e-08		Ntab0062770		1.90464e-10		Ntab0949720		4.74977e-19		Ntab0667640		5.54227e-07
	Ntab0028260	GATL3	1.18493e-08		Ntab0377320	EXPA15	1.96776e-10		Ntab0822070	HMGR	5.53351e-19		Ntab0527280	LOC4347578	5.65095e-07
	Ntab0031030		1.22527e-08		Ntab0116470	ZRANB2	2.11352e-10		Ntab0373510	LOC4328997	5.56777e-19		Ntab0111950	LOC107759005	5.69694e-07
	Ntab0883510	SP1L5	1.27119e-08		Ntab0018190	RIP5	2.25976e-10		Ntab0703390	DNAJB4	5.64486e-19		Ntab0546280		5.81361e-07
	Ntab0100450	PnsB5	1.28058e-08		Ntab0151200		2.41289e-10		Ntab0370950	ACR8	5.78724e-19		Ntab0220340	AT3G63540	5.92857e-07
	Ntab0485180		1.34697e-08		Ntab0308360		2.61032e-10		Ntab0903000		6.07592e-19		Ntab0396290	FIP37	5.991e-07
	Ntab0788990	CT-BMY	1.35708e-08		Ntab0034070	LOC107776229	2.76278e-10		Ntab0524320	AT2G27500	6.13783e-19		Ntab0000070	CG8370	6.14174e-07
	Ntab0217570		1.38035e-08		Ntab0233770	AT5G56590	2.77144e-10		Ntab0624330		6.32413e-19		Ntab0440760	LOC107773232	6.39659e-07
	Ntab0712170	emb1473	1.38276e-08		Ntab0298950		2.93405e-10		Ntab0360670		6.49688e-19		Ntab0594330	LOC107807254	6.42012e-07
	Ntab0284030	GPAT4	1.40503e-08		Ntab0259200	DDB_G0268948	2.99174e-10		Ntab0822610	AT5G45670	6.71784e-19		Ntab0543320	EMB3119	6.44804e-07
	Ntab0499570		1.43594e-08		Ntab0013030	MLP28	3.17253e-10		Ntab0010770		6.91581e-19		Ntab0841900		6.46344e-07
	Ntab0950080	NRT1:2	1.53477e-08		Ntab0122620	WCRKC1	3.21305e-10		Ntab0782720	WRKY6	6.95752e-19		Ntab0511450		6.49775e-07
	Ntab0018670	DDB_G0284757	1.66691e-08		Ntab0220890		3.42768e-10		Ntab0395560	LOC4343521	7.19863e-19		Ntab0440770	LOC107764358	6.63916e-07
	Ntab0766760	LOC4341520	1.69047e-08		Ntab0120270	LOC107839158	3.48063e-10		Ntab0537190	AT2G27500	7.3408e-19		Ntab0129430	FKBP13	6.65966e-07
	Ntab0135440		1.75362e-08		Ntab0969970		3.54496e-10		Ntab0052980	GATA12	7.35369e-19		Ntab0347310		6.70811e-07
	Ntab0775620	BGLU17	1.76248e-08		Ntab0917410	RD26	3.54939e-10		Ntab0006560	AT1G74320	7.77369e-19		Ntab0957840	SVL1	6.72466e-07
	Ntab0748380	GPAT4	1.78046e-08		Ntab0254460		3.61441e-10		Ntab0471900	AT4G33070	7.97632e-19		Ntab0061290	BZIP34	6.87538e-07
	Ntab0635570	BGLU44	1.8652e-08		Ntab0461410		3.68222e-10		Ntab0981550		8.05354e-19		Ntab0769180		6.90786e-07
	Ntab0105560	NRT1:2	1.92639e-08		Ntab0399440	GPAT4	3.69598e-10		Ntab0821660		8.41629e-19		Ntab0923120		6.92786e-07
	Ntab0583900	HOS3-1	1.97742e-08		Ntab0263730		3.7058e-10		Ntab0391370	AT1G67750	8.55617e-19		Ntab0395910	CAB13	7.16274e-07
	Ntab0085450	ZIFL1	2.05358e-08		Ntab0697080	AT1G18170	3.77617e-10		Ntab0403800	AT5G03980	9.07039e-19		Ntab0499570		7.22604e-07
	Ntab0365400	DDB_G0284757	2.06173e-08		Ntab0599990	Glo1	3.84601e-10		Ntab0658370	AT2G48020	9.16923e-19		Ntab0611570		7.90756e-07
	Ntab0890280		2.11831e-08		Ntab0694740		3.9559e-10		Ntab0025200	LOC107807060	9.2476e-19		Ntab0667730		7.96642e-07
	Ntab0470670	AT5G38710	2.16687e-08		Ntab0100450	PnsB5	3.9846e-10		Ntab0747700	AT1G06890	9.45076e-19		Ntab0730060		8.04324e-07
	Ntab0443410	LOC107821645	2.16972e-08		Ntab0792040	EXPA15	3.99803e-10		Ntab0378940	DGK5	9.47394e-19		Ntab0541680	AT2G43560	8.0974e-07
	Ntab0837860		2.48362e-08		Ntab0308180		4.15923e-10		Ntab0416060		9.60313e-19		Ntab0443410	LOC107821645	8.12321e-07
	Ntab0399440	GPAT4	2.49151e-08		Ntab0651930		4.81954e-10		Ntab0762370	CIA2	9.81714e-19		Ntab0785960	RKL1	8.19519e-07
	Ntab0490680	AT5G45950	2.71262e-08		Ntab0485100		4.85034e-10		Ntab0406920		9.82205e-19		Ntab0237740		8.24477e-07
	Ntab0733270	NAC1	2.78087e-08		Ntab0652200		4.90388e-10		Ntab0426280		9.85081e-19		Ntab0415750		8.43006e-07
	Ntab0201740	GPAT6	2.78309e-08		Ntab0956360	Pnsl5	5.22189e-10		Ntab0530640	RHA1B	1.01684e-18		Ntab0761960	LOC4349499	8.50663e-07
	Ntab0634870		2.98755e-08		Ntab0474780	LOC100787768	5.51223e-10		Ntab0955550		1.10611e-18		Ntab0182130	BBX32	8.68514e-07
	Ntab0876980	CBG03338	2.99798e-08		Ntab0257460		5.82558e-10		Ntab0434510	AT4G24780	1.12711e-18		Ntab0320220	AT3G23940	8.7517e-07
	Ntab0541680	AT2G43560	3.07625e-08		Ntab0551310	DELTA-TIP	6.29152e-10		Ntab0228790	PnsL4	1.14753e-18		Ntab0050340		8.94199e-07
	Ntab0183320		3.08263e-08		Ntab0748380	GPAT4	6.72173e-10		Ntab0390110	IAR3	1.15315e-18		Ntab0777320		8.96445e-07
	Ntab0950370	ACA1	3.39785e-08		Ntab0536540	AT5G22580	6.89896e-10		Ntab0269230	DDB_G0278631	1.15924e-18		Ntab0004980	A/N-InvA	9.04497e-07
	Ntab0496230		3.43377e-08		Ntab0713550	Pnsl5	7.0408e-10		Ntab0281380		1.17003e-18		Ntab0171590		9.54695e-07
	Ntab0442300	SULTR3;1	3.57347e-08		Ntab0395110		7.0727e-10		Ntab0309160	abhd17c	1.18525e-18		Ntab0007740	EMB3105	9.66645e-07
	Ntab0283590	PERK12	3.63859e-08		Ntab0284030	GPAT4	7.33459e-10		Ntab0424600	JAZ6	1.22273e-18		Ntab0885450	MTERF3	9.80157e-07
	Ntab0185170	SLD2	3.77648e-08		Ntab0971400		7.49172e-10		Ntab0928670	HB-2	1.32696e-18		Ntab0318930	PME2	9.89232e-07
	Ntab0971400		4.1301e-08		Ntab0364790	AT3G07340	7.50016e-10		Ntab0107710		1.34533e-18		Ntab0018670	DDB_G0284757	1.02035e-06
	Ntab0831390	TPS3	4.17693e-08		Ntab0284570	DRL1	7.62257e-10		Ntab0508430	AT1G78280	1.34575e-18		Ntab0034070	LOC107776229	1.02262e-06
	Ntab0607470	GID1C	4.18276e-08		Ntab0954390		8.26252e-10		Ntab0906420	MSS1	1.37146e-18		Ntab0011330		1.03118e-06
	Ntab0943640	GUN4	4.50616e-08		Ntab0896570	SPBC2A9.03	8.37748e-10		Ntab0876980	CBG03338	1.52492e-18		Ntab0490680	AT5G45950	1.08854e-06
	Ntab0063240	ERD3	4.54638e-08		Ntab0426280		8.47524e-10		Ntab0842270	AT3G13600	1.54942e-18		Ntab0271560	BME3	1.08952e-06
	Ntab0470660	ERD5	5.10106e-08		Ntab0108660		9.02679e-10		Ntab0712940	FKD1	1.56163e-18		Ntab0671710	AT5G45950	1.0904e-06
	Ntab0131090	STY46	5.12939e-08		Ntab0836070		9.13282e-10		Ntab0344810		1.67568e-18		Ntab0635680	AT1G18170	1.10528e-06
	Ntab0011330		5.20614e-08		Ntab0405630		9.41378e-10		Ntab0597310	WRKY35	1.68415e-18		Ntab0491050	FRO2	1.1167e-06
	Ntab0468540	ABCB19	5.32473e-08		Ntab0395910	CAB13	9.99034e-10		Ntab0568660		1.71815e-18		Ntab0628300		1.11911e-06
	Ntab0247510	HBI1	5.77982e-08		Ntab0788190	WRKY57	1.00683e-09		Ntab0735780		1.72266e-18		Ntab0785090	SPAC24B11.05	1.12386e-06
	Ntab0189600	LHCB5	5.88636e-08		Ntab0001240	CAB13	1.06998e-09		Ntab0903040		1.73034e-18		Ntab0293220	SEN1	1.14091e-06
	Ntab0121250	CYP81D11	5.95424e-08		Ntab0690760	LOC107791848	1.12426e-09		Ntab0372260	MYB48	1.74531e-18		Ntab0064330	UGT74E2	1.18755e-06
	Ntab0780210	NAC1	6.08488e-08		Ntab0600930		1.12471e-09		Ntab0574640	LOC4326512	1.78836e-18		Ntab0051550	Mgat3	1.2092e-06
	Ntab0217800	CRR1	6.08951e-08		Ntab0633600		1.17706e-09		Ntab0015090	FKD1	1.7993e-18		Ntab0353080	LOC102577613	1.21359e-06
	Ntab0308180		6.16529e-08		Ntab0261700	LOC107791848	1.20971e-09		Ntab0310140	XTH7	1.84618e-18		Ntab0909610	WRKY70	1.23426e-06
	Ntab0070150		6.23872e-08		Ntab0787320	SMO1-1	1.2175e-09		Ntab0187880	AT1G78280	1.8771e-18		Ntab0952070	AT4G06744	1.25086e-06
	Ntab0671450	CHUP1	6.25382e-08		Ntab0135790	WLIM1	1.22555e-09		Ntab0709470	PEL3	1.9197e-18		Ntab0753850	EID1	1.26393e-06
	Ntab0661310		6.30221e-08		Ntab0228320	PnsL2	1.28293e-09		Ntab0963240	CH1	1.93696e-18		Ntab0456110	SIP4	1.26619e-06
	Ntab0938050	LOC107776229	6.3625e-08		Ntab0566210	GA20OX1	1.3754e-09		Ntab0654600	AT2G41820	2.07287e-18		Ntab0387850	EMB3105	1.29693e-06
	Ntab0693910	GPAT6	6.39115e-08		Ntab0732650	AT1G71695	1.54709e-09		Ntab0277690	NFD4	2.07486e-18		Ntab0430390	AT2G41835	1.31613e-06
	Ntab0218320		6.43545e-08		Ntab0215580	YLMG2	1.55787e-09		Ntab0575720	abhd17c	2.0956e-18		Ntab0481140	XTH9	1.32252e-06
	Ntab0326090	AT2G45850	6.5153e-08		Ntab0216730	LOC4335222	1.56808e-09		Ntab0203630	LOC107796658	2.0961e-18		Ntab0907500	PHAVU_002G160200g	1.32468e-06
	Ntab0980100		6.75844e-08		Ntab0953040		1.59822e-09		Ntab0081940	YDA	2.1273e-18		Ntab0646480	DELTA-TIP	1.3283e-06
	Ntab0763340	LOC547802	7.22992e-08		Ntab0281080	UMAMIT12	1.65362e-09		Ntab0120100	LOC102577743	2.20473e-18		Ntab0162290	ELIP1	1.33096e-06
	Ntab0101750	LOC4352559	7.23473e-08		Ntab0961690		1.68151e-09		Ntab0013960	CLT2	2.22195e-18		Ntab0942280	Cab-3C	1.42578e-06
	Ntab0538980		7.25775e-08		Ntab0227170	LOC107799202	1.71042e-09		Ntab0120180	AT2G45850	2.28196e-18		Ntab0264660		1.4294e-06
	Ntab0863000	AT3G15810	7.26443e-08		Ntab0611570		1.72541e-09		Ntab0008950		2.28596e-18		Ntab0440820		1.451e-06
	Ntab0072100		7.27865e-08		Ntab0927060	LOC107799202	1.85196e-09		Ntab0264880		2.29771e-18		Ntab0603490	AT2G36780	1.46159e-06
	Ntab0486010	GSO1	7.48232e-08		Ntab0478030	TS	1.92841e-09		Ntab0316020	SAM1	2.3296e-18		Ntab0786910	AT4G18380	1.55569e-06
	Ntab0620210	LHCB5	7.73288e-08		Ntab0342100		1.94444e-09		Ntab0136650	HSFB3	2.36526e-18		Ntab0816270	A/N-InvA	1.55814e-06
	Ntab0831410	TPS3	8.7651e-08		Ntab0301940	PnsL2	2.10388e-09		Ntab0230930		2.39636e-18		Ntab0263790	LOC4348359	1.59254e-06
	Ntab0771980		8.78097e-08		Ntab0203210	Stard10	2.1591e-09		Ntab0074340	LysoPL2	2.49637e-18		Ntab0599990	Glo1	1.61953e-06
	Ntab0314410	LOC107763446	8.86213e-08		Ntab0868550	GH9C2	2.17714e-09		Ntab0417200	MSS1	2.68663e-18		Ntab0075390	DDB_G0269096	1.61985e-06
	Ntab0164550	NFD4	9.18758e-08		Ntab0255000	DDB_G0268948	2.39177e-09		Ntab0954440		2.69731e-18		Ntab0574510	LOC8267421	1.6234e-06
	Ntab0429240	MGL	9.76828e-08		Ntab0594460		2.41682e-09		Ntab0606730	LigB	2.73697e-18		Ntab0418050	SIP4	1.63676e-06
	Ntab0696290	AT1G44000	1.01394e-07		Ntab0592950	EIN4	2.4519e-09		Ntab0560610	MFSD5	2.84426e-18		Ntab0796220	LOC107766889	1.65121e-06
	Ntab0946440	LOC547802	1.01815e-07		Ntab0856800	TS	2.46127e-09		Ntab0390800	rnf181	2.85925e-18		Ntab0071590	TOR1	1.66292e-06
	Ntab0121070		1.13187e-07		Ntab0003440	GA20OX1	2.48815e-09		Ntab0313450	LysoPL2	2.98084e-18		Ntab0079930	CDF2	1.6861e-06
	Ntab0763190		1.18508e-07		Ntab0144030		2.53847e-09		Ntab0416020		3.10874e-18		Ntab0116050		1.70615e-06
	Ntab0006110		1.18517e-07		Ntab0870520		3.13333e-09		Ntab0984280	NRT1.5	3.23519e-18		Ntab0275050	PUP3	1.7081e-06
	Ntab0660710		1.18991e-07		Ntab0282000	LOC4337351	3.14731e-09		Ntab0075390	DDB_G0269096	3.37002e-18		Ntab0050370		1.7285e-06
	Ntab0563040		1.19459e-07		Ntab0147490		3.20431e-09		Ntab0667700	BOR4	3.57012e-18		Ntab0335860		1.78699e-06
	Ntab0298950		1.25928e-07		Ntab0202680	EIN4	3.27706e-09		Ntab0584980	PLA2A	3.63909e-18		Ntab0974190	AT1G03020	1.78936e-06
	Ntab0352360	AT5G22620	1.32266e-07		Ntab0315830	ARA12	3.39142e-09		Ntab0147190		3.66085e-18		Ntab0769370	PCS1	1.81067e-06
	Ntab0822630	TPS1	1.38882e-07		Ntab0485180		3.51066e-09		Ntab0808830		3.99891e-18		Ntab0304520		1.82625e-06
	Ntab0399180		1.40169e-07		Ntab0689090	WCRKC1	3.60394e-09		Ntab0504100	LOC4326512	4.11728e-18		Ntab0250400	RCP1	1.84443e-06
	Ntab0455950		1.44986e-07		Ntab0823680		3.86916e-09		Ntab0749230		4.419e-18		Ntab0508540	EXO	1.85566e-06
	Ntab0671710	AT5G45950	1.47437e-07		Ntab0723830	AT1G17850	3.91107e-09		Ntab0881590	SR1	4.62933e-18		Ntab0864160		1.8796e-06
	Ntab0849250	AT1G29500	1.5338e-07		Ntab0371610	VPE	4.02982e-09		Ntab0834310		4.63518e-18		Ntab0671450	CHUP1	1.9298e-06
	Ntab0511500	AT4G14270	1.55883e-07		Ntab0931830	WRKY6	4.11754e-09		Ntab0247510	HBI1	4.76138e-18		Ntab0822630	TPS1	1.97031e-06
	Ntab0025240	ATX1	1.68871e-07		Ntab0714620	AT1G14780	4.42468e-09		Ntab0360180	ypt2	4.76811e-18		Ntab0917740		1.98066e-06
	Ntab0727980	HB-7	1.69383e-07		Ntab0237820	setd3	4.53584e-09		Ntab0020670	QUL1	4.89994e-18		Ntab0863000	AT3G15810	1.99996e-06
	Ntab0172520	YBR287W	1.7229e-07		Ntab0286010	ARA12	4.72781e-09		Ntab0678490	SERPIN1	4.90589e-18		Ntab0052460	AGL20	2.01247e-06
	Ntab0926290	NIC1	1.8643e-07		Ntab0391770	AT1G29500	4.74253e-09		Ntab0898720	UNE10	5.12976e-18		Ntab0942300	LOC107764358	2.07022e-06
	Ntab0955250	TRXF1	1.91925e-07		Ntab0223500	WRKY23	4.78841e-09		Ntab0938340		5.28689e-18		Ntab0108630	AT5G57580	2.10205e-06
	Ntab0522110	AT2G23790	1.97466e-07		Ntab0934800		5.01599e-09		Ntab0379030	AT4G28100	5.32022e-18		Ntab0627960		2.12037e-06
	Ntab0411460		2.00189e-07		Ntab0041780	WRKY6	5.38842e-09		Ntab0949700		5.58306e-18		Ntab0585990		2.12794e-06
	Ntab0443920		2.08727e-07		Ntab0722680		5.47719e-09		Ntab0072650	EDR2	5.84949e-18		Ntab0202020	PHT4;2	2.14986e-06
	Ntab0768330	TPS1	2.11532e-07		Ntab0499570		5.54638e-09		Ntab0719570		6.24231e-18		Ntab0131730		2.15483e-06
	Ntab0882450	RD26	2.16388e-07		Ntab0741150	CSLA02	5.90025e-09		Ntab0943640	GUN4	6.34397e-18		Ntab0124300	SCL13	2.17548e-06
	Ntab0879270	TPS1	2.35315e-07		Ntab0861580		5.92925e-09		Ntab0788980	CT-BMY	6.40672e-18		Ntab0295900		2.18759e-06
	Ntab0557390		2.35343e-07		Ntab0986940	EBF1	7.05248e-09		Ntab0207110	HTH	6.52409e-18		Ntab0695540	TCP4	2.19432e-06
	Ntab0560660	SULTR3;1	2.37783e-07		Ntab0280380		7.53723e-09		Ntab0019560	YLS2	6.86605e-18		Ntab0584670		2.19683e-06
	Ntab0596820		2.55252e-07		Ntab0259650	LOC107870211	8.62571e-09		Ntab0113890		6.98796e-18		Ntab0245440	NF-YA7	2.23032e-06
	Ntab0758170		2.61839e-07		Ntab0822070	HMGR	8.92975e-09		Ntab0949680		7.1558e-18		Ntab0394300	AT1G47480	2.28318e-06
	Ntab0314300	ERL1	2.62184e-07		Ntab0727980	HB-7	9.50371e-09		Ntab0800290	WRKY6	7.77528e-18		Ntab0080480	NUDT9	2.3745e-06
	Ntab0238560		2.69928e-07		Ntab0345590		9.55333e-09		Ntab0309040	AT4G24780	7.94361e-18		Ntab0185170	SLD2	2.4362e-06
	Ntab0120270	LOC107839158	2.79509e-07		Ntab0333780	PUP3	9.57581e-09		Ntab0750780	KUP11	7.95872e-18		Ntab0251660	AT5G57580	2.45136e-06
	Ntab0664440	YLMG2	2.88194e-07		Ntab0824780	AT4G27700	9.95833e-09		Ntab0562640	KUP11	8.00923e-18		Ntab0422060	Mgat3	2.47786e-06
	Ntab0681770		2.89934e-07		Ntab0391880	AT1G29500	9.97545e-09		Ntab0696290	AT1G44000	8.01489e-18		Ntab0039880		2.50524e-06
	Ntab0779810	CTSB	3.03006e-07		Ntab0446080	LOC107870211	1.05627e-08		Ntab0660800		8.09156e-18		Ntab0883690	PHAVU_002G160200g	2.51732e-06
	Ntab0755980		3.06052e-07		Ntab0170740	LNG2	1.08535e-08		Ntab0876400	PEL3	9.20176e-18		Ntab0286390		2.5479e-06
	Ntab0544810	LOC107802704	3.11756e-07		Ntab0943330	DUR3	1.08821e-08		Ntab0858200		9.2684e-18		Ntab0449330		2.60911e-06
	Ntab0210420	HTA6	3.29829e-07		Ntab0003330	GA20OX1	1.09832e-08		Ntab0561910		9.38181e-18		Ntab0573520		2.68356e-06
	Ntab0188880		3.2998e-07		Ntab0806480	RD26	1.10377e-08		Ntab0945290		9.69421e-18		Ntab0906500	SPAC24B11.05	2.71611e-06
	Ntab0550760		3.34639e-07		Ntab0075620	GTR2	1.1202e-08		Ntab0064170	LOC4343521	1.00049e-17		Ntab0504010	GAE6	2.75571e-06
	Ntab0375980	LOC107819807	3.61948e-07		Ntab0128400		1.12988e-08		Ntab0872770	CLT2	1.02169e-17		Ntab0854820	TH9	2.80222e-06
	Ntab0606510	LysoPL2	3.94715e-07		Ntab0781590	AT3G26070	1.22337e-08		Ntab0605300	AT3G47200	1.0688e-17		Ntab0627130	AT1G04910	2.81866e-06
	Ntab0932830		3.96883e-07		Ntab0402520	CAB13	1.2809e-08		Ntab0906490	LOC104242194	1.16527e-17		Ntab0250950		2.8538e-06
	Ntab0476410	AT3G21330	3.98426e-07		Ntab0072650	EDR2	1.30279e-08		Ntab0310050		1.18608e-17		Ntab0208490	SPBC2A9.03	2.88743e-06
	Ntab0463660		4.05472e-07		Ntab0088560		1.3157e-08		Ntab0323830	FADA	1.19816e-17		Ntab0717380	COR413-PM2	2.90135e-06
	Ntab0610940	ABCB19	4.08908e-07		Ntab0772770	LOC102594145	1.32738e-08		Ntab0001000		1.24744e-17		Ntab0683850		2.90971e-06
	Ntab0848120		4.11015e-07		Ntab0259660	LOC107870211	1.40115e-08		Ntab0544810	LOC107802704	1.27259e-17		Ntab0962140	FLA7	2.99422e-06
	Ntab0137660		4.11722e-07		Ntab0693410	PSRP3/1	1.40879e-08		Ntab0837700		1.29214e-17		Ntab0039380	GRX480	3.01983e-06
	Ntab0612640		4.1282e-07		Ntab0451610		1.42006e-08		Ntab0621190		1.40805e-17		Ntab0485410	LOC8267421	3.02628e-06
	Ntab0876610	LOC107819807	4.35204e-07		Ntab0569920		1.46583e-08		Ntab0672480	FADA	1.43428e-17		Ntab0782890	SRF8	3.07315e-06
	Ntab0455620		4.35788e-07		Ntab0155610	FAD5	1.47021e-08		Ntab0647820	ARP1	1.43432e-17		Ntab0086080		3.07357e-06
	Ntab0264480	LOC4339756	4.44419e-07		Ntab0129430	FKBP13	1.48421e-08		Ntab0443920		1.49916e-17		Ntab0329210	COR413-PM2	3.08758e-06
	Ntab0463120	J11	4.67924e-07		Ntab0510360		1.50436e-08		Ntab0534890	JAZ6	1.55465e-17		Ntab0057290		3.11606e-06
	Ntab0680950	AT3G50280	4.91691e-07		Ntab0189600	LHCB5	1.50748e-08		Ntab0275480	AT1G44000	1.80868e-17		Ntab0212560	LACS2	3.12749e-06
	Ntab0489640	FUR1	5.13772e-07		Ntab0852600	EIN4	1.53811e-08		Ntab0256730	ACR8	1.96319e-17		Ntab0058410	CIPK7	3.14659e-06
	Ntab0445460	CRK2	5.24211e-07		Ntab0014620	Stard10	1.55839e-08		Ntab0199520	PERK1	2.05659e-17		Ntab0549150		3.23123e-06
	Ntab0426280		5.56837e-07		Ntab0494420	RWP1	1.59054e-08		Ntab0640500	HIDH	2.07122e-17		Ntab0831410	TPS3	3.29071e-06
	Ntab0900630	LOC102594145	5.64724e-07		Ntab0620210	LHCB5	1.60527e-08		Ntab0298310	BMY1	2.07424e-17		Ntab0790370	DPL1	3.3228e-06
	Ntab0235780	LOC107821645	5.81175e-07		Ntab0272310	AT5G38780	1.66191e-08		Ntab0821810		2.13921e-17		Ntab0405630		3.35709e-06
	Ntab0961690		6.00198e-07		Ntab0402880		1.74434e-08		Ntab0338060	AT5G47530	2.16368e-17		Ntab0161400		3.4077e-06
	Ntab0208090		6.01145e-07		Ntab0315540	LOC4328586	1.7498e-08		Ntab0568170	NTMC2T6.1	2.18679e-17		Ntab0535470		3.51499e-06
	Ntab0737350		6.12479e-07		Ntab0419920	HSFB3	1.80786e-08		Ntab0070400		2.25791e-17		Ntab0073160	LOC4336971	3.53311e-06
	Ntab0095450	MGL	6.92973e-07		Ntab0475670	DRT100	1.95068e-08		Ntab0879030	PRK	2.29935e-17		Ntab0970440		3.60564e-06
	Ntab0749800	PERK13	7.03228e-07		Ntab0162210		1.97496e-08		Ntab0575210	PRK	2.42755e-17		Ntab0616190	ABCC9	3.61246e-06
	Ntab0916650		7.31935e-07		Ntab0482470	NDF5	2.12088e-08		Ntab0818770		2.51394e-17		Ntab0724580	AT2G40460	3.62901e-06
	Ntab0678360	MYBR1	8.01165e-07		Ntab0186990	DUR3	2.13722e-08		Ntab0738190	PGSIP8	2.65193e-17		Ntab0001000		3.63623e-06
	Ntab0556940	CIPK1	8.20645e-07		Ntab0795970	FMO1	2.14459e-08		Ntab0415750		2.69585e-17		Ntab0110150	ECHID	3.64501e-06
	Ntab0505500	CT-BMY	8.35102e-07		Ntab0447640	AT3G52960	2.16806e-08		Ntab0782840	AT4G22120	2.74373e-17		Ntab0112220		3.65262e-06
	Ntab0122950	LOC107794478	8.37634e-07		Ntab0648600	RXW8	2.3349e-08		Ntab0459630	LOC4326512	2.85481e-17		Ntab0502870	AT5G39670	3.67637e-06
	Ntab0731040	MYBR1	8.42502e-07		Ntab0771980		2.4331e-08		Ntab0118340	AT1G06890	2.86963e-17		Ntab0088560		3.70333e-06
	Ntab0823920		8.43074e-07		Ntab0505500	CT-BMY	2.52568e-08		Ntab0678810		3.03061e-17		Ntab0310160	XTH6	3.74105e-06
	Ntab0555180		8.81493e-07		Ntab0440790	LOC107773232	2.64064e-08		Ntab0463860		3.09549e-17		Ntab0580540		3.75648e-06
	Ntab0555390		8.9051e-07		Ntab0440750	LOC107773232	2.71236e-08		Ntab0263560	C/VIF1	3.27207e-17		Ntab0255000	DDB_G0268948	3.75947e-06
	Ntab0673300	CER1	9.06134e-07		Ntab0052760	AT3G49220	2.76077e-08		Ntab0128440		3.35906e-17		Ntab0485180		3.78985e-06
	Ntab0229020	SPAC5D6.04	9.7729e-07		Ntab0307430	GTR2	2.82063e-08		Ntab0214370		3.36526e-17		Ntab0954390		3.79928e-06
	Ntab0413910	WRKY45	1.02944e-06		Ntab0688740		2.9157e-08		Ntab0203320	FRO6	3.47035e-17		Ntab0112310		3.8056e-06
	Ntab0988380	TPS32	1.02954e-06		Ntab0849250	AT1G29500	2.93696e-08		Ntab0749980	PRP4	3.54557e-17		Ntab0538480	AT2G41835	3.8408e-06
	Ntab0925480		1.08837e-06		Ntab0838290	CRR7	3.01786e-08		Ntab0280220	PSAK	3.61385e-17		Ntab0839360		3.92795e-06
	Ntab0584670		1.10488e-06		Ntab0027650		3.02878e-08		Ntab0222870	HBI1	3.69062e-17		Ntab0402080	NFD4	3.94186e-06
	Ntab0084310		1.14316e-06		Ntab0868360	AT1G32860	3.17813e-08		Ntab0820740	JAZ1	3.75481e-17		Ntab0807050	LOC4332712	3.98926e-06
	Ntab0578940	LOC8267421	1.14736e-06		Ntab0899340		3.29527e-08		Ntab0009680	AT2G36970	4.03901e-17		Ntab0768330	TPS1	3.99041e-06
	Ntab0171480	CTSB	1.16199e-06		Ntab0085450	ZIFL1	3.34726e-08		Ntab0523250	XTH7	4.08988e-17		Ntab0980570	ARR4	4.05349e-06
	Ntab0152640	AT1G64510	1.16372e-06		Ntab0660660	EBF1	3.48899e-08		Ntab0107310		4.13255e-17		Ntab0219390	AT1G51340	4.05665e-06
	Ntab0612350	DRL1	1.17034e-06		Ntab0259590	LOC4327497	3.5173e-08		Ntab0951920	BG7S-1	4.1684e-17		Ntab0685840		4.08358e-06
	Ntab0398670	IMPA-2	1.17872e-06		Ntab0559470	ZIFL1	3.55149e-08		Ntab0832250	UMAMIT24	4.18828e-17		Ntab0942380	LOC107773232	4.0942e-06
	Ntab0001320	RD26	1.19526e-06		Ntab0406560	AT5G18650	3.81414e-08		Ntab0724680		4.32161e-17		Ntab0618850		4.09446e-06
	Ntab0667100		1.19852e-06		Ntab0080150	UGT74F2	3.93222e-08		Ntab0012300	AT2G01820	4.33644e-17		Ntab0254210	NAC062	4.13293e-06
	Ntab0730070		1.23284e-06		Ntab0403780	AT1G28570	4.10605e-08		Ntab0681140	AT3G47200	4.47009e-17		Ntab0741150	CSLA02	4.18369e-06
	Ntab0627620	LOC107783257	1.2481e-06		Ntab0942340	LOC107764358	4.18881e-08		Ntab0563080	LOC107807060	4.5041e-17		Ntab0238300	AT4G14360	4.19256e-06
	Ntab0601070	BBX32	1.25131e-06		Ntab0230700	LOC107763628	4.2204e-08		Ntab0685670		4.68409e-17		Ntab0879270	TPS1	4.2133e-06
	Ntab0589010		1.39506e-06		Ntab0331290	J20	4.28024e-08		Ntab0195750	JAZ1	4.68922e-17		Ntab0693820	LOC107277351	4.22079e-06
	Ntab0216700	LOC4324135	1.39766e-06		Ntab0273400		4.30285e-08		Ntab0389810	AT5G47530	4.92915e-17		Ntab0660830		4.25113e-06
	Ntab0942890		1.42409e-06		Ntab0446090	LOC107870211	4.51903e-08		Ntab0535270	UMAMIT36	4.95217e-17		Ntab0486010	GSO1	4.27414e-06
	Ntab0146900	DOX1	1.44053e-06		Ntab0517510	AT1G07870	4.85795e-08		Ntab0762200	BRL2	4.9597e-17		Ntab0775620	BGLU17	4.28752e-06
	Ntab0524720		1.45121e-06		Ntab0088000	WRKY57	5.25306e-08		Ntab0419280	APS1	5.16819e-17		Ntab0869450	EDR2	4.34129e-06
	Ntab0301940	PnsL2	1.4541e-06		Ntab0298310	BMY1	5.32228e-08		Ntab0377050	APS1	5.20965e-17		Ntab0011410		4.61769e-06
	Ntab0806890	LOC107783257	1.48475e-06		Ntab0584670		5.36398e-08		Ntab0982600	AT2G25430	5.23273e-17		Ntab0868550	GH9C2	4.69475e-06
	Ntab0168840	GolS1	1.57012e-06		Ntab0453330	CHIT1	5.6888e-08		Ntab0612160	HY5	5.43107e-17		Ntab0664470	ER	4.74981e-06
	Ntab0676950	CRK2	1.5774e-06		Ntab0550960		6.06492e-08		Ntab0028240	RAV1	5.66533e-17		Ntab0440730	LOC107773232	4.85061e-06
	Ntab0868450	AT1G64510	1.61695e-06		Ntab0535120	CYCD1;1	6.0691e-08		Ntab0247230		5.6791e-17		Ntab0402520	CAB13	4.91769e-06
	Ntab0911440	ARA12	1.6733e-06		Ntab0685160	ERF110	6.13929e-08		Ntab0007260		5.96712e-17		Ntab0434880	AT3G23940	4.98897e-06
	Ntab0810230	PUB4	1.6786e-06		Ntab0769180		6.17193e-08		Ntab0146820	AT5G14880	6.16644e-17		Ntab0255820	RBL2	4.99795e-06
	Ntab0800730	LOC9270874	1.76587e-06		Ntab0360770	FAD5	6.33386e-08		Ntab0847950	ABIL2	6.27747e-17		Ntab0342590	GASA6	5.13037e-06
	Ntab0831240	NIC1	1.84416e-06		Ntab0221950	hsc70	6.40547e-08		Ntab0111350		6.50181e-17		Ntab0290880		5.14562e-06
	Ntab0203210	Stard10	1.84561e-06		Ntab0975520	PSRP3/1	6.46639e-08		Ntab0538710		6.65622e-17		Ntab0006110		5.32832e-06
	Ntab0057530	CaS	1.87195e-06		Ntab0780210	NAC1	6.4768e-08		Ntab0099070	AT1G67750	6.74035e-17		Ntab0574540	LOC8267421	5.35091e-06
	Ntab0250400	RCP1	1.9343e-06		Ntab0557480	CML30	6.69085e-08		Ntab0214340	NTMC2T6.1	6.89937e-17		Ntab0772770	LOC102594145	5.36881e-06
	Ntab0425750	LOC107774014	2.19254e-06		Ntab0299810	EBF1	6.83997e-08		Ntab0805990	RAV1	6.96327e-17		Ntab0977890	PP2-B15	5.47694e-06
	Ntab0177280	TROL	2.21199e-06		Ntab0123080	AT3G14260	6.85999e-08		Ntab0321830		7.05315e-17		Ntab0402920		5.51655e-06
	Ntab0026920	NFD4	2.21746e-06		Ntab0917320		7.07569e-08		Ntab0073160	LOC4336971	7.30602e-17		Ntab0134740		5.76863e-06
	Ntab0282980		2.30178e-06		Ntab0942350	LOC107773232	7.25473e-08		Ntab0800440	AT4G22120	7.34439e-17		Ntab0709800		5.81895e-06
	Ntab0578470		2.30792e-06		Ntab0136650	HSFB3	7.41641e-08		Ntab0894810	RBK2	7.45373e-17		Ntab0633770		5.9097e-06
	Ntab0215580	YLMG2	2.48227e-06		Ntab0561910		7.83498e-08		Ntab0635220	AT5G53490	7.47691e-17		Ntab0052870	NAC062	6.00326e-06
	Ntab0671320		2.49921e-06		Ntab0909260		8.01372e-08		Ntab0346800		7.66123e-17		Ntab0510630		6.04932e-06
	Ntab0671250		2.50373e-06		Ntab0230080	AT1G14780	8.23747e-08		Ntab0694910	ACS10	8.07809e-17		Ntab0554650		6.1614e-06
	Ntab0180830	LOC107831322	2.5641e-06		Ntab0938060	LOC107776229	8.90507e-08		Ntab0960930		9.27318e-17		Ntab0164310	NAC041	6.20066e-06
	Ntab0490290		2.56814e-06		Ntab0733270	NAC1	9.15568e-08		Ntab0747720	LOC4339106	1.01828e-16		Ntab0489640	FUR1	6.2879e-06
	Ntab0602500		2.61382e-06		Ntab0975540	IST1	9.17048e-08		Ntab0822030	ARP1	1.02184e-16		Ntab0508520	EXO	6.33607e-06
	Ntab0485410	LOC8267421	2.63947e-06		Ntab0824660	AT3G49220	9.19019e-08		Ntab0391880	AT1G29500	1.05138e-16		Ntab0236630		6.37441e-06
	Ntab0856720	SRC2	2.6829e-06		Ntab0127270		9.44895e-08		Ntab0011170	PHAVU_007G251000g	1.09017e-16		Ntab0255590	FIP37	6.53331e-06
	Ntab0647240		2.73461e-06		Ntab0253110	LOC4326566	9.93446e-08		Ntab0542470	RBK2	1.10315e-16		Ntab0651170		6.74615e-06
	Ntab0347190	LOC100243643	2.83407e-06		Ntab0434510	AT4G24780	1.04377e-07		Ntab0848420	PTAC16	1.13621e-16		Ntab0899310		6.81942e-06
	Ntab0988370	TPS31	2.8348e-06		Ntab0132810	AT5G52780	1.05929e-07		Ntab0232160	NTMC2T6.1	1.18407e-16		Ntab0921360	RL6	6.88171e-06
	Ntab0574510	LOC8267421	2.84846e-06		Ntab0336930	PIP3	1.06309e-07		Ntab0497060	LOC107796658	1.31706e-16		Ntab0489340	RBL2	6.92238e-06
	Ntab0418050	SIP4	3.02978e-06		Ntab0177280	TROL	1.09009e-07		Ntab0151200		1.3268e-16		Ntab0164550	NFD4	7.04412e-06
	Ntab0574540	LOC8267421	3.04111e-06		Ntab0811610	BMY1	1.15024e-07		Ntab0417240	UBP20	1.33526e-16		Ntab0114700	MENG	7.13677e-06
	Ntab0695540	TCP4	3.20386e-06		Ntab0035770		1.16573e-07		Ntab0766150	AT1G19190	1.35413e-16		Ntab0985150	AT4G03230	7.15868e-06
	Ntab0070400		3.25662e-06		Ntab0942390	LOC107773232	1.20284e-07		Ntab0116470	ZRANB2	1.37692e-16		Ntab0200490	AT1G04910	7.21639e-06
	Ntab0385290		3.27463e-06		Ntab0519930		1.22077e-07		Ntab0800730	LOC9270874	1.43268e-16		Ntab0136800	DREB1A	7.2807e-06
	Ntab0387850	EMB3105	3.29457e-06		Ntab0089040	slmo	1.224e-07		Ntab0749620	PIP3	1.45391e-16		Ntab0876810		7.29136e-06
	Ntab0419810	PP2-B13	3.47796e-06		Ntab0031370	AT1G32860	1.22843e-07		Ntab0802850	UGT74E2	1.47424e-16		Ntab0139190		7.42929e-06
	Ntab0907060	GLT1	3.65472e-06		Ntab0876980	CBG03338	1.24378e-07		Ntab0110970	MES15	1.47751e-16		Ntab0896570	SPBC2A9.03	7.47352e-06
	Ntab0089040	slmo	3.81121e-06		Ntab0890590		1.24924e-07		Ntab0511460	LHCA4	1.48302e-16		Ntab0000430		7.65904e-06
	Ntab0678970	DRL1	4.0725e-06		Ntab0071590	TOR1	1.2544e-07		Ntab0778520	PKT3	1.5053e-16		Ntab0057090		7.73759e-06
	Ntab0233370	LOC107801151	4.13247e-06		Ntab0253410	EBF1	1.27912e-07		Ntab0057530	CaS	1.55626e-16		Ntab0524260		7.90735e-06
	Ntab0821370	LOC9270874	4.21149e-06		Ntab0926920	IKU2	1.28288e-07		Ntab0768060	CAD1	1.57471e-16		Ntab0217800	CRR1	7.914e-06
	Ntab0241120	LNG2	4.31286e-06		Ntab0156160	AT5G16990	1.29728e-07		Ntab0359050		1.6933e-16		Ntab0340880	AT1G06890	8.04825e-06
	Ntab0735230		4.38378e-06		Ntab0798350	J20	1.38783e-07		Ntab0064330	UGT74E2	1.78167e-16		Ntab0523230	XTH7	8.06019e-06
	Ntab0928070	BBX15	4.40902e-06		Ntab0378790	ERF110	1.38905e-07		Ntab0876420	AT3G50280	1.82422e-16		Ntab0538980		8.09425e-06
	Ntab0116870		4.5044e-06		Ntab0558560	DOGT1	1.42237e-07		Ntab0961690		1.92033e-16		Ntab0388340	GAE6	8.23449e-06
	Ntab0394300	AT1G47480	4.56863e-06		Ntab0219020	AT5G52780	1.59273e-07		Ntab0790930	J8	1.92515e-16		Ntab0427460		8.34518e-06
	Ntab0064310	UGT74E2	4.59017e-06		Ntab0102500	RWP1	1.66056e-07		Ntab0333540		2.00032e-16		Ntab0799900	PRXR1	8.36605e-06
	Ntab0147470		4.59318e-06		Ntab0939270	AT1G56140	1.67838e-07		Ntab0285630		2.13265e-16		Ntab0755950	NF-YA7	8.37702e-06
	Ntab0855410	LOC107763446	4.60732e-06		Ntab0070400		1.72254e-07		Ntab0775900	gyp7	2.15586e-16		Ntab0820760		8.7041e-06
	Ntab0108150		4.68468e-06		Ntab0938050	LOC107776229	1.78654e-07		Ntab0118360	LOC4339106	2.17435e-16		Ntab0077430	NdhU	8.70705e-06
	Ntab0470650	AT5G38710	4.7052e-06		Ntab0187870	LOC4333017	1.80877e-07		Ntab0011410		2.18866e-16		Ntab0285010		8.81536e-06
	Ntab0352140	GAE1	4.78738e-06		Ntab0057090		1.83908e-07		Ntab0247190		2.21444e-16		Ntab0009680	AT2G36970	8.8732e-06
	Ntab0698090	LOC107823411	5.46881e-06		Ntab0517850		1.85587e-07		Ntab0894600	PERK10	2.30624e-16		Ntab0261320	LOC102577613	8.88758e-06
	Ntab0228790	PnsL4	5.53942e-06		Ntab0156150	AER	1.87213e-07		Ntab0151740	PKT3	2.31327e-16		Ntab0253410	EBF1	8.97287e-06
	Ntab0387330	YLR126C	5.57579e-06		Ntab0293220	SEN1	1.91982e-07		Ntab0281980		2.32004e-16		Ntab0372260	MYB48	9.17115e-06
	Ntab0926530	YLR126C	5.59827e-06		Ntab0046200		1.94133e-07		Ntab0582260		2.39088e-16		Ntab0022990	LOC107796658	9.23039e-06
	Ntab0936710	GolS1	5.80034e-06		Ntab0487900		1.98936e-07		Ntab0380550	BBX15	2.44704e-16		Ntab0870320	CDF2	9.25755e-06
	Ntab0427120	LNG2	5.88947e-06		Ntab0175080	AT1G07870	2.01078e-07		Ntab0958980	ARF11	2.45931e-16		Ntab0725470	ABIL2	9.5147e-06
	Ntab0280380		6.11133e-06		Ntab0715670	TCP11L2	2.0394e-07		Ntab0640290		2.77036e-16		Ntab0774820		9.52552e-06
	Ntab0283040	ARA12	6.25895e-06		Ntab0905580	CHIT1	2.13493e-07		Ntab0806480	RD26	2.79944e-16		Ntab0080510	AT3G46220	9.53304e-06
	Ntab0470440	AT2G23790	6.44043e-06		Ntab0557420	CML30	2.29377e-07		Ntab0953020		2.85551e-16		Ntab0161890	LOC107277351	9.89156e-06
	Ntab0397110		6.52174e-06		Ntab0584680		2.35717e-07		Ntab0148890		2.97036e-16		Ntab0031530	CLV1	9.99278e-06
	Ntab0633770		6.55675e-06		Ntab0628580	LOC4327497	2.44954e-07		Ntab0428500		3.01869e-16		Ntab0651870	LOC4339353	1.0024e-05
	Ntab0256020	BAG3	7.02906e-06		Ntab0037820	GT2	2.46474e-07		Ntab0682500		3.08275e-16		Ntab0199530	cbbX	1.00852e-05
	Ntab0207080	TBG1	7.19407e-06		Ntab0546760	UGT74F1	2.5193e-07		Ntab0348890	LOC102598898	3.13439e-16		Ntab0463120	J11	1.02644e-05
	Ntab0216730	LOC4335222	7.23188e-06		Ntab0104190	tldc1	2.55331e-07		Ntab0146570	LOC107822687	3.16589e-16		Ntab0385920	MPK3	1.03328e-05
	Ntab0456110	SIP4	7.29455e-06		Ntab0377540	AT3G10300	2.57508e-07		Ntab0728570	AT5G53490	3.2154e-16		Ntab0109320	AT3G25290	1.04478e-05
	Ntab0598020	AT1G30200	7.35643e-06		Ntab0985150	AT4G03230	2.60159e-07		Ntab0359800	LOC107799533	3.28705e-16		Ntab0605550	AP2	1.04583e-05
	Ntab0829270	LOC4341520	7.53796e-06		Ntab0273840	MYB108	2.61017e-07		Ntab0081790	AT2G01820	3.47517e-16		Ntab0187960	EXO	1.0579e-05
	Ntab0402860		8.20765e-06		Ntab0219520	EPN3	2.64906e-07		Ntab0822830		3.47549e-16		Ntab0087260		1.06002e-05
	Ntab0340330	DRL1	8.2272e-06		Ntab0633770		2.82615e-07		Ntab0037590	AT5G66060	3.54702e-16		Ntab0942360	LOC107773232	1.0692e-05
	Ntab0184820	LOC8267421	8.56121e-06		Ntab0848120		2.83836e-07		Ntab0821820		3.55262e-16		Ntab0737380	NRT2.5	1.08329e-05
	Ntab0578460		8.82212e-06		Ntab0802190	AT4G30825	2.95443e-07		Ntab0692390	ACO3	3.5794e-16		Ntab0438080	NF-YB3	1.08334e-05
	Ntab0436040	Pnsl5	8.82484e-06		Ntab0397850	AT1G49380	3.05486e-07		Ntab0350290		3.73093e-16		Ntab0419280	APS1	1.0892e-05
	Ntab0026460	GLT1	9.1571e-06		Ntab0309040	AT4G24780	3.18408e-07		Ntab0472540	TGA1	3.80006e-16		Ntab0281480		1.09484e-05
	Ntab0014620	Stard10	9.2371e-06		Ntab0763390	AT4G23030	3.45699e-07		Ntab0204570	2-Cys Prx B	3.99752e-16		Ntab0511410		1.13139e-05
	Ntab0678840		9.58519e-06		Ntab0116050		3.47695e-07		Ntab0782890	SRF8	4.07696e-16		Ntab0511500	AT4G14270	1.13555e-05
	Ntab0453320		9.60394e-06		Ntab0692330	EIN4	3.47842e-07		Ntab0170740	LNG2	4.11391e-16		Ntab0042280		1.13813e-05
	Ntab0754830		9.85891e-06		Ntab0693440	DDB_G0289029	3.56558e-07		Ntab0786490		4.26852e-16		Ntab0212920	AT3G20240	1.14165e-05
	Ntab0724670	LOC107766502	9.95527e-06		Ntab0382190		3.70524e-07		Ntab0267430	ROPGEF7	4.28221e-16		Ntab0836880	ODC	1.14189e-05
	Ntab0519870	AT5G43822	1.01696e-05		Ntab0929620	AT1G52200	3.72838e-07		Ntab0666660	AT4G20830	4.38052e-16		Ntab0184820	LOC8267421	1.16035e-05
	Ntab0803620		1.05118e-05		Ntab0512630	AT5G12900	3.73671e-07		Ntab0769370	PCS1	4.41954e-16		Ntab0732330		1.18678e-05
	Ntab0500780		1.05392e-05		Ntab0336850	CSLA02	3.77923e-07		Ntab0214960	ERO1	4.50755e-16		Ntab0405950		1.20161e-05
	Ntab0396290	FIP37	1.06464e-05		Ntab0057290		3.85655e-07		Ntab0731370		4.50876e-16		Ntab0010770		1.21708e-05
	Ntab0228320	PnsL2	1.08023e-05		Ntab0075010		3.91126e-07		Ntab0434960		4.63322e-16		Ntab0848120		1.22614e-05
	Ntab0100370	LYK5	1.1026e-05		Ntab0806890	LOC107783257	3.93515e-07		Ntab0257990	UMAMIT36	4.72516e-16		Ntab0218510		1.23626e-05
	Ntab0122970	LOC107787819	1.16262e-05		Ntab0858420	LOC107763628	4.13423e-07		Ntab0858740	Asc-1	4.7455e-16		Ntab0511460	LHCA4	1.24926e-05
	Ntab0383800	SRG3	1.16373e-05		Ntab0974910	tldc1	4.41449e-07		Ntab0744630	ZRANB2	4.84453e-16		Ntab0794140	MAF1	1.27636e-05
	Ntab0799900	PRXR1	1.2042e-05		Ntab0820790	Itih4	4.4692e-07		Ntab0586810	AT4G10955	4.87326e-16		Ntab0514500	NF-YB3	1.27716e-05
	Ntab0939100	CER2	1.21617e-05		Ntab0786490		4.77731e-07		Ntab0203330	FRO7	4.97078e-16		Ntab0970430		1.28804e-05
	Ntab0209620	HB-7	1.22825e-05		Ntab0747150	AT3G56180	4.86226e-07		Ntab0611520	RPM1	5.08851e-16		Ntab0065440		1.28846e-05
	Ntab0149110	AT1G28590	1.25764e-05		Ntab0540720	ASPG1	4.89934e-07		Ntab0916600	AT1G74070	5.14944e-16		Ntab0946340		1.30062e-05
	Ntab0107780	LOC8267421	1.28894e-05		Ntab0232860	CYCD1;1	4.96617e-07		Ntab0970450	AT3G20015	5.15744e-16		Ntab0586560	LOC102600045	1.30667e-05
	Ntab0107800	LOC8267421	1.3928e-05		Ntab0254720	EIN4	5.18237e-07		Ntab0734910		5.17381e-16		Ntab0478630	AT1G19210	1.30757e-05
	Ntab0580730	DDB2	1.43228e-05		Ntab0694090		5.24474e-07		Ntab0435010		5.18589e-16		Ntab0348700	INT2	1.32703e-05
	Ntab0336930	PIP3	1.49544e-05		Ntab0717400		5.25571e-07		Ntab0423150		5.32205e-16		Ntab0048420		1.33068e-05
	Ntab0007740	EMB3105	1.51466e-05		Ntab0823510		5.41293e-07		Ntab0068660		5.40014e-16		Ntab0754080		1.34862e-05
	Ntab0162290	ELIP1	1.5404e-05		Ntab0834110		5.46744e-07		Ntab0658340	RBK2	5.42394e-16		Ntab0421850	AT5G60370	1.38683e-05
	Ntab0515620	AT5G38710	1.67676e-05		Ntab0083160	AT2G26690	5.73084e-07		Ntab0265830	PERK10	5.45536e-16		Ntab0782400	PRXR1	1.42215e-05
	Ntab0400220	SKU5	1.70064e-05		Ntab0768990		5.87375e-07		Ntab0445460	CRK2	5.62503e-16		Ntab0936480	WRKY35	1.42842e-05
	Ntab0769730		1.70237e-05		Ntab0220520	LOC107781126	5.87624e-07		Ntab0295900		5.6783e-16		Ntab0377050	APS1	1.44499e-05
	Ntab0863480	SKU5	1.72215e-05		Ntab0586560	LOC102600045	6.01428e-07		Ntab0835840		5.78386e-16		Ntab0013740	AT1G07650	1.44595e-05
	Ntab0189970		1.75407e-05		Ntab0435870	AT1G24330	6.07937e-07		Ntab0795200	SBH1	5.92339e-16		Ntab0226780	BGLU44	1.45561e-05
	Ntab0307200		1.77583e-05		Ntab0660800		6.09837e-07		Ntab0288140	AT3G10910	5.9917e-16		Ntab0494460	AT5G36790	1.46496e-05
	Ntab0290880		1.79622e-05		Ntab0729560	AT3G49810	6.24054e-07		Ntab0767440	RPM1	6.02113e-16		Ntab0573530		1.5088e-05
	Ntab0635680	AT1G18170	1.85829e-05		Ntab0627620	LOC107783257	6.30655e-07		Ntab0283700	PIP3	6.13777e-16		Ntab0102490	AT5G36790	1.52087e-05
	Ntab0830050	PLA2-ALPHA	1.86356e-05		Ntab0613000	VIM1	6.89897e-07		Ntab0581500		6.14233e-16		Ntab0942890		1.52519e-05
	Ntab0307190		1.87399e-05		Ntab0243630	AT3G46220	7.0487e-07		Ntab0268240		6.15126e-16		Ntab0310140	XTH7	1.52759e-05
	Ntab0749430	SMT2	1.95854e-05		Ntab0392970	AT1G49380	7.16669e-07		Ntab0470500	DRL1	6.35569e-16		Ntab0729150	CYP83B1	1.55784e-05
	Ntab0712650	HMT2	1.9734e-05		Ntab0857220	LOC107796336	7.77583e-07		Ntab0109950		6.57269e-16		Ntab0226750	BGLU44	1.56376e-05
	Ntab0147030	FLA9	1.98123e-05		Ntab0400730		8.26044e-07		Ntab0819480	LOC107822687	7.00498e-16		Ntab0860810	TPS3	1.56386e-05
	Ntab0072650	EDR2	2.00397e-05		Ntab0560450	ABR1	8.28051e-07		Ntab0135940	LOC107789329	7.01216e-16		Ntab0635570	BGLU44	1.56538e-05
	Ntab0416060		2.01619e-05		Ntab0445460	CRK2	8.61222e-07		Ntab0073420	AT2G27310	7.03902e-16		Ntab0800440	AT4G22120	1.57777e-05
	Ntab0136650	HSFB3	2.0464e-05		Ntab0168840	GolS1	8.81894e-07		Ntab0613330	AT3G06240	7.12117e-16		Ntab0455950		1.5867e-05
	Ntab0172240		2.16279e-05		Ntab0360180	ypt2	9.19948e-07		Ntab0771790	CSLE1	7.98892e-16		Ntab0869020	CSLC04	1.59062e-05
	Ntab0347290	TRNA_RS29045	2.164e-05		Ntab0136070	byr2	9.21468e-07		Ntab0461360		8.14878e-16		Ntab0420730		1.59427e-05
	Ntab0392400		2.18509e-05		Ntab0183330		9.84434e-07		Ntab0182750		8.29697e-16		Ntab0122970	LOC107787819	1.59687e-05
	Ntab0438080	NF-YB3	2.20453e-05		Ntab0238190	GPAT5	1.03251e-06		Ntab0676950	CRK2	8.41462e-16		Ntab0457330		1.64953e-05
	Ntab0776970		2.20964e-05		Ntab0182750		1.0817e-06		Ntab0135930	LOC107789328	8.53555e-16		Ntab0516590	AT5G41330	1.67097e-05
	Ntab0635900	MYB108	2.22853e-05		Ntab0799110		1.12089e-06		Ntab0616190	ABCC9	8.54554e-16		Ntab0657200	MPK3	1.67463e-05
	Ntab0129430	FKBP13	2.26992e-05		Ntab0011330		1.1488e-06		Ntab0976820	AT1G19190	8.57767e-16		Ntab0853510	ERD4	1.67715e-05
	Ntab0782400	PRXR1	2.27061e-05		Ntab0390010	UGT74B1	1.1666e-06		Ntab0952930	PLC4	8.69613e-16		Ntab0660660	EBF1	1.72358e-05
	Ntab0550660	XTH15	2.27333e-05		Ntab0521940	BBX14	1.16735e-06		Ntab0693440	DDB_G0289029	9.13927e-16		Ntab0215580	YLMG2	1.73586e-05
	Ntab0273400		2.35071e-05		Ntab0436770	ATHB13	1.23814e-06		Ntab0776010		9.77226e-16		Ntab0553520	DHS2	1.73966e-05
	Ntab0510630		2.3529e-05		Ntab0605730		1.28075e-06		Ntab0455330	ARF11	9.78177e-16		Ntab0247240		1.74398e-05
	Ntab0722680		2.38311e-05		Ntab0690890		1.29152e-06		Ntab0899570		1.00333e-15		Ntab0177280	TROL	1.81241e-05
	Ntab0485100		2.47023e-05		Ntab0065390		1.30061e-06		Ntab0657910	LOC107825044	1.02232e-15		Ntab0139210	AT5G41330	1.81538e-05
	Ntab0956360	Pnsl5	2.58281e-05		Ntab0183600	EXL2	1.31129e-06		Ntab0101460		1.04749e-15		Ntab0558420		1.84511e-05
	Ntab0804890		2.73587e-05		Ntab0863220	CYP93A2	1.32429e-06		Ntab0848140		1.04954e-15		Ntab0819230	CSLC04	1.85499e-05
	Ntab0927410	EGY3	2.77683e-05		Ntab0196940	AT2G26690	1.34418e-06		Ntab0256600	ACS10	1.0753e-15		Ntab0035000	AT1G59740	1.86538e-05
	Ntab0307180		2.7796e-05		Ntab0810230	PUB4	1.38082e-06		Ntab0223050	DDB_G0278631	1.07986e-15		Ntab0892970		1.86811e-05
	Ntab0109300		2.7939e-05		Ntab0635900	MYB108	1.41014e-06		Ntab0198010	AT5G52020	1.10273e-15		Ntab0318180	AT4G30170	1.86985e-05
	Ntab0089110	PUB4	2.83037e-05		Ntab0195040		1.52272e-06		Ntab0670490		1.11038e-15		Ntab0235780	LOC107821645	1.8752e-05
	Ntab0451610		3.00142e-05		Ntab0056700		1.53427e-06		Ntab0986940	EBF1	1.15481e-15		Ntab0704920	TPK1	1.90169e-05
	Ntab0127750	EGY3	3.06258e-05		Ntab0938280		1.53512e-06		Ntab0091200	CYP707A4	1.15745e-15		Ntab0222870	HBI1	1.91762e-05
	Ntab0328330		3.08076e-05		Ntab0047700	ATX1	1.5365e-06		Ntab0527320	NtADC	1.16678e-15		Ntab0101750	LOC4352559	1.96312e-05
	Ntab0551710		3.15765e-05		Ntab0153250		1.57884e-06		Ntab0963190	FRO7	1.23933e-15		Ntab0238110		1.99599e-05
	Ntab0893720	TBL16	3.21533e-05		Ntab0263610	LOC107781126	1.61667e-06		Ntab0216200	CIB1	1.2552e-15		Ntab0987030	AZI1	2.00574e-05
	Ntab0232550	LOC8267421	3.23661e-05		Ntab0936710	GolS1	1.62506e-06		Ntab0693990	AT3G50280	1.3562e-15		Ntab0465030		2.00729e-05
	Ntab0804560	GolS2	3.27561e-05		Ntab0013780	AT1G24330	1.64415e-06		Ntab0209610	AT2G46690	1.37576e-15		Ntab0611790		2.01744e-05
	Ntab0044330	PnsL4	3.32127e-05		Ntab0689420	AT2G42300	1.6709e-06		Ntab0566210	GA20OX1	1.38796e-15		Ntab0463670		2.02164e-05
	Ntab0633510		3.46079e-05		Ntab0371270		1.70946e-06		Ntab0860250	J11	1.40211e-15		Ntab0508530	EXO	2.06671e-05
	Ntab0569920		3.65459e-05		Ntab0267920	AT5G65380	1.7392e-06		Ntab0841640	WAT1	1.41658e-15		Ntab0277370	PH_RS03130	2.07401e-05
	Ntab0153250		3.68127e-05		Ntab0307150	nPAP	1.79193e-06		Ntab0163630	CSLD3	1.41977e-15		Ntab0336850	CSLA02	2.09634e-05
	Ntab0136930		3.77849e-05		Ntab0865330		1.79328e-06		Ntab0051260	AT4G20830	1.42307e-15		Ntab0351470	MIOX2	2.12819e-05
	Ntab0402840	LOC107766889	3.95465e-05		Ntab0335820	nPAP	1.88826e-06		Ntab0326090	AT2G45850	1.42703e-15		Ntab0397260	MYB5	2.15009e-05
	Ntab0651970	ARA12	4.09718e-05		Ntab0087510		1.89866e-06		Ntab0240090	HB-2	1.45915e-15		Ntab0888110	LOC4332712	2.17041e-05
	Ntab0240090	HB-2	4.46925e-05		Ntab0974190	AT1G03020	1.90185e-06		Ntab0190290	DHFR-TS	1.47091e-15		Ntab0401280	GFPT2	2.19499e-05
	Ntab0043260		4.82124e-05		Ntab0098280	AT3G01520	1.96391e-06		Ntab0448600		1.50346e-15		Ntab0664440	YLMG2	2.20154e-05
	Ntab0238190	GPAT5	4.83299e-05		Ntab0371310	mcpi	1.997e-06		Ntab0292780	B120	1.50401e-15		Ntab0329810		2.20915e-05
	Ntab0744470	lTTS1	4.84006e-05		Ntab0978430	AT3G01520	2.00034e-06		Ntab0853510	ERD4	1.55446e-15		Ntab0201790	AT3G50280	2.24849e-05
	Ntab0774820		5.04795e-05		Ntab0143400	AT4G37530	2.12492e-06		Ntab0929540	AT1G52190	1.57468e-15		Ntab0167770	LACS2	2.25145e-05
	Ntab0118500	LOC107782951	5.44836e-05		Ntab0936690		2.15439e-06		Ntab0725470	ABIL2	1.59479e-15		Ntab0470190	PAO4	2.27194e-05
	Ntab0506540	LOC4325022	5.47151e-05		Ntab0079560	RALFL27	2.18259e-06		Ntab0279820		1.63219e-15		Ntab0090840	SPP1	2.32186e-05
	Ntab0517850		5.50898e-05		Ntab0256020	BAG3	2.20058e-06		Ntab0802910		1.64784e-15		Ntab0316020	SAM1	2.32747e-05
	Ntab0058410	CIPK7	5.66289e-05		Ntab0195840	AT1G53540	2.22603e-06		Ntab0985250	AT1G66480	1.67159e-15		Ntab0887150	MIOX4	2.35807e-05
	Ntab0100460	LYK5	5.78631e-05		Ntab0678840		2.23901e-06		Ntab0230080	AT1G14780	1.67465e-15		Ntab0046000	ERF8	2.42122e-05
	Ntab0953020		5.83226e-05		Ntab0375470		2.25732e-06		Ntab0690230	ERD4	1.74006e-15		Ntab0285950	GFPT2	2.42945e-05
	Ntab0297640		6.42286e-05		Ntab0160110		2.30509e-06		Ntab0330530	FLA2	1.77332e-15		Ntab0546170	AT1G18170	2.43247e-05
	Ntab0264660		6.49479e-05		Ntab0838440	RALFL27	2.30544e-06		Ntab0527020	UMAMIT9	1.77913e-15		Ntab0074920	LOC4348359	2.506e-05
	Ntab0428230	LOC107763263	6.50612e-05		Ntab0099380	AT1G15670	2.31869e-06		Ntab0926920	IKU2	1.87257e-15		Ntab0666660	AT4G20830	2.51855e-05
	Ntab0504010	GAE6	6.73993e-05		Ntab0615260		2.32602e-06		Ntab0729560	AT3G49810	1.93298e-15		Ntab0106960	EXLA1	2.53036e-05
	Ntab0356560		6.80411e-05		Ntab0056580		2.32868e-06		Ntab0848160	PLC4	1.98513e-15		Ntab0170330	AT1G06890	2.55847e-05
	Ntab0928670	HB-2	6.82271e-05		Ntab0741390	PRCP	2.35305e-06		Ntab0786010		1.99916e-15		Ntab0105560	NRT1:2	2.58748e-05
	Ntab0848140		6.96462e-05		Ntab0602500		2.40728e-06		Ntab0174630	AT1G55290	2.00633e-15		Ntab0759100		2.70436e-05
	Ntab0405950		7.0379e-05		Ntab0275050	PUP3	2.43025e-06		Ntab0821650		2.00789e-15		Ntab0440780	LOC107773232	2.74547e-05
	Ntab0807050	LOC4332712	7.04699e-05		Ntab0330420		2.50384e-06		Ntab0218310	AAE3	2.03263e-15		Ntab0126680	AT4G06744	2.77736e-05
	Ntab0917780		7.24654e-05		Ntab0352360	AT5G22620	2.54483e-06		Ntab0837810		2.06376e-15		Ntab0289210	TPK2	2.78683e-05
	Ntab0058300	LOC8267421	7.25251e-05		Ntab0304860		2.56002e-06		Ntab0734810	LOC4327093	2.07993e-15		Ntab0066830		2.86314e-05
	Ntab0953430	SIP4	7.43892e-05		Ntab0427330	CYP85A1	2.60185e-06		Ntab0899310		2.0853e-15		Ntab0212740	AT4G34320	2.89815e-05
	Ntab0221950	hsc70	7.55865e-05		Ntab0968660	UGT74E2	2.607e-06		Ntab0448270		2.09417e-15		Ntab0365210	BLH8	2.91707e-05
	Ntab0220890		8.2587e-05		Ntab0119650		2.64329e-06		Ntab0587380	ACA2	2.14821e-15		Ntab0232450	MIOX4	2.97838e-05
	Ntab0970540		8.31769e-05		Ntab0673300	CER1	2.66737e-06		Ntab0015650	AT3G25290	2.39897e-15		Ntab0888300	XXT3	2.98285e-05
	Ntab0075620	GTR2	8.56514e-05		Ntab0671610		2.68443e-06		Ntab0198030	DDF1	2.40434e-15		Ntab0386050		3.01427e-05
	Ntab0297920	GPT2	8.70372e-05		Ntab0442190	AT1G15670	2.69655e-06		Ntab0975940	EMB1444	2.42701e-15		Ntab0597310	WRKY35	3.02458e-05
	Ntab0189060	ARA12	8.78375e-05		Ntab0219300		2.71158e-06		Ntab0736190		2.5243e-15		Ntab0596170	LOC4349962	3.07918e-05
	Ntab0477110	NtADC	8.865e-05		Ntab0676950	CRK2	2.717e-06		Ntab0727370	CSLD3	2.57604e-15		Ntab0540440	AT2G36780	3.10418e-05
	Ntab0076250	ABR1	8.8911e-05		Ntab0630800		2.72488e-06		Ntab0029770	PTAC16	2.61538e-15		Ntab0749430	SMT2	3.13057e-05
	Ntab0262170	BOU	8.92637e-05		Ntab0168880		2.76722e-06		Ntab0552220	aifC	2.82142e-15		Ntab0511480	AT5G34930	3.13063e-05
	Ntab0713550	Pnsl5	8.93081e-05		Ntab0292680	GUN5	2.79751e-06		Ntab0455900	EDA39	3.04356e-15		Ntab0263730		3.17961e-05
	Ntab0001260		8.94737e-05		Ntab0925390		2.81495e-06		Ntab0879660	RWA3	3.10131e-15		Ntab0309120	BT1	3.20552e-05
	Ntab0112710	LOC100787768	9.45082e-05		Ntab0902810		2.866e-06		Ntab0913900		3.13964e-15		Ntab0921470		3.24894e-05
	Ntab0207110	HTH	9.47395e-05		Ntab0189200	ABR1	3.04533e-06		Ntab0292760	AT1G11330	3.26018e-15		Ntab0246260	ECHID	3.2655e-05
	Ntab0901650		9.97232e-05		Ntab0027020		3.0461e-06		Ntab0238300	AT4G14360	3.30985e-15		Ntab0168010	AT4G34320	3.30344e-05
	Ntab0427330	CYP85A1	0.000100737		Ntab0804560	GolS2	3.25898e-06		Ntab0107200		3.38265e-15		Ntab0596270	INT2	3.3187e-05
	Ntab0107790	LOC8267421	0.000102574		Ntab0752110	ERD3	3.27681e-06		Ntab0251780		3.40147e-15		Ntab0371270		3.34214e-05
	Ntab0494420	RWP1	0.000102662		Ntab0549200	nPAP	3.35904e-06		Ntab0955250	TRXF1	3.44502e-15		Ntab0098790	GSO1	3.37142e-05
	Ntab0463670		0.000103387		Ntab0802120	AT4G30825	3.38896e-06		Ntab0551730	AT2G27310	3.48712e-15		Ntab0950080	NRT1:2	3.43257e-05
	Ntab0164470	WRKY45	0.000105638		Ntab0048400		3.54691e-06		Ntab0937890	RWA3	3.50295e-15		Ntab0443390	AT1G57610	3.43414e-05
	Ntab0395110		0.000106084		Ntab0535030	UGT74B1	3.56512e-06		Ntab0004380	PSI-P	3.54365e-15		Ntab0897390	trpt1	3.45328e-05
	Ntab0345560	GPT2	0.000108262		Ntab0614570		3.69721e-06		Ntab0172350	HMGR	3.55999e-15		Ntab0547990	DREB1A	3.52187e-05
	Ntab0461410		0.000112922		Ntab0249670	AT1G52190	3.72478e-06		Ntab0067070	AT3G06240	3.72221e-15		Ntab0225080		3.53147e-05
	Ntab0514500	NF-YB3	0.000114742		Ntab0011170	PHAVU_007G251000g	3.82493e-06		Ntab0734150	BLH1	3.79396e-15		Ntab0501000		3.53662e-05
	Ntab0943500	PLA2A	0.000117613		Ntab0612640		3.84045e-06		Ntab0894590	AT1G68710	3.8793e-15		Ntab0018320	AT5G60370	3.56186e-05
	Ntab0335720	MIOX1	0.000118558		Ntab0380550	BBX15	3.88519e-06		Ntab0610450		3.9277e-15		Ntab0690230	ERD4	3.57789e-05
	Ntab0602090	LOC106452325	0.000121084		Ntab0622460	AT2G42300	4.01594e-06		Ntab0006110		4.0258e-15		Ntab0298980		3.58297e-05
	Ntab0668120	WRKY40	0.000123821		Ntab0089110	PUB4	4.03636e-06		Ntab0864160		4.05221e-15		Ntab0692390	ACO3	3.59675e-05
	Ntab0414760	DDB2	0.000124366		Ntab0471900	AT4G33070	4.14488e-06		Ntab0888110	LOC4332712	4.14416e-15		Ntab0852080	trpt1	3.63094e-05
	Ntab0776200	BBX9	0.000125824		Ntab0589610		4.14868e-06		Ntab0329810		4.17936e-15		Ntab0325030	LOC18770577	3.65104e-05
	Ntab0837080	LOC4335222	0.000134194		Ntab0490590		4.18368e-06		Ntab0232990	AMT1-3	4.21588e-15		Ntab0680990	AP2	3.68455e-05
	Ntab0930210		0.000135594		Ntab0136520	GUN5	4.216e-06		Ntab0461500		4.42643e-15		Ntab0070150		3.69075e-05
	Ntab0849520	PCS1	0.000138601		Ntab0263620	LOC107781126	4.55043e-06		Ntab0679120		4.44603e-15		Ntab0653200		3.6945e-05
	Ntab0457430	SIP4	0.000140122		Ntab0603470	UGT73D1	4.78918e-06		Ntab0389890		4.55036e-15		Ntab0391370	AT1G67750	3.77822e-05
	Ntab0170330	AT1G06890	0.000149635		Ntab0512000		4.94872e-06		Ntab0561120	MEE32	4.8195e-15		Ntab0604600	AT1G06620	3.78615e-05
	Ntab0598500		0.00015232		Ntab0888820	LOC107809147	5.10015e-06		Ntab0413910	WRKY45	4.94325e-15		Ntab0633600		3.8574e-05
	Ntab0808210	ABR1	0.000154472		Ntab0510710		5.19851e-06		Ntab0014520	FRO6	5.04148e-15		Ntab0315630	PAO1	3.8709e-05
	Ntab0500750		0.000155095		Ntab0023490	ABR1	5.20565e-06		Ntab0176840	SPAC24B11.05	5.05305e-15		Ntab0308130	ZAT11	3.94421e-05
	Ntab0611570		0.000155179		Ntab0620880	ypeP	5.2119e-06		Ntab0269190	AAT1	5.16519e-15		Ntab0938060	LOC107776229	3.96189e-05
	Ntab0245390		0.000159768		Ntab0289700	NdhS	5.53603e-06		Ntab0733600	AT5G32470	5.18597e-15		Ntab0523140	PAO4	3.97022e-05
	Ntab0627960		0.000163089		Ntab0605680		5.53749e-06		Ntab0931280	J11	5.20353e-15		Ntab0410940	ROC7	4.0034e-05
	Ntab0007260		0.000163366		Ntab0108470	NDB2	5.67338e-06		Ntab0208800	CDI	5.31081e-15		Ntab0397110		4.02266e-05
	Ntab0772770	LOC102594145	0.000164866		Ntab0964280		5.73647e-06		Ntab0951570	AMT1-3	5.31214e-15		Ntab0448160	NRT2.5	4.05504e-05
	Ntab0976860		0.000165263		Ntab0049320		6.22685e-06		Ntab0216290	AT2G16365	5.40814e-15		Ntab0106840	AT1G07650	4.06464e-05
	Ntab0747720	LOC4339106	0.000165948		Ntab0363060		6.39876e-06		Ntab0355230		5.55769e-15		Ntab0731790	AT1G64760	4.06992e-05
	Ntab0281080	UMAMIT12	0.0001682		Ntab0453320		6.47034e-06		Ntab0527680		5.64201e-15		Ntab0505600		4.08637e-05
	Ntab0652420		0.000168374		Ntab0201930		6.58535e-06		Ntab0486010	GSO1	5.7763e-15		Ntab0761500		4.13965e-05
	Ntab0417200	MSS1	0.000170802		Ntab0845980	AT2G36780	6.80828e-06		Ntab0112290	AT3G20015	5.77795e-15		Ntab0122570		4.1688e-05
	Ntab0102490	AT5G36790	0.000171723		Ntab0122950	LOC107794478	6.8337e-06		Ntab0317340	CAJ1	5.7934e-15		Ntab0051260	AT4G20830	4.2031e-05
	Ntab0054210		0.000171939		Ntab0805190	BGAL3	6.93643e-06		Ntab0600160	DRT100	5.98592e-15		Ntab0036150	DDF1	4.22106e-05
	Ntab0135190	HB-2	0.00017436		Ntab0511370		6.97657e-06		Ntab0857410	LOC107785450	6.12425e-15		Ntab0044010	smpd4.L	4.36446e-05
	Ntab0340880	AT1G06890	0.000174934		Ntab0040400	ATSBT5.2	7.00766e-06		Ntab0911060	YDA	6.36403e-15		Ntab0062900	smpd4.L	4.36942e-05
	Ntab0781590	AT3G26070	0.000175341		Ntab0279620	LOC4330328	7.18406e-06		Ntab0175880	AT3G28850	6.57789e-15		Ntab0137450	ERD15	4.39895e-05
	Ntab0637290		0.000177958		Ntab0457330		7.41193e-06		Ntab0164470	WRKY45	6.58453e-15		Ntab0076580	BBX32	4.4253e-05
	Ntab0946490		0.000179184		Ntab0697580	ADH1	7.61552e-06		Ntab0173320	AT1G77090	6.70949e-15		Ntab0516580		4.52381e-05
	Ntab0714620	AT1G14780	0.000181426		Ntab0116220	HXK2	7.71609e-06		Ntab0508290	HB5	6.86547e-15		Ntab0582830	VPS28-2	4.54514e-05
	Ntab0685840		0.00018367		Ntab0709800		7.87622e-06		Ntab0615260		7.07427e-15		Ntab0975940	EMB1444	4.55453e-05
	Ntab0553520	DHS2	0.000185546		Ntab0232990	AMT1-3	7.98831e-06		Ntab0265820	AT1G68710	7.32976e-15		Ntab0182030	LOC4336407	4.58073e-05
	Ntab0589610		0.00018613		Ntab0810400	slmo	8.09417e-06		Ntab0893350		7.34736e-15		Ntab0530480	BAP2	4.5936e-05
	Ntab0237820	setd3	0.000186285		Ntab0569880	LOC100787768	8.22468e-06		Ntab0912390	AT5G22090	7.36648e-15		Ntab0538040	ERD15	4.59377e-05
	Ntab0292960	CH1	0.00018633		Ntab0053110	PEN3	8.2341e-06		Ntab0755520	DRT100	7.42005e-15		Ntab0345520	GSO1	4.64496e-05
	Ntab0324500	AT2G16890	0.000191566		Ntab0604800	PEN3	8.29904e-06		Ntab0933660		8.00092e-15		Ntab0365100	KCS11	4.68016e-05
	Ntab0382190		0.000194218		Ntab0726920		8.31986e-06		Ntab0026460	GLT1	8.16052e-15		Ntab0216700	LOC4324135	4.6917e-05
	Ntab0371270		0.000197496		Ntab0490460	LOC107281022	8.50376e-06		Ntab0844080	WAT1	8.30235e-15		Ntab0128440		4.74331e-05
	Ntab0018190	RIP5	0.000199454		Ntab0363640		9.03795e-06		Ntab0051220	CYP96A15	8.45592e-15		Ntab0151170	FBS1	4.75205e-05
	Ntab0796220	LOC107766889	0.000200885		Ntab0678490	SERPIN1	9.04522e-06		Ntab0090030	EMB3119	8.52417e-15		Ntab0804360		4.76166e-05
	Ntab0198670	GH9C2	0.000202276		Ntab0128590	AT1G52190	9.09173e-06		Ntab0324500	AT2G16890	8.86152e-15		Ntab0796720		4.77699e-05
	Ntab0593090	TBG1	0.000205503		Ntab0102490	AT5G36790	9.14981e-06		Ntab0500520	CT-BMY	8.98785e-15		Ntab0440050		4.93568e-05
	Ntab0788190	WRKY57	0.000206727		Ntab0837080	LOC4335222	9.4927e-06		Ntab0768990		9.06907e-15		Ntab0740990		4.93588e-05
	Ntab0769180		0.000207358		Ntab0699230	AT4G33070	9.51724e-06		Ntab0920430	HB-1	9.38521e-15		Ntab0235800	AT1G57610	4.99674e-05
	Ntab0434510	AT4G24780	0.000210978		Ntab0214710		9.59489e-06		Ntab0263850		9.66349e-15		Ntab0715760	KT2/3	5.03135e-05
	Ntab0413660	HB52	0.000211854		Ntab0754670	BGAL3	9.90822e-06		Ntab0201780	PEL3	9.76063e-15		Ntab0697080	AT1G18170	5.05346e-05
	Ntab0253470		0.000211918		Ntab0893770		1.00117e-05		Ntab0051130	CYP96A15	9.87724e-15		Ntab0130370	EXLA2	5.05864e-05
	Ntab0660840		0.000216386		Ntab0725740	NdhS	1.01148e-05		Ntab0484390	LOC102598898	9.89826e-15		Ntab0736180		5.07161e-05
	Ntab0769370	PCS1	0.000219931		Ntab0463140		1.01438e-05		Ntab0048540	JAC1	9.90636e-15		Ntab0229620	TPS7	5.09422e-05
	Ntab0747150	AT3G56180	0.00022429		Ntab0664510	FAP2	1.03474e-05		Ntab0785960	RKL1	1.01191e-14		Ntab0334820	SPP1	5.12484e-05
	Ntab0335670	AT3G21330	0.000226554		Ntab0951570	AMT1-3	1.04528e-05		Ntab0255000	DDB_G0268948	1.06136e-14		Ntab0868450	AT1G64510	5.19194e-05
	Ntab0339770	LOC100799906	0.000227968		Ntab0813230		1.09221e-05		Ntab0330200	NADK1	1.10033e-14		Ntab0229560	LOC18770577	5.30466e-05
	Ntab0142340		0.000229155		Ntab0820690	HSP18.5-C	1.13432e-05		Ntab0878100	AT3G16370	1.10057e-14		Ntab0496970	SIP3	5.30881e-05
	Ntab0837810		0.000230054		Ntab0958850	PHL1	1.14877e-05		Ntab0007800		1.15585e-14		Ntab0888820	LOC107809147	5.38655e-05
	Ntab0756570		0.000230666		Ntab0297640		1.17433e-05		Ntab0618430	CIB1	1.16513e-14		Ntab0387330	YLR126C	5.41293e-05
	Ntab0546470	AT2G17030	0.000231233		Ntab0045580	AGD5	1.17759e-05		Ntab0408720	PSAG	1.18255e-14		Ntab0508500	EXO	5.41299e-05
	Ntab0144030		0.000231753		Ntab0928670	HB-2	1.20485e-05		Ntab0128590	AT1G52190	1.18325e-14		Ntab0563910	LOC4336407	5.41974e-05
	Ntab0340030	LOC4334554	0.000232283		Ntab0051900	MPK18	1.20772e-05		Ntab0294560		1.19819e-14		Ntab0888570	SNAP33	5.45679e-05
	Ntab0187630		0.000233768		Ntab0333790		1.21447e-05		Ntab0259920	HB16	1.23392e-14		Ntab0938050	LOC107776229	5.52798e-05
	Ntab0164320	SRG3	0.000234231		Ntab0198570		1.21798e-05		Ntab0886530	PRP4	1.24578e-14		Ntab0402860		5.53719e-05
	Ntab0285010		0.000237264		Ntab0889700		1.21869e-05		Ntab0847240	CER9	1.25843e-14		Ntab0026920	NFD4	5.56631e-05
	Ntab0946310	CYP71B6	0.000239844		Ntab0685840		1.22762e-05		Ntab0376910	Asc-1	1.27582e-14		Ntab0523250	XTH7	5.61264e-05
	Ntab0333910	UBP12	0.000243621		Ntab0493600		1.23486e-05		Ntab0622400		1.28702e-14		Ntab0330200	NADK1	5.6339e-05
	Ntab0727540	AT3G02910	0.000243989		Ntab0494460	AT5G36790	1.23823e-05		Ntab0610400		1.30717e-14		Ntab0809130		5.64977e-05
	Ntab0853940	AOC3	0.000246385		Ntab0304850		1.27531e-05		Ntab0411630		1.35452e-14		Ntab0810230	PUB4	5.66041e-05
	Ntab0465270	DDB2	0.000246389		Ntab0776910	HEME1	1.2913e-05		Ntab0107260		1.37434e-14		Ntab0099070	AT1G67750	5.69155e-05
	Ntab0550650	XTH15	0.000253616		Ntab0710600	AT1G74790	1.30126e-05		Ntab0295850	BHLH92	1.39344e-14		Ntab0620310	BBX32	5.75126e-05
	Ntab0679120		0.000259222		Ntab0209620	HB-7	1.31892e-05		Ntab0003440	GA20OX1	1.42084e-14		Ntab0020670	QUL1	5.87022e-05
	Ntab0420730		0.000259386		Ntab0510420	MPK19	1.32101e-05		Ntab0831520	EXO70A1	1.43863e-14		Ntab0782840	AT4G22120	5.89829e-05
	Ntab0364790	AT3G07340	0.000259485		Ntab0630420	AT4G23030	1.32445e-05		Ntab0116270		1.57684e-14		Ntab0548020	AT5G52020	5.96393e-05
	Ntab0766250	CYP707A4	0.000262183		Ntab0822040	RPA70B	1.34096e-05		Ntab0804360		1.61372e-14		Ntab0228190	CDF2	5.97767e-05
	Ntab0712330		0.000264399		Ntab0217570		1.34104e-05		Ntab0665400		1.62081e-14		Ntab0155610	FAD5	5.98701e-05
	Ntab0645890	LOC107766889	0.000265306		Ntab0419540		1.34771e-05		Ntab0379780	IDD14	1.62515e-14		Ntab0839460	NADK1	6.09773e-05
	Ntab0114700	MENG	0.000267483		Ntab0510390	AT3G47570	1.36222e-05		Ntab0003330	GA20OX1	1.63137e-14		Ntab0360220		6.11097e-05
	Ntab0651930		0.000268741		Ntab0065780	ACR11	1.39398e-05		Ntab0461750	PIP2A	1.64507e-14		Ntab0112290	AT3G20015	6.14937e-05
	Ntab0061790	PME44	0.00027009		Ntab0789530	AT4G26220	1.39564e-05		Ntab0823510		1.68374e-14		Ntab0292780	B120	6.1958e-05
	Ntab0528190	AT3G56900	0.000275097		Ntab0661000	IAA29	1.39927e-05		Ntab0465370		1.76497e-14		Ntab0583220		6.24078e-05
	Ntab0936620	WRKY23	0.000275217		Ntab0511450		1.40556e-05		Ntab0629370		1.81144e-14		Ntab0097520	PP2-B15	6.24255e-05
	Ntab0680310	AVT1	0.000280945		Ntab0941830	UGT73D1	1.4103e-05		Ntab0108660		1.82977e-14		Ntab0586810	AT4G10955	6.24575e-05
	Ntab0987670	ERF71	0.000281929		Ntab0217770	AT4G23030	1.4164e-05		Ntab0799900	PRXR1	1.87149e-14		Ntab0640500	HIDH	6.31356e-05
	Ntab0906420	MSS1	0.000284602		Ntab0845540	BBX15	1.44595e-05		Ntab0921470		1.87167e-14		Ntab0329580	BAP2	6.32693e-05
	Ntab0920680	AOC3	0.000289792		Ntab0974950	AT1G47900	1.47251e-05		Ntab0768440	LOC102598898	1.89099e-14		Ntab0537170		6.34931e-05
	Ntab0335860		0.000290236		Ntab0174400		1.47464e-05		Ntab0391770	AT1G29500	1.93476e-14		Ntab0112840		6.44141e-05
	Ntab0549150		0.00029245		Ntab0284500		1.50016e-05		Ntab0229440	TT7	2.03138e-14		Ntab0198010	AT5G52020	6.44851e-05
	Ntab0494460	AT5G36790	0.000294561		Ntab0405460	AGF1	1.52369e-05		Ntab0907060	GLT1	2.03872e-14		Ntab0381490	EXLA2	6.47001e-05
	Ntab0428010	ARA12	0.000297033		Ntab0561920	CYP93A3	1.5415e-05		Ntab0172930		2.09148e-14		Ntab0568510	WRKY53	6.682e-05
	Ntab0259650	LOC107870211	0.000302355		Ntab0215660	FAP2	1.54214e-05		Ntab0176910	EXP3	2.11123e-14		Ntab0773020		6.71253e-05
	Ntab0446080	LOC107870211	0.000307856		Ntab0730070		1.56744e-05		Ntab0395330		2.11233e-14		Ntab0141030		6.75789e-05
	Ntab0314380	LOC102577532	0.000310982		Ntab0361350	AT3G02645	1.57838e-05		Ntab0236630		2.12876e-14		Ntab0366360	DDF1	6.7762e-05
	Ntab0777320		0.00031623		Ntab0937960	AT4G18220	1.60068e-05		Ntab0249670	AT1G52190	2.21067e-14		Ntab0831390	TPS3	6.83363e-05
	Ntab0798530		0.000316695		Ntab0395860		1.60845e-05		Ntab0136080	NP3	2.22936e-14		Ntab0078220	TPS7	7.02021e-05
	Ntab0563560	LOC102577532	0.00031952		Ntab0585990		1.64382e-05		Ntab0098920	ZIP5	2.2501e-14		Ntab0425690	ddf2	7.10939e-05
	Ntab0147490		0.000323445		Ntab0621370		1.65193e-05		Ntab0172920		2.27937e-14		Ntab0273000	CRB	7.17066e-05
	Ntab0547550	WRKY75	0.000324215		Ntab0016420	LOC4351582	1.66106e-05		Ntab0634870		2.35681e-14		Ntab0228260	EXPA1	7.19583e-05
	Ntab0463140		0.000324842		Ntab0074170	VIM1	1.68772e-05		Ntab0500750		2.48064e-14		Ntab0570860		7.21122e-05
	Ntab0797780		0.00033728		Ntab0584710	TPS3	1.72028e-05		Ntab0776000	Fh5	2.49498e-14		Ntab0976800	AT1G47480	7.23931e-05
	Ntab0756020	LOC107776518	0.000341325		Ntab0624330		1.73018e-05		Ntab0390220	WDR86	2.57713e-14		Ntab0830050	PLA2-ALPHA	7.28366e-05
	Ntab0837030	LOC4324135	0.000343544		Ntab0821660		1.73868e-05		Ntab0292960	CH1	2.58761e-14		Ntab0416880	AT5G52020	7.37434e-05
	Ntab0238300	AT4G14360	0.000353187		Ntab0080510	AT3G46220	1.75613e-05		Ntab0714620	AT1G14780	2.5981e-14		Ntab0400610		7.37644e-05
	Ntab0835610		0.000360655		Ntab0394840	AT4G26010	1.78308e-05		Ntab0849520	PCS1	3.05038e-14		Ntab0058490	PnsB5	7.38533e-05
	Ntab0763480	LOG4	0.000361436		Ntab0167300	ABCB21	1.82026e-05		Ntab0261190	LGT8	3.26961e-14		Ntab0926530	YLR126C	7.38868e-05
	Ntab0381730	SMT2	0.000366379		Ntab0544810	LOC107802704	1.82681e-05		Ntab0570270	LGT8	3.38048e-14		Ntab0134320		7.52211e-05
	Ntab0361010		0.000372705		Ntab0499880	ABCB21	1.91239e-05		Ntab0041060	ERMO2	3.50215e-14		Ntab0283590	PERK12	7.54977e-05
	Ntab0373670	LOC107822189	0.00037451		Ntab0161400		1.92581e-05		Ntab0782400	PRXR1	3.62316e-14		Ntab0146160	KCS11	7.56972e-05
	Ntab0172920		0.000378069		Ntab0606560		1.94077e-05		Ntab0975540	IST1	3.62332e-14		Ntab0782480		7.5755e-05
	Ntab0573520		0.000378403		Ntab0448600		1.95643e-05		Ntab0053350	AT3G16370	3.64712e-14		Ntab0401880	NdhU	7.58407e-05
	Ntab0180960	XTH15	0.000380188		Ntab0513910	LOC4347674	1.97343e-05		Ntab0206140	XTH9	3.90042e-14		Ntab0395330		7.7049e-05
	Ntab0816690	TPS32	0.000381742		Ntab0521500	GPRI1	2.04381e-05		Ntab0342560	CDF3	3.9814e-14		Ntab0228870	LOC101215231	7.71136e-05
	Ntab0926920	IKU2	0.000386174		Ntab0721280	RAP2.6	2.05226e-05		Ntab0174570		4.0239e-14		Ntab0419920	HSFB3	7.71932e-05
	Ntab0584740	LOC107766889	0.000389693		Ntab0274550		2.08009e-05		Ntab0412350	AT1G04880	4.27159e-14		Ntab0847950	ABIL2	7.73053e-05
	Ntab0255590	FIP37	0.000390471		Ntab0413910	WRKY45	2.13892e-05		Ntab0332160	TGA1	4.27268e-14		Ntab0198030	DDF1	7.77491e-05
	Ntab0110150	ECHID	0.00039062		Ntab0098510		2.18196e-05		Ntab0228320	PnsL2	4.27817e-14		Ntab0180830	LOC107831322	7.84881e-05
	Ntab0043270		0.000404267		Ntab0494760	SRG1	2.18851e-05		Ntab0805540	AT2G37240	4.37068e-14		Ntab0341120	JAZ8	8.12168e-05
	Ntab0490030	COL5	0.000418399		Ntab0259670	HSP70	2.19625e-05		Ntab0247240		4.40461e-14		Ntab0587380	ACA2	8.12414e-05
	Ntab0584680		0.000419016		Ntab0883510	SP1L5	2.24306e-05		Ntab0912550	BLH1	4.43424e-14		Ntab0680310	AVT1	8.12672e-05
	Ntab0468780		0.000424169		Ntab0215840		2.26747e-05		Ntab0951960		4.5517e-14		Ntab0885760	AT1G22490	8.21658e-05
	Ntab0937890	RWA3	0.000435405		Ntab0024810	EDS5	2.27367e-05		Ntab0000070	CG8370	4.57175e-14		Ntab0463660		8.38097e-05
	Ntab0112740	LOC100787768	0.0004356		Ntab0433650	ASPG1	2.27974e-05		Ntab0179420		4.60137e-14		Ntab0942310	LOC107764358	8.38653e-05
	Ntab0879660	RWA3	0.00044152		Ntab0837860		2.29635e-05		Ntab0078220	TPS7	4.64062e-14		Ntab0223970	EXLA1	8.46422e-05
	Ntab0373300	AT5G25630	0.000444244		Ntab0276910		2.34275e-05		Ntab0112710	LOC100787768	4.64557e-14		Ntab0446860		8.47479e-05
	Ntab0366740	AT5G25630	0.000456174		Ntab0950380		2.41449e-05		Ntab0030340		4.77302e-14		Ntab0350290		8.49777e-05
	Ntab0810400	slmo	0.000459765		Ntab0098790	GSO1	2.4312e-05		Ntab0436910	CER9	4.79938e-14		Ntab0062910		8.50998e-05
	Ntab0016830		0.000473852		Ntab0435340	AT3G02645	2.47815e-05		Ntab0137450	ERD15	4.85349e-14		Ntab0281690		8.61926e-05
	Ntab0573530		0.000475285		Ntab0161390		2.50783e-05		Ntab0745380	LOC18770577	5.08701e-14		Ntab0202330	AT1G04910	8.65943e-05
	Ntab0700700	PIP2B	0.00048012		Ntab0559190	SIB1	2.56602e-05		Ntab0143660	MUR4	5.09484e-14		Ntab0512400		8.78641e-05
	Ntab0309040	AT4G24780	0.000480413		Ntab0041060	ERMO2	2.57793e-05		Ntab0004980	A/N-InvA	5.11341e-14		Ntab0006140	EDA39	8.91575e-05
	Ntab0974950	AT1G47900	0.000483349		Ntab0045770		2.61915e-05		Ntab0980570	ARR4	5.12379e-14		Ntab0648720	WLIM1	8.92627e-05
	Ntab0725900	GH9C2	0.000497328		Ntab0967530		2.63605e-05		Ntab0670090		5.23875e-14		Ntab0257670	LOC101220615	9.10336e-05
	Ntab0917410	RD26	0.000502083		Ntab0786010		2.64256e-05		Ntab0849250	AT1G29500	5.25515e-14		Ntab0985290		9.13233e-05
	Ntab0119920		0.000503703		Ntab0130960	PIP3	2.7106e-05		Ntab0137070	AT4G19420	5.32736e-14		Ntab0714420	LrgB	9.1783e-05
	Ntab0170410	LOC100244426	0.000509847		Ntab0461500		2.73103e-05		Ntab0738980	cPT1	5.35787e-14		Ntab0528190	AT3G56900	9.2888e-05
	Ntab0870520		0.00051698		Ntab0782200		2.82837e-05		Ntab0372730		5.40592e-14		Ntab0294450	C/VIF1	9.30257e-05
	Ntab0050340		0.000523384		Ntab0583900	HOS3-1	2.85703e-05		Ntab0455950		5.4712e-14		Ntab0423150		9.30537e-05
	Ntab0806480	RD26	0.000524844		Ntab0725810		2.88411e-05		Ntab0490680	AT5G45950	5.57759e-14		Ntab0983930	EXPA1	9.33048e-05
	Ntab0123080	AT3G14260	0.000529767		Ntab0835610		2.93882e-05		Ntab0727980	HB-7	5.74529e-14		Ntab0508490	EXO	9.3517e-05
	Ntab0468630		0.000533235		Ntab0930210		2.94583e-05		Ntab0181660	LOC107855034	5.775e-14		Ntab0880120		9.37148e-05
	Ntab0065390		0.000537413		Ntab0247090	MEE31	2.96937e-05		Ntab0381490	EXLA2	5.8535e-14		Ntab0403350		9.46298e-05
	Ntab0275050	PUP3	0.00054209		Ntab0411630		2.98325e-05		Ntab0885520		5.88283e-14		Ntab0355370	LOC4349962	9.48807e-05
	Ntab0535470		0.000542405		Ntab0671670	GLR2.9	2.99325e-05		Ntab0741640	ctps	6.00024e-14		Ntab0101460		9.66555e-05
	Ntab0173600		0.000544467		Ntab0393350		3.00123e-05		Ntab0229620	TPS7	6.10433e-14		Ntab0571080	PnsB1	9.67659e-05
	Ntab0728100	YSL3	0.000544705		Ntab0912260	CML38	3.03492e-05		Ntab0816270	A/N-InvA	6.20268e-14		Ntab0436910	CER9	9.68759e-05
	Ntab0975520	PSRP3/1	0.00054493		Ntab0915840	AT1G74790	3.08584e-05		Ntab0860260	J11	6.22867e-14		Ntab0425730	DDF1	9.70786e-05
	Ntab0633600		0.000550625		Ntab0396290	FIP37	3.1023e-05		Ntab0474780	LOC100787768	6.46985e-14		Ntab0592800	LOC4347211	9.88997e-05
	Ntab0931830	WRKY6	0.000557203		Ntab0189970		3.11666e-05		Ntab0257460		6.55991e-14		Ntab0602520	RVE1	9.93101e-05
	Ntab0337450	HSP22.0	0.000559309		Ntab0517570	AT2G36970	3.21447e-05		Ntab0931290	dnaJ	6.56965e-14		Ntab0397880		9.98016e-05
	Ntab0041060	ERMO2	0.000567726		Ntab0102530	FAS1	3.25766e-05		Ntab0301940	PnsL2	6.62908e-14		Ntab0763180		0.00010116
	Ntab0693520	XYL1	0.000568107		Ntab0042280		3.27764e-05		Ntab0970630	rnf217.L	6.83177e-14		Ntab0863750	LOC4342614	0.000101407
	Ntab0587970	AT1G55090	0.000573698		Ntab0905430	PRCP	3.29224e-05		Ntab0857220	LOC107796336	6.84985e-14		Ntab0201780	PEL3	0.000102632
	Ntab0546170	AT1G18170	0.000585175		Ntab0675800		3.29657e-05		Ntab0339500	PSI-P	6.99126e-14		Ntab0623570	EDA39	0.000104139
	Ntab0559190	SIB1	0.000589508		Ntab0118500	LOC107782951	3.29785e-05		Ntab0471500		7.23086e-14		Ntab0776320		0.000105115
	Ntab0198570		0.000596698		Ntab0474970	ACS3	3.3727e-05		Ntab0129110		7.25874e-14		Ntab0713300	AT3G63380	0.000106371
	Ntab0401890		0.000598519		Ntab0511500	AT4G14270	3.38274e-05		Ntab0836950	AT1G76070	7.31451e-14		Ntab0694740		0.000106468
	Ntab0430390	AT2G41835	0.00060103		Ntab0410940	ROC7	3.44699e-05		Ntab0495850	PUB23	7.44904e-14		Ntab0360550		0.000107727
	Ntab0041780	WRKY6	0.000606083		Ntab0205440	PSAO	3.56174e-05		Ntab0725270		7.48642e-14		Ntab0148260		0.000107762
	Ntab0594990		0.000606499		Ntab0660710		3.83459e-05		Ntab0334820	SPP1	7.64059e-14		Ntab0626460	IMPA-1	0.000107862
	Ntab0786490		0.000611346		Ntab0918420		3.83501e-05		Ntab0761460		7.92131e-14		Ntab0153130	AT1G04910	0.000108352
	Ntab0272330		0.000615214		Ntab0404890		3.86705e-05		Ntab0574930	CYP81D11	8.25704e-14		Ntab0254460		0.000109404
	Ntab0693410	PSRP3/1	0.000618994		Ntab0245380		3.8749e-05		Ntab0922300		8.29585e-14		Ntab0154710	cbbX	0.000109434
	Ntab0122570		0.000622757		Ntab0328380		3.89856e-05		Ntab0423910		8.31811e-14		Ntab0507430	CRB	0.000110321
	Ntab0349070	AT1G29880	0.000625375		Ntab0665400		3.95233e-05		Ntab0095400		8.36891e-14		Ntab0313950		0.000110497
	Ntab0433270	ANNAT1	0.000639733		Ntab0419580	AtIPCS1	3.95318e-05		Ntab0839460	NADK1	8.5846e-14		Ntab0024670	LOC100787768	0.00011159
	Ntab0137070	AT4G19420	0.000640703		Ntab0747720	LOC4339106	3.97071e-05		Ntab0789420	AT4G18030	9.23126e-14		Ntab0641480		0.000112815
	Ntab0508840		0.000646992		Ntab0172350	HMGR	3.97841e-05		Ntab0566990	AT4G18030	9.4688e-14		Ntab0976860		0.000113798
	Ntab0246260	ECHID	0.000658896		Ntab0495340		4.07792e-05		Ntab0299810	EBF1	9.9416e-14		Ntab0340730	XTR6	0.000114738
	Ntab0521500	GPRI1	0.000665648		Ntab0379920		4.1364e-05		Ntab0041390	YLS9	1.00897e-13		Ntab0938390	AT5G65380	0.000115295
	Ntab0102500	RWP1	0.000667121		Ntab0372720		4.1945e-05		Ntab0130370	EXLA2	1.02746e-13		Ntab0526420		0.000115745
	Ntab0888110	LOC4332712	0.0006878		Ntab0245390		4.29966e-05		Ntab0821370	LOC9270874	1.03694e-13		Ntab0926800	LOC101220615	0.000117194
	Ntab0406560	AT5G18650	0.000724348		Ntab0476410	AT3G21330	4.47556e-05		Ntab0519930		1.06221e-13		Ntab0015650	AT3G25290	0.000117577
	Ntab0220080	MYB48	0.000727009		Ntab0082760	FAS1	4.56727e-05		Ntab0800640	AT2G21100	1.07223e-13		Ntab0622400		0.00011834
	Ntab0491050	FRO2	0.000739539		Ntab0345520	GSO1	4.65829e-05		Ntab0763430		1.11211e-13		Ntab0217680	CBF1	0.000118974
	Ntab0173320	AT1G77090	0.00074363		Ntab0783870	LOC107809147	4.74658e-05		Ntab0309950	DOT3	1.1258e-13		Ntab0455350		0.00011982
	Ntab0388340	GAE6	0.000750409		Ntab0988370	TPS31	4.80728e-05		Ntab0061790	PME44	1.12824e-13		Ntab0152640	AT1G64510	0.000122445
	Ntab0768720	AT1G29880	0.000754966		Ntab0405950		4.8895e-05		Ntab0660830		1.13195e-13		Ntab0176910	EXP3	0.000124527
	Ntab0427220		0.000754972		Ntab0085180	SIB1	4.99615e-05		Ntab0721250		1.14789e-13		Ntab0173140	YDA	0.000124565
	Ntab0245380		0.000756139		Ntab0746740		5.00374e-05		Ntab0092550		1.15257e-13		Ntab0067150	BMY3	0.000124692
	Ntab0400610		0.000782156		Ntab0891920		5.02588e-05		Ntab0388340	GAE6	1.15308e-13		Ntab0494850		0.000125276
	Ntab0259660	LOC107870211	0.000785722		Ntab0376570		5.07328e-05		Ntab0182950		1.18603e-13		Ntab0109950		0.000127124
	Ntab0458320	AT4G33920	0.000797076		Ntab0754080		5.13197e-05		Ntab0957970		1.23432e-13		Ntab0329930	ER1	0.000128307
	Ntab0568660		0.000831701		Ntab0810420		5.13793e-05		Ntab0569880	LOC100787768	1.25341e-13		Ntab0974910	tldc1	0.000129001
	Ntab0538480	AT2G41835	0.000846205		Ntab0730060		5.2226e-05		Ntab0983830	CDF2	1.25765e-13		Ntab0171820		0.000129348
	Ntab0808180	CESA6	0.000851942		Ntab0863230	TT7	5.22658e-05		Ntab0885450	MTERF3	1.2735e-13		Ntab0402840	LOC107766889	0.000130253
	Ntab0172930		0.000868213		Ntab0356560		5.23002e-05		Ntab0375790	SPAC24B11.05	1.32884e-13		Ntab0354120	AT3G63380	0.000134133
	Ntab0810420		0.000889021		Ntab0092080	AT2G41710	5.26215e-05		Ntab0771630	AT4G19420	1.37575e-13		Ntab0916650		0.000134369
	Ntab0043000	ctps	0.000889154		Ntab0052040		5.33936e-05		Ntab0116870		1.37704e-13		Ntab0086530	EDA39	0.000134781
	Ntab0093730		0.000897399		Ntab0934820		5.34526e-05		Ntab0985290		1.38406e-13		Ntab0132580	SLAH3	0.000135752
	Ntab0235370	BOR4	0.000899847		Ntab0475450		5.35792e-05		Ntab0838290	CRR7	1.40239e-13		Ntab0199520	PERK1	0.000135929
	Ntab0725360	AT1G55090	0.00090103		Ntab0275480	AT1G44000	5.39389e-05		Ntab0725540	AT3G28850	1.41819e-13		Ntab0352260	TPS11	0.000137514
	Ntab0385480	CESA9	0.000910736		Ntab0610830		5.53104e-05		Ntab0206990		1.47234e-13		Ntab0877900		0.000141093
	Ntab0631720		0.000914281		Ntab0886670	LOC102582131	5.62226e-05		Ntab0854820	TH9	1.48467e-13		Ntab0652420		0.000142884
	Ntab0510390	AT3G47570	0.000921012		Ntab0167260		5.74536e-05		Ntab0602520	RVE1	1.4858e-13		Ntab0169980		0.000142979
	Ntab0263850		0.000931584		Ntab0886790	LOC100787768	5.82073e-05		Ntab0455920	TAG1	1.53495e-13		Ntab0497060	LOC107796658	0.000144996
	Ntab0291310		0.000931664		Ntab0240670		5.86565e-05		Ntab0352260	TPS11	1.55588e-13		Ntab0604300	LOC4342614	0.000145062
	Ntab0252210	PHIP	0.000931901		Ntab0074300	algC	5.90432e-05		Ntab0051700		1.62436e-13		Ntab0972910	ANK1	0.000147366
	Ntab0516590	AT5G41330	0.000934026		Ntab0375570	emb1417	5.95152e-05		Ntab0736180		1.62476e-13		Ntab0775990	PnsL3	0.000147816
	Ntab0075370	NRT1:2	0.000942265		Ntab0553530	EXL2	5.95278e-05		Ntab0220340	AT3G63540	1.62673e-13		Ntab0361400		0.000148726
	Ntab0729150	CYP83B1	0.00095224		Ntab0291310		6.01448e-05		Ntab0069760	AT1G67000	1.66709e-13		Ntab0683740	YLS9	0.000148968
	Ntab0168420		0.000965148		Ntab0840490	AtIPCS1	6.01681e-05		Ntab0504430	AT4G18030	1.76065e-13		Ntab0369440		0.000150627
	Ntab0372300	ZAT11	0.000978603		Ntab0946490		6.05425e-05		Ntab0637290		1.88129e-13		Ntab0100470	PnsB5	0.000151037
	Ntab0180970	XTH15	0.000998109		Ntab0028830		6.05897e-05		Ntab0162210		1.94955e-13		Ntab0163630	CSLD3	0.000152758
	Ntab0633190	COL5	0.00102543		Ntab0772680	AT4G16360	6.2504e-05		Ntab0530900	AT4G19420	1.96375e-13		Ntab0635790	SARD1	0.000153806
	Ntab0050370		0.0010288		Ntab0241440	AT5G12900	6.30727e-05		Ntab0186940	TMEM45B	1.97195e-13		Ntab0475520	AGD2	0.00015405
	Ntab0088000	WRKY57	0.00103664		Ntab0651170		6.43449e-05		Ntab0671710	AT5G45950	1.98685e-13		Ntab0337940	pprA	0.000154092
	Ntab0890590		0.00104539		Ntab0187660		6.56022e-05		Ntab0408690	PSAG	2.06384e-13		Ntab0100450	PnsB5	0.000156131
	Ntab0709800		0.00107135		Ntab0650320	HAE	6.78455e-05		Ntab0647730	PIRL4	2.09371e-13		Ntab0177310	WRKY41	0.000156972
	Ntab0897700	LOC4334554	0.00108332		Ntab0114700	MENG	6.79068e-05		Ntab0737380	NRT2.5	2.0946e-13		Ntab0077560		0.000158981
	Ntab0254460		0.00108342		Ntab0861880		6.84135e-05		Ntab0829800	AT1G52190	2.12159e-13		Ntab0219660		0.000161657
	Ntab0432370		0.00109837		Ntab0615250		6.93429e-05		Ntab0726920		2.14166e-13		Ntab0673300	CER1	0.000162369
	Ntab0886790	LOC100787768	0.00112363		Ntab0002530	GSTU9	6.99259e-05		Ntab0538040	ERD15	2.14966e-13		Ntab0414090		0.000162437
	Ntab0683850		0.00117923		Ntab0335670	AT3G21330	7.11562e-05		Ntab0477110	NtADC	2.17928e-13		Ntab0455620		0.000163707
	Ntab0441930	NRT1:2	0.00118405		Ntab0476320	MIOX1	7.27948e-05		Ntab0562300	coq-5	2.21694e-13		Ntab0260590	XTH15	0.000166285
	Ntab0885520		0.00125379		Ntab0429520		7.29914e-05		Ntab0440760	LOC107773232	2.22229e-13		Ntab0051130	CYP96A15	0.000167429
	Ntab0771630	AT4G19420	0.00126019		Ntab0844700		7.38348e-05		Ntab0791330		2.22968e-13		Ntab0849880		0.00016764
	Ntab0633530	PLA2A	0.00126129		Ntab0262170	BOU	7.41766e-05		Ntab0292740	AT1G11330	2.23779e-13		Ntab0451610		0.000170219
	Ntab0184270		0.00126299		Ntab0240400	AT5G01380	7.43891e-05		Ntab0449650	TMEM45B	2.25197e-13		Ntab0448080	CRK3	0.000171861
	Ntab0282000	LOC4337351	0.00126744		Ntab0394410	WRKY22	7.53747e-05		Ntab0634450	SPBC3E7.09	2.30653e-13		Ntab0406920		0.00017515
	Ntab0501000		0.00126929		Ntab0270760	TPS11	7.62887e-05		Ntab0027650		2.308e-13		Ntab0459540	GGR	0.000175433
	Ntab0547660		0.00128306		Ntab0253470		7.66517e-05		Ntab0262170	BOU	2.49711e-13		Ntab0748200	GRX480	0.000175493
	Ntab0675800		0.00131129		Ntab0938390	AT5G65380	7.74376e-05		Ntab0016770	LOC107803841	2.50624e-13		Ntab0042050	43558	0.000175872
	Ntab0842970		0.00131393		Ntab0213560	AT5G55050	7.74792e-05		Ntab0863380	SAUR36	2.55518e-13		Ntab0493260	AZI1	0.000176493
	Ntab0750740		0.00133447		Ntab0052000	alg2	7.77418e-05		Ntab0857180	NP3	2.57221e-13		Ntab0524320	AT2G27500	0.000178763
	Ntab0046200		0.00134561		Ntab0346270	BGAL8	7.82248e-05		Ntab0526420		2.61151e-13		Ntab0121070		0.00017985
	Ntab0476320	MIOX1	0.00135272		Ntab0064400		7.94007e-05		Ntab0749800	PERK13	2.69886e-13		Ntab0014380		0.000180965
	Ntab0211820	PLPB	0.00135546		Ntab0491050	FRO2	8.03378e-05		Ntab0867490		2.71285e-13		Ntab0790970	WRKY40	0.000180973
	Ntab0610830		0.00137227		Ntab0510480		8.10711e-05		Ntab0762190	ERL1	2.73817e-13		Ntab0035940	LOC107796336	0.000183012
	Ntab0139210	AT5G41330	0.00137375		Ntab0944710	CML38	8.24848e-05		Ntab0146810	CNGC18	2.80408e-13		Ntab0693520	XYL1	0.000184202
	Ntab0172180		0.00140161		Ntab0219700		8.36872e-05		Ntab0569920		2.85579e-13		Ntab0214960	ERO1	0.000185375
	Ntab0216550	ODC	0.00142336		Ntab0034930	AT1G01260	8.42491e-05		Ntab0197170	XERICO	2.87146e-13		Ntab0318520		0.000185579
	Ntab0210380	LOC107811318	0.00143646		Ntab0283780		8.50686e-05		Ntab0079560	RALFL27	2.99305e-13		Ntab0213540	STY46	0.000185737
	Ntab0085180	SIB1	0.00144152		Ntab0433270	ANNAT1	8.62914e-05		Ntab0831510	EXO70A1	3.00174e-13		Ntab0883510	SP1L5	0.000188353
	Ntab0213540	STY46	0.00144216		Ntab0285630		8.77371e-05		Ntab0408750	AT1G56130	3.01396e-13		Ntab0026840	FP6	0.000191315
	Ntab0936930		0.00145507		Ntab0925480		8.80438e-05		Ntab0043000	ctps	3.02096e-13		Ntab0107780	LOC8267421	0.000192085
	Ntab0288800	AT1G02810	0.00150072		Ntab0634870		8.89911e-05		Ntab0231250	PSAG	3.16803e-13		Ntab0508260		0.000193438
	Ntab0664080	ANK1	0.00151004		Ntab0728100	YSL3	8.90463e-05		Ntab0942410	LOC107764358	3.18211e-13		Ntab0360880	PnsB1	0.000196016
	Ntab0035980		0.0015154		Ntab0624850	AT5G01380	8.93797e-05		Ntab0440750	LOC107773232	3.19028e-13		Ntab0562750		0.000196608
	Ntab0594460		0.00153673		Ntab0514150	AT2G46690	9.00566e-05		Ntab0336850	CSLA02	3.24596e-13		Ntab0352360	AT5G22620	0.000196934
	Ntab0263560	C/VIF1	0.0015864		Ntab0216810	AT3G63380	9.22323e-05		Ntab0114970		3.4261e-13		Ntab0411460		0.000197778
	Ntab0530900	AT4G19420	0.00159364		Ntab0379780	IDD14	9.26443e-05		Ntab0281690		3.69833e-13		Ntab0290670		0.000198062
	Ntab0040400	ATSBT5.2	0.00159439		Ntab0709100		9.27177e-05		Ntab0980100		3.71516e-13		Ntab0436340	MES13	0.00019837
	Ntab0400290		0.00159644		Ntab0476340		9.28937e-05		Ntab0100470	PnsB5	3.81607e-13		Ntab0693990	AT3G50280	0.000201517
	Ntab0700680	PIP2A	0.00164574		Ntab0647290	LOC8261702	9.29577e-05		Ntab0768360	AIR3	3.93786e-13		Ntab0263850		0.000201665
	Ntab0505600		0.00166293		Ntab0748020	TCP4	9.30074e-05		Ntab0136070	byr2	4.10958e-13		Ntab0350900		0.00020268
	Ntab0741640	ctps	0.00167666		Ntab0724770	AT2G03770	9.34191e-05		Ntab0006140	EDA39	4.14656e-13		Ntab0726020	WRKY41	0.000203879
	Ntab0562750		0.00168388		Ntab0560930	AT4G02900	9.38625e-05		Ntab0642030	RVE8	4.1678e-13		Ntab0201740	GPAT6	0.000203891
	Ntab0415750		0.00170235		Ntab0218700		9.44859e-05		Ntab0547550	WRKY75	4.27352e-13		Ntab0755980		0.000204297
	Ntab0310050		0.00170405		Ntab0491030	FRO2	9.51101e-05		Ntab0106840	AT1G07650	4.30534e-13		Ntab0075010		0.000209187
	Ntab0372370	ZAT11	0.00171095		Ntab0591480		9.62789e-05		Ntab0209970	slc38a7	4.43865e-13		Ntab0869290	GATL10	0.000209684
	Ntab0704920	TPK1	0.00178411		Ntab0748910	WRKY22	9.63169e-05		Ntab0500780		4.54176e-13		Ntab0943630	AGD2	0.000210819
	Ntab0678430	YDA	0.00179424		Ntab0511410		9.8715e-05		Ntab0403350		4.88684e-13		Ntab0104190	tldc1	0.000212524
	Ntab0243460	ZAT11	0.0018028		Ntab0840470		9.9905e-05		Ntab0218700		4.90667e-13		Ntab0713290	AT3G22910	0.000215768
	Ntab0116050		0.00180849		Ntab0870120		9.99525e-05		Ntab0173520	LOC107803841	4.94779e-13		Ntab0701360	AT1G04880	0.000217038
	Ntab0615250		0.00182071		Ntab0144050	AT4G26010	0.000100028		Ntab0626460	IMPA-1	5.15639e-13		Ntab0008280		0.000219443
	Ntab0510360		0.00183333		Ntab0496970	SIP3	0.000101456		Ntab0159660	GSO2	5.17948e-13		Ntab0936710	GolS1	0.000219951
	Ntab0741440	SCPL51	0.00187346		Ntab0508010	AT1G09280	0.000102397		Ntab0096160	PEPC1	5.20841e-13		Ntab0203500	SIP3	0.000220614
	Ntab0223500	WRKY23	0.0018838		Ntab0822590	AT1G29670	0.000102754		Ntab0506110	TOPP9	5.22213e-13		Ntab0988380	TPS32	0.000220736
	Ntab0493600		0.00192353		Ntab0569060	WRKY22	0.000104235		Ntab0090840	SPP1	5.39947e-13		Ntab0442330	CLH1	0.000221214
	Ntab0676110		0.00192483		Ntab0322910	U483_ANOGA	0.000104408		Ntab0448160	NRT2.5	5.68354e-13		Ntab0216550	ODC	0.000227869
	Ntab0932250		0.00194147		Ntab0490630	GLR2.9	0.000105619		Ntab0036150	DDF1	5.88515e-13		Ntab0932070	43556	0.000228146
	Ntab0457330		0.00196777		Ntab0789550	AT4G26220	0.000107941		Ntab0546280		5.90687e-13		Ntab0135790	WLIM1	0.000231088
	Ntab0403350		0.00198364		Ntab0680640		0.000112627		Ntab0347180	Kpna5	6.12483e-13		Ntab0052980	GATA12	0.000232107
	Ntab0055870	ENODL2	0.00199266		Ntab0347910	VPE	0.000113605		Ntab0841070		6.77653e-13		Ntab0072100		0.000232132
	Ntab0886670	LOC102582131	0.00199524		Ntab0134090		0.000113699		Ntab0251150	SPAC869.01	6.92086e-13		Ntab0942410	LOC107764358	0.000232569
	Ntab0606560		0.00200677		Ntab0252250	CP12-2	0.000113808		Ntab0782200		7.06162e-13		Ntab0848160	PLC4	0.000233045
	Ntab0703720	MCAP_RS01875	0.00201287		Ntab0560240	AT3G63380	0.000113815		Ntab0701360	AT1G04880	7.17852e-13		Ntab0223050	DDB_G0278631	0.000234059
	Ntab0131380	ANK1	0.00204056		Ntab0271700		0.000116746		Ntab0372720		7.5136e-13		Ntab0727370	CSLD3	0.000234845
	Ntab0436620	PLPB	0.0020856		Ntab0485980	BGLU11	0.00011691		Ntab0234630	MAKR6	7.55837e-13		Ntab0140860	VPS28-2	0.000237292
	Ntab0836880	ODC	0.00209332		Ntab0803060	DGK1	0.000117292		Ntab0759100		7.93468e-13		Ntab0715670	TCP11L2	0.000237689
	Ntab0320220	AT3G23940	0.0020956		Ntab0337450	HSP22.0	0.000118658		Ntab0594130	AT2G26690	8.28911e-13		Ntab0770370	ANK1	0.000238799
	Ntab0900700	Hsp89.1	0.00209699		Ntab0804530	MAN7	0.000119055		Ntab0326610	SPBC3E7.09	8.83579e-13		Ntab0791540	UGD3	0.000239639
	Ntab0768360	AIR3	0.0020984		Ntab0831320	TPS3	0.000122033		Ntab0497710	RVE1	8.9254e-13		Ntab0552220	aifC	0.00024332
	Ntab0175320	AT5G10150	0.00210899		Ntab0939100	CER2	0.000124673		Ntab0870670	CNGC1	8.9284e-13		Ntab0398670	IMPA-2	0.00024606
	Ntab0042050	43558	0.00211467		Ntab0681400		0.000125022		Ntab0108150		9.08321e-13		Ntab0470650	AT5G38710	0.000248815
	Ntab0434880	AT3G23940	0.00211866		Ntab0696290	AT1G44000	0.000126518		Ntab0575960		9.16884e-13		Ntab0251780		0.000251412
	Ntab0786910	AT4G18380	0.00213473		Ntab0147170	GPRI1	0.00012872		Ntab0628300		9.19456e-13		Ntab0417130	AT1G55290	0.000251823
	Ntab0218310	AAE3	0.00214159		Ntab0109300		0.000128947		Ntab0329770	BHLH92	9.51304e-13		Ntab0360770	FAD5	0.000255871
	Ntab0216290	AT2G16365	0.00214315		Ntab0945290		0.000130247		Ntab0341120	JAZ8	9.52046e-13		Ntab0952930	PLC4	0.000257897
	Ntab0079110		0.00214447		Ntab0069850	BEE1	0.000133475		Ntab0987130	CYP81D11	9.66421e-13		Ntab0612640		0.000257999
	Ntab0211140	NT5C2	0.00216815		Ntab0366710	EMB2001	0.000134262		Ntab0482840		9.68694e-13		Ntab0449650	TMEM45B	0.000258511
	Ntab0315630	PAO1	0.00219997		Ntab0569010	LOC547837	0.000134741		Ntab0237740		9.83284e-13		Ntab0232550	LOC8267421	0.000262963
	Ntab0744880	AT2G01680	0.00220342		Ntab0744840		0.000136939		Ntab0936270	AT3G28850	9.99408e-13		Ntab0809120	ITN1	0.000264113
	Ntab0964280		0.00221034		Ntab0433620	AT1G01260	0.000137162		Ntab0440730	LOC107773232	1.02938e-12		Ntab0209610	AT2G46690	0.000264674
	Ntab0947970		0.00221993		Ntab0735780		0.000138389		Ntab0013740	AT1G07650	1.04564e-12		Ntab0586590	IQD1	0.000265439
	Ntab0131450		0.002243		Ntab0476330		0.000142683		Ntab0284420	SPX2	1.07834e-12		Ntab0171810	ITN1	0.000266355
	Ntab0852160		0.00225478		Ntab0823230	ABS2	0.000143292		Ntab0821780		1.07861e-12		Ntab0362270	GATA12	0.000266874
	Ntab0657180		0.00225849		Ntab0593010	LOC4336407	0.000147171		Ntab0319490	LOC104210868	1.14148e-12		Ntab0265830	PERK10	0.000267117
	Ntab0410940	ROC7	0.00231813		Ntab0871360		0.000147692		Ntab0154710	cbbX	1.18503e-12		Ntab0217720	CBF1	0.000270869
	Ntab0249670	AT1G52190	0.00233043		Ntab0142340		0.000147751		Ntab0538290	Eogt	1.19768e-12		Ntab0240190	WSD1	0.000274183
	Ntab0899340		0.00236784		Ntab0338370	PSAO	0.000150831		Ntab0046000	ERF8	1.2595e-12		Ntab0399180		0.00027732
	Ntab0615260		0.0023729		Ntab0134080		0.000152129		Ntab0039880		1.26357e-12		Ntab0107200		0.000287255
	Ntab0838440	RALFL27	0.00240469		Ntab0820630		0.000153175		Ntab0379230	AT1G56130	1.27506e-12		Ntab0945170	ASPG1	0.000289383
	Ntab0938340		0.00241889		Ntab0053100	PEN3	0.000154706		Ntab0339610		1.29109e-12		Ntab0847240	CER9	0.000292208
	Ntab0259670	HSP70	0.00241903		Ntab0510450	RHM1	0.000163463		Ntab0849560		1.31715e-12		Ntab0624600	PWD	0.000296912
	Ntab0162210		0.0024358		Ntab0869730	AT5G39890	0.000168061		Ntab0664440	YLMG2	1.32687e-12		Ntab0643920	DDF1	0.000297493
	Ntab0572780		0.00244279		Ntab0122570		0.000170301		Ntab0669970	TBC1D15	1.3278e-12		Ntab0747650		0.000298286
	Ntab0419920	HSFB3	0.002513		Ntab0170410	LOC100244426	0.000175283		Ntab0274920	AT1G72200	1.39486e-12		Ntab0885520		0.000300837
	Ntab0238930	HYP1	0.00251444		Ntab0509110	GSL05	0.000175343		Ntab0468190	AT5G40000	1.42169e-12		Ntab0795970	FMO1	0.000301694
	Ntab0728550	AT3G02360	0.00251875		Ntab0416170	WRKY22	0.000177226		Ntab0387810	CIPK1	1.44149e-12		Ntab0497710	RVE1	0.000309445
	Ntab0813000	ATHSP22.0	0.00252234		Ntab0476030	CYP707A1	0.00018515		Ntab0000430		1.44939e-12		Ntab0445470		0.000309565
	Ntab0208490	SPBC2A9.03	0.00252353		Ntab0946920		0.000190479		Ntab0755950	NF-YA7	1.45231e-12		Ntab0539060	Bovatus_RS14930	0.000310637
	Ntab0297690		0.00252515		Ntab0611520	RPM1	0.000194084		Ntab0700700	PIP2B	1.49184e-12		Ntab0294220		0.000311674
	Ntab0644620		0.00254351		Ntab0538290	Eogt	0.000196504		Ntab0152640	AT1G64510	1.53598e-12		Ntab0146810	CNGC18	0.000313012
	Ntab0849880		0.00254813		Ntab0390110	IAR3	0.000198592		Ntab0554650		1.62695e-12		Ntab0836070		0.000314037
	Ntab0498760	THADA	0.00255419		Ntab0740990		0.00019879		Ntab0088560		1.63366e-12		Ntab0352770	AT4G37850	0.000318558
	Ntab0446090	LOC107870211	0.00255708		Ntab0399140	TPS3	0.000199976		Ntab0347310		1.64229e-12		Ntab0155740		0.000318627
	Ntab0804530	MAN7	0.00260651		Ntab0051860	AT3G47570	0.000204927		Ntab0234620	SLAH3	1.6658e-12		Ntab0540720	ASPG1	0.000319443
	Ntab0262890		0.00263071		Ntab0855510	AT2G36970	0.00020739		Ntab0786910	AT4G18380	1.68272e-12		Ntab0463860		0.000321592
	Ntab0844620	NT5C2	0.00263144		Ntab0468390	AT5G39890	0.000211264		Ntab0708300	RVE8	1.69576e-12		Ntab0051220	CYP96A15	0.000323155
	Ntab0932070	43556	0.00263737		Ntab0254450	LOC4347674	0.000214656		Ntab0957840	SVL1	1.76721e-12		Ntab0148680		0.000330446
	Ntab0091200	CYP707A4	0.00264456		Ntab0261990		0.000214976		Ntab0712330		1.76975e-12		Ntab0946490		0.000331613
	Ntab0069760	AT1G67000	0.00267258		Ntab0629370		0.000215479		Ntab0886790	LOC100787768	1.78182e-12		Ntab0744630	ZRANB2	0.000337348
	Ntab0165100		0.00270746		Ntab0953790	erd-2	0.000215836		Ntab0700680	PIP2A	1.83665e-12		Ntab0089040	slmo	0.000340397
	Ntab0664060		0.0027559		Ntab0504660	AT5G41670	0.00021685		Ntab0067530	AT5G08350	1.83923e-12		Ntab0286470	PAO1	0.000341183
	Ntab0772910	Hsp89.1	0.00276784		Ntab0599480		0.000220989		Ntab0782480		1.85943e-12		Ntab0237620		0.000347426
	Ntab0794140	MAF1	0.00277339		Ntab0442550	ERF5	0.000221303		Ntab0809120	ITN1	1.91287e-12		Ntab0527520		0.000347725
	Ntab0147170	GPRI1	0.00277679		Ntab0553520	DHS2	0.000224224		Ntab0016730	CAB-10A	1.91661e-12		Ntab0495230	GAUT13	0.000349631
	Ntab0305460	LOC107811318	0.00279526		Ntab0524080		0.000224596		Ntab0292680	GUN5	1.97084e-12		Ntab0108030	AT1G11410	0.000351477
	Ntab0118360	LOC4339106	0.00282928		Ntab0667640		0.000224851		Ntab0681400		1.976e-12		Ntab0761460		0.000352741
	Ntab0746090	PME1	0.00283765		Ntab0218220	LTI65	0.000227272		Ntab0834510	gpsn2	1.98737e-12		Ntab0763050		0.000357032
	Ntab0021430		0.00284637		Ntab0670930		0.000233562		Ntab0461760	pip2e	2.0123e-12		Ntab0819050	GATL10	0.000361209
	Ntab0740310		0.00284876		Ntab0017510		0.000235654		Ntab0153450		2.03735e-12		Ntab0575720	abhd17c	0.000362009
	Ntab0912550	BLH1	0.00287712		Ntab0584440	AT5G24430	0.000236716		Ntab0849880		2.06016e-12		Ntab0820740	JAZ1	0.000363223
	Ntab0106780		0.00287967		Ntab0051930	RHM1	0.000237821		Ntab0172440	PIRL4	2.06031e-12		Ntab0692340	AT4G14450	0.000369613
	Ntab0112220		0.00288718		Ntab0759770	AT3G49720	0.000241217		Ntab0517850		2.10757e-12		Ntab0750780	KUP11	0.000370156
	Ntab0187870	LOC4333017	0.0029491		Ntab0320220	AT3G23940	0.000253224		Ntab0799270	PUB23	2.13898e-12		Ntab0495280	UGD3	0.000371726
	Ntab0644690	Lypla2	0.00295396		Ntab0514040		0.000256354		Ntab0442330	CLH1	2.20291e-12		Ntab0186940	TMEM45B	0.000373794
	Ntab0115630		0.00300616		Ntab0802490		0.000257222		Ntab0420750		2.286e-12		Ntab0344810		0.000374207
	Ntab0019050	AT2G26690	0.00303414		Ntab0688580	AT1G64760	0.000258015		Ntab0019050	AT2G26690	2.31914e-12		Ntab0267920	AT5G65380	0.00037603
	Ntab0808240		0.0030555		Ntab0395560	LOC4343521	0.000260479		Ntab0594330	LOC107807254	2.34681e-12		Ntab0433650	ASPG1	0.000377769
	Ntab0039380	GRX480	0.00308621		Ntab0116210	HAE	0.000260615		Ntab0028270	SOG1	2.3574e-12		Ntab0309160	abhd17c	0.000380401
	Ntab0079560	RALFL27	0.00313599		Ntab0319370	LBD41	0.00026176		Ntab0725900	GH9C2	2.43986e-12		Ntab0122200	AT1G64760	0.000381964
	Ntab0724680		0.00316537		Ntab0285010		0.000262668		Ntab0136900	AAE3	2.4812e-12		Ntab0006560	AT1G74320	0.0003908
	Ntab0565080	AT2G16365	0.00320702		Ntab0201720	LOC11407085	0.000264588		Ntab0026840	FP6	2.50127e-12		Ntab0829800	AT1G52190	0.000391452
	Ntab0112540	LOC107822189	0.00322485		Ntab0542630	CPK1	0.000267924		Ntab0141180		2.50546e-12		Ntab0402780		0.000402578
	Ntab0719570		0.00323322		Ntab0087480	LBD41	0.000269292		Ntab0481140	XTH9	2.55221e-12		Ntab0894600	PERK10	0.000406122
	Ntab0973160	LOC4325107	0.00324677		Ntab0860830	TPS3	0.000271672		Ntab0942310	LOC107764358	2.58482e-12		Ntab0375790	SPAC24B11.05	0.000406684
	Ntab0143400	AT4G37530	0.00329391		Ntab0680950	AT3G50280	0.000273989		Ntab0002540	GSTU10	2.78163e-12		Ntab0534890	JAZ6	0.000407168
	Ntab0917320		0.00330192		Ntab0951240		0.00027483		Ntab0238110		2.81671e-12		Ntab0189700	BBX32	0.000407767
	Ntab0124510	XTH32	0.00331975		Ntab0748170		0.000277971		Ntab0125120	SHV3	2.82562e-12		Ntab0983830	CDF2	0.000415218
	Ntab0131400		0.00332023		Ntab0363610	FBS2	0.000283474		Ntab0171810	ITN1	2.82723e-12		Ntab0199830	WRKY41	0.000416894
	Ntab0309120	BT1	0.00332937		Ntab0482120		0.000285235		Ntab0135190	HB-2	2.8392e-12		Ntab0526850		0.000417709
	Ntab0296680	GLIP1	0.00333396		Ntab0297690		0.000286288		Ntab0391890	SAUR20	2.8418e-12		Ntab0763040		0.000420073
	Ntab0034040	SS4	0.00335238		Ntab0364230	PFP-ALPHA	0.000290093		Ntab0836070		2.93263e-12		Ntab0471500		0.000428393
	Ntab0434960		0.00337485		Ntab0858600	SRO5	0.00029498		Ntab0401190		2.95722e-12		Ntab0136830	CBF2	0.000433249
	Ntab0709580	SS4	0.0033769		Ntab0048420		0.000300605		Ntab0829000		3.07983e-12		Ntab0094600	AT3G57810	0.000434425
	Ntab0789420	AT4G18030	0.00340263		Ntab0785160	POTLX-3	0.000300964		Ntab0742800	CSLD3	3.1909e-12		Ntab0766760	LOC4341520	0.000435013
	Ntab0068860	LOC4323974	0.00344673		Ntab0924120	ERF-1	0.000301995		Ntab0094600	AT3G57810	3.21344e-12		Ntab0044300		0.000437144
	Ntab0540720	ASPG1	0.00345327		Ntab0679120		0.000306042		Ntab0621760	SR1	3.60411e-12		Ntab0168840	GolS1	0.000450795
	Ntab0527320	NtADC	0.00346304		Ntab0866990	cpHsc70-1	0.000307018		Ntab0261320	LOC102577613	3.62574e-12		Ntab0176200	AT1G55290	0.000451625
	Ntab0564770		0.00346949		Ntab0351620	AT4G26220	0.000309348		Ntab0755640	AT3G63540	3.6271e-12		Ntab0248900	LOC107277351	0.000458365
	Ntab0364540	AT1G53350	0.00357277		Ntab0131090	STY46	0.000309809		Ntab0741150	CSLA02	3.64105e-12		Ntab0326610	SPBC3E7.09	0.000459261
	Ntab0560610	MFSD5	0.00359599		Ntab0477350	EXO70A1	0.000309881		Ntab0554550	LOC4335223	3.7255e-12		Ntab0468070	AT3G63240	0.000462213
	Ntab0697080	AT1G18170	0.00361643		Ntab0112710	LOC100787768	0.000310002		Ntab0198670	GH9C2	3.84089e-12		Ntab0381730	SMT2	0.000463085
	Ntab0543860		0.00363984		Ntab0502280	Mib1	0.000321927		Ntab0289500		3.841e-12		Ntab0439190		0.000463812
	Ntab0364490	AT1G53350	0.00370198		Ntab0514110	AT5G24430	0.000324138		Ntab0173460	CAB-10A	3.91793e-12		Ntab0235630		0.000463886
	Ntab0847490	LOC4332052	0.00370835		Ntab0744750		0.000324453		Ntab0201790	AT3G50280	4.03136e-12		Ntab0107800	LOC8267421	0.000466394
	Ntab0504430	AT4G18030	0.00373029		Ntab0128280	LBD41	0.000326016		Ntab0121410	LOC107948867	4.03481e-12		Ntab0681770		0.000469969
	Ntab0744840		0.00375237		Ntab0781550	L728	0.000327261		Ntab0176200	AT1G55290	4.41704e-12		Ntab0706370		0.000479985
	Ntab0333780	PUP3	0.00380522		Ntab0641200	LEA5	0.000330548		Ntab0463670		4.52506e-12		Ntab0468020	GATL10	0.000481163
	Ntab0514040		0.00382509		Ntab0119920		0.000337548		Ntab0788000	CSLD3	4.70738e-12		Ntab0539520		0.000484839
	Ntab0070440		0.00384156		Ntab0052020		0.000337881		Ntab0838440	RALFL27	4.79484e-12		Ntab0957170	XTH15	0.000488604
	Ntab0156160	AT5G16990	0.00385033		Ntab0279820		0.000340833		Ntab0505600		4.82336e-12		Ntab0438880	YLS9	0.000490615
	Ntab0671000		0.00386433		Ntab0477380	EXO70A1	0.000340892		Ntab0807050	LOC4332712	4.89556e-12		Ntab0600930		0.000495017
	Ntab0953790	erd-2	0.0038659		Ntab0910870	rsc5	0.000346006		Ntab0110920		4.95929e-12		Ntab0988370	TPS31	0.00049772
	Ntab0272900	STH	0.00388322		Ntab0634380	AT2G46690	0.000346212		Ntab0440780	LOC107773232	5.0785e-12		Ntab0748380	GPAT4	0.000499313
	Ntab0337660		0.00395251		Ntab0852260	EXO70A1	0.000351555		Ntab0283780		5.13642e-12		Ntab0243460	ZAT11	0.000499817
	Ntab0044480		0.00398944		Ntab0662200	AT4G02900	0.00035353		Ntab0136520	GUN5	5.14166e-12		Ntab0911140		0.000501891
	Ntab0049910	PHL1	0.00401332		Ntab0830340	HCF107	0.000354808		Ntab0454600	AT1G20640	5.21303e-12		Ntab0438890	YLS9	0.00050324
	Ntab0717400		0.00404208		Ntab0767440	RPM1	0.000357147		Ntab0565080	AT2G16365	5.41531e-12		Ntab0372300	ZAT11	0.000504953
	Ntab0279620	LOC4330328	0.0040593		Ntab0852080	trpt1	0.000358585		Ntab0216730	LOC4335222	5.43623e-12		Ntab0939180	AGD2	0.000507314
	Ntab0475450		0.00406061		Ntab0001960		0.000358892		Ntab0903010		5.55494e-12		Ntab0870520		0.000507978
	Ntab0941830	UGT73D1	0.00411483		Ntab0052460	AGL20	0.000360966		Ntab0440820		5.57107e-12		Ntab0498670		0.000509414
	Ntab0104470	LOG3	0.00411828		Ntab0790930	J8	0.000363586		Ntab0748200	GRX480	5.61301e-12		Ntab0612160	HY5	0.000512285
	Ntab0594130	AT2G26690	0.00414939		Ntab0962140	FLA7	0.000366439		Ntab0417130	AT1G55290	5.61987e-12		Ntab0031030		0.000515503
	Ntab0558560	DOGT1	0.0041716		Ntab0671470	LOC107281022	0.00036777		Ntab0390410	ARR3	5.97467e-12		Ntab0028270	SOG1	0.000517132
	Ntab0798590		0.00420664		Ntab0540440	AT2G36780	0.000369564		Ntab0485100		6.02225e-12		Ntab0562640	KUP11	0.00052068
	Ntab0016310	GLIP2	0.00423665		Ntab0147470		0.000370102		Ntab0187870	LOC4333017	6.10706e-12		Ntab0841070		0.000521688
	Ntab0849560		0.00425271		Ntab0808830		0.000376493		Ntab0952000	LOC107796336	6.58556e-12		Ntab0727980	HB-7	0.000522682
	Ntab0156150	AER	0.0042777		Ntab0039410		0.000378158		Ntab0419680		6.89557e-12		Ntab0130660	Bovatus_RS14930	0.000525103
	Ntab0128590	AT1G52190	0.00434257		Ntab0945170	ASPG1	0.000378526		Ntab0402780		7.14835e-12		Ntab0790660	SHV2	0.000532552
	Ntab0501810	AT5G18840	0.00435911		Ntab0764410		0.000386217		Ntab0039380	GRX480	7.24116e-12		Ntab0432370		0.000533591
	Ntab0692420		0.00436682		Ntab0290380		0.000400187		Ntab0449330		7.34486e-12		Ntab0386760	AT1G20640	0.000538873
	Ntab0668770		0.00438746		Ntab0179080	LOC107792739	0.000400811		Ntab0667730		7.59288e-12		Ntab0647240		0.00053889
	Ntab0566990	AT4G18030	0.00441222		Ntab0119620	L728	0.000401982		Ntab0582560		7.64852e-12		Ntab0515620	AT5G38710	0.000538941
	Ntab0109610	PGR5	0.00442954		Ntab0064170	LOC4343521	0.000406912		Ntab0587340	spc25	7.73882e-12		Ntab0400730		0.000551687
	Ntab0592950	EIN4	0.004443		Ntab0324500	AT2G16890	0.000408915		Ntab0308540	AT5G63380	7.80791e-12		Ntab0399440	GPAT4	0.000552986
	Ntab0284500		0.00465717		Ntab0335720	MIOX1	0.000413953		Ntab0766250	CYP707A4	7.94059e-12		Ntab0216910	COBL7	0.000557392
	Ntab0052020		0.00469026		Ntab0066250		0.00041474		Ntab0367980	LOC102597498	8.08532e-12		Ntab0478030	TS	0.000557975
	Ntab0822610	AT5G45670	0.00471239		Ntab0077610	LOC11407085	0.000415637		Ntab0283590	PERK12	8.27809e-12		Ntab0015970	BCS1	0.000558496
	Ntab0260440		0.00481276		Ntab0777000	sec61a	0.000420501		Ntab0440770	LOC107764358	8.55359e-12		Ntab0791590	GAUT13	0.000560606
	Ntab0228160	AT3G19950	0.0048756		Ntab0288800	AT1G02810	0.000421213		Ntab0187630		8.79195e-12		Ntab0273020	AGD2	0.000560812
	Ntab0709100		0.00496763		Ntab0359050		0.000423815		Ntab0550960		9.57847e-12		Ntab0531930	CYP707A1	0.00056124
	Ntab0014520	FRO6	0.00500942		Ntab0764070	BGAL8	0.000427485		Ntab0942280	Cab-3C	9.91111e-12		Ntab0602460		0.000567273
	Ntab0970440		0.0050193		Ntab0063970		0.000428679		Ntab0606560		1.03345e-11		Ntab0710720		0.000571245
	Ntab0863750	LOC4342614	0.00502899		Ntab0644620		0.000434225		Ntab0683700	SPAC869.01	1.03838e-11		Ntab0745380	LOC18770577	0.000573024
	Ntab0461760	pip2e	0.00506752		Ntab0122200	AT1G64760	0.000434533		Ntab0512400		1.04033e-11		Ntab0965840	CYP98A3	0.000576579
	Ntab0095630	GBSS	0.00508616		Ntab0980220	ILL2	0.000435825		Ntab0097520	PP2-B15	1.08134e-11		Ntab0284030	GPAT4	0.000578484
	Ntab0495340		0.00512976		Ntab0305540	SRC2	0.000440858		Ntab0216570	PETE	1.09244e-11		Ntab0975520	PSRP3/1	0.000586372
	Ntab0801080	AT2G16365	0.00513585		Ntab0093040		0.000443834		Ntab0646480	DELTA-TIP	1.20219e-11		Ntab0845540	BBX15	0.000589712
	Ntab0092080	AT2G41710	0.00518808		Ntab0049910	PHL1	0.000446049		Ntab0776850	BCS1	1.26742e-11		Ntab0671250		0.000590664
	Ntab0389890		0.00520073		Ntab0442950	cpHsc70-2	0.000447736		Ntab0942380	LOC107773232	1.30077e-11		Ntab0678810		0.000593275
	Ntab0569880	LOC100787768	0.00521798		Ntab0075370	NRT1:2	0.000449037		Ntab0501000		1.33783e-11		Ntab0455900	EDA39	0.000594631
	Ntab0764410		0.0052779		Ntab0822030	ARP1	0.000451738		Ntab0543370	ANNAT4	1.35074e-11		Ntab0851330	CYP98A3	0.000596839
	Ntab0852260	EXO70A1	0.0052846		Ntab0224990	LOC9272591	0.000452418		Ntab0868450	AT1G64510	1.35829e-11		Ntab0750740		0.000597713
	Ntab0253190		0.00531863		Ntab0441930	NRT1:2	0.000454123		Ntab0909260		1.36986e-11		Ntab0416890	DREB1A	0.000598168
	Ntab0519930		0.00536653		Ntab0906470	POTLX-3	0.000454741		Ntab0312200		1.37902e-11		Ntab0577580	WRKY40	0.000603676
	Ntab0154180	BOR4	0.0053727		Ntab0748590	FRO2	0.000459959		Ntab0241120	LNG2	1.38459e-11		Ntab0847490	LOC4332052	0.000605869
	Ntab0471020		0.00537664		Ntab0184270		0.000474036		Ntab0065440		1.40561e-11		Ntab0143660	MUR4	0.000606786
	Ntab0705700		0.00542536		Ntab0240090	HB-2	0.000478582		Ntab0730300		1.45226e-11		Ntab0942340	LOC107764358	0.00061363
	Ntab0035030	MYB86	0.00542689		Ntab0118360	LOC4339106	0.000486477		Ntab0353080	LOC102577613	1.46064e-11		Ntab0807260	LONRF1	0.000618696
	Ntab0128400		0.0054515		Ntab0170350		0.000486965		Ntab0558140	EPR1	1.49585e-11		Ntab0392800	RRTF1	0.000618741
	Ntab0370520	AT5G19830	0.00547981		Ntab0281380		0.000490718		Ntab0757980		1.57869e-11		Ntab0788000	CSLD3	0.000621935
	Ntab0358260	PGR5	0.00549814		Ntab0633330	TPS11	0.000508568		Ntab0461950	AT2G37130	1.57911e-11		Ntab0195750	JAZ1	0.000625085
	Ntab0421850	AT5G60370	0.00551997		Ntab0333540		0.000509829		Ntab0253110	LOC4326566	1.61532e-11		Ntab0693410	PSRP3/1	0.000626701
	Ntab0179410		0.00553193		Ntab0771990		0.000510184		Ntab0131380	ANK1	1.64435e-11		Ntab0639660	AT3G13600	0.000628599
	Ntab0459540	GGR	0.0055555		Ntab0922300		0.000522231		Ntab0362200		1.70203e-11		Ntab0246620	Rnf167	0.000631724
	Ntab0307430	GTR2	0.00556539		Ntab0949710		0.000526911		Ntab0185170	SLD2	1.84138e-11		Ntab0749730	BRG3	0.000631761
	Ntab0076560		0.00560548		Ntab0012640		0.000530791		Ntab0386210	CNGC1	1.84633e-11		Ntab0347180	Kpna5	0.000635632
	Ntab0010430		0.00569443		Ntab0647820	ARP1	0.000537954		Ntab0956220	ACS1	1.85901e-11		Ntab0424600	JAZ6	0.000639221
	Ntab0279740		0.00569825		Ntab0806020	GATL3	0.000542306		Ntab0229420	LOC102597498	1.92777e-11		Ntab0292840	AT1G11340	0.000639949
	Ntab0744750		0.00574471		Ntab0520710	LOC107830910	0.000556049		Ntab0697740		1.93793e-11		Ntab0893350		0.000640081
	Ntab0131460	HSP17.9-D	0.00579291		Ntab0897390	trpt1	0.000557068		Ntab0262580	LOC4327497	1.98483e-11		Ntab0274670		0.000648207
	Ntab0167820		0.00584148		Ntab0763190		0.000558302		Ntab0352360	AT5G22620	2.0162e-11		Ntab0517790	mhkB	0.000659674
	Ntab0182030	LOC4336407	0.00589896		Ntab0624360	FBS2	0.00056827		Ntab0351470	MIOX2	2.02873e-11		Ntab0187880	AT1G78280	0.000659698
	Ntab0768310	AT5G45670	0.00591802		Ntab0727470	CCR1	0.000577806		Ntab0285950	GFPT2	2.05554e-11		Ntab0741640	ctps	0.00066258
	Ntab0099380	AT1G15670	0.0060137		Ntab0364350	AT4G12050	0.000589045		Ntab0876810		2.08266e-11		Ntab0249970		0.000668686
	Ntab0016770	LOC107803841	0.0060292		Ntab0738070	AT5G47980	0.000589849		Ntab0952070	AT4G06744	2.08514e-11		Ntab0284350		0.000669479
	Ntab0112310		0.00604124		Ntab0953280	F37H8.5	0.000594983		Ntab0502870	AT5G39670	2.15428e-11		Ntab0490290		0.000672867
	Ntab0887150	MIOX4	0.00606271		Ntab0751620	EPHX2	0.000613625		Ntab0744880	AT2G01680	2.16049e-11		Ntab0172520	YBR287W	0.00067333
	Ntab0151170	FBS1	0.00609833		Ntab0365050	PTP1	0.000622791		Ntab0724580	AT2G40460	2.45838e-11		Ntab0802910		0.000677467
	Ntab0773790	GBSS	0.00612384		Ntab0482600		0.000628777		Ntab0942290		2.50171e-11		Ntab0535480	TPS9	0.000679658
	Ntab0227170	LOC107799202	0.00614605		Ntab0514270	YSL3	0.000633758		Ntab0680310	AVT1	2.8678e-11		Ntab0890590		0.000680937
	Ntab0230080	AT1G14780	0.00614774		Ntab0857180	NP3	0.000635373		Ntab0856800	TS	2.95518e-11		Ntab0443920		0.000683093
	Ntab0366470	AT3G12930	0.00615248		Ntab0051980	sec61a	0.000637821		Ntab0942330	LOC107764358	3.09545e-11		Ntab0269230	DDB_G0278631	0.000685103
	Ntab0477350	EXO70A1	0.00615266		Ntab0925580	AT4G02900	0.000641093		Ntab0983930	EXPA1	3.11712e-11		Ntab0634450	SPBC3E7.09	0.000685252
	Ntab0461750	PIP2A	0.00623418		Ntab0263350		0.000645098		Ntab0130480	GATA9	3.20812e-11		Ntab0298970		0.000686071
	Ntab0656110	AT1G53540	0.00624275		Ntab0580730	DDB2	0.000669799		Ntab0308360		3.22418e-11		Ntab0170460	XTR6	0.00068915
	Ntab0029230	AT2G28200	0.00628383		Ntab0327960	ACS3	0.000675804		Ntab0173490	CAB-10A	3.2276e-11		Ntab0089110	PUB4	0.000689156
	Ntab0604300	LOC4342614	0.00628895		Ntab0961140	PLC2	0.000684064		Ntab0504010	GAE6	3.24756e-11		Ntab0332460	AT4G37850	0.000689254
	Ntab0512000		0.00631141		Ntab0097530	PP2-B13	0.000684843		Ntab0058490	PnsB5	3.29586e-11		Ntab0179080	LOC107792739	0.000695742
	Ntab0401300		0.00637239		Ntab0117670	TEM1	0.000693924		Ntab0440050		3.50942e-11		Ntab0671320		0.000697037
	Ntab0442330	CLH1	0.00662576		Ntab0131460	HSP17.9-D	0.00070899		Ntab0109320	AT3G25290	3.60512e-11		Ntab0508430	AT1G78280	0.000700036
	Ntab0556020	XIC	0.00666843		Ntab0057440	SRO5	0.000712809		Ntab0777000	sec61a	3.61967e-11		Ntab0651970	ARA12	0.000707408
	Ntab0477380	EXO70A1	0.00668711		Ntab0220530		0.000724526		Ntab0086890	CGA1	3.62519e-11		Ntab0742800	CSLD3	0.000709869
	Ntab0579660	COL9	0.00675367		Ntab0060790	AT3G49720	0.000732738		Ntab0100450	PnsB5	3.68897e-11		Ntab0229440	TT7	0.000711578
	Ntab0938040	SS4	0.00678787		Ntab0465270	DDB2	0.000735822		Ntab0360220		3.87529e-11		Ntab0222810		0.000713616
	Ntab0123970	SPBC1703.11	0.00680316		Ntab0949700		0.000742565		Ntab0067620	AT1G27480	3.94299e-11		Ntab0428500		0.000715641
	Ntab0126000		0.00682911		Ntab0330690		0.000743221		Ntab0773020		4.07337e-11		Ntab0735230		0.000718394
	Ntab0052000	alg2	0.00688263		Ntab0869330	AT3G28610	0.000746965		Ntab0912770	WRKY41	4.07667e-11		Ntab0731960	Rnf167	0.0007257
	Ntab0465650	YLS9	0.00690743		Ntab0527680		0.000752435		Ntab0455350		4.08727e-11		Ntab0569710	YLS9	0.000727104
	Ntab0791860	HYP1	0.00695894		Ntab0137320	LOC107814850	0.000752581		Ntab0319460	LOC104210868	4.13783e-11		Ntab0980800	ABCG22	0.000727805
	Ntab0289210	TPK2	0.00696345		Ntab0929030		0.000762963		Ntab0964280		4.14434e-11		Ntab0855410	LOC107763446	0.000730236
	Ntab0869450	EDR2	0.00700658		Ntab0782720	WRKY6	0.00077783		Ntab0697510		4.29506e-11		Ntab0218740	DTX35	0.000730275
	Ntab0134080		0.0070507		Ntab0401440	AT1G55290	0.000784537		Ntab0888300	XXT3	4.40628e-11		Ntab0828620	CCR4	0.000737121
	Ntab0286470	PAO1	0.00705322		Ntab0294870		0.000788868		Ntab0976800	AT1G47480	4.44816e-11		Ntab0675660	ACS3	0.000739989
	Ntab0204190	AT3G12930	0.00705861		Ntab0424760	PLC2	0.000790477		Ntab0416880	AT5G52020	4.50051e-11		Ntab0781040	ER1	0.000753787
	Ntab0689500	LOC4337576	0.00705993		Ntab0499840		0.000792951		Ntab0349810		4.51414e-11		Ntab0856800	TS	0.000755507
	Ntab0494470		0.00707518		Ntab0038100		0.000811495		Ntab0440830	LOC107764358	4.68571e-11		Ntab0419810	PP2-B13	0.00075702
	Ntab0889700		0.0071645		Ntab0763180		0.0008216		Ntab0285830		4.69623e-11		Ntab0447640	AT3G52960	0.0007593
	Ntab0538290	Eogt	0.00716601		Ntab0957440	AT5G55050	0.000824292		Ntab0318180	AT4G30170	4.7205e-11		Ntab0688580	AT1G64760	0.000759493
	Ntab0709120	HSP18.2	0.00717118		Ntab0063240	ERD3	0.000843208		Ntab0440790	LOC107773232	4.7916e-11		Ntab0271220		0.000763708
	Ntab0934800		0.00720238		Ntab0113650		0.000855182		Ntab0235040		4.81891e-11		Ntab0397960	RRTF1	0.000766959
	Ntab0250950		0.00722563		Ntab0090310	BBX10	0.000869007		Ntab0369440		4.93871e-11		Ntab0427220		0.000767003
	Ntab0160580	FMO1	0.00724421		Ntab0359130	STZ	0.000878546		Ntab0893720	TBL16	5.11335e-11		Ntab0685480	CK1	0.000773992
	Ntab0202680	EIN4	0.00745225		Ntab0750160	NFD4	0.000878772		Ntab0153130	AT1G04910	5.13112e-11		Ntab0763430		0.000785336
	Ntab0173520	LOC107803841	0.00747123		Ntab0147510	CYP83B1	0.000884378		Ntab0401280	GFPT2	5.17857e-11		Ntab0537190	AT2G27500	0.000785434
	Ntab0586560	LOC102600045	0.00748782		Ntab0542470	RBK2	0.000896061		Ntab0664080	ANK1	5.22348e-11		Ntab0203630	LOC107796658	0.000793488
	Ntab0521940	BBX14	0.00750493		Ntab0244280	HCF107	0.000910816		Ntab0715760	KT2/3	5.25097e-11		Ntab0693910	GPAT6	0.000794369
	Ntab0896570	SPBC2A9.03	0.00754039		Ntab0821780		0.000914453		Ntab0830050	PLA2-ALPHA	5.37621e-11		Ntab0397850	AT1G49380	0.000798195
	Ntab0734150	BLH1	0.0076264		Ntab0618510	SFH12	0.000921108		Ntab0237210	Harbi1	5.39858e-11		Ntab0843700		0.000806757
	Ntab0510480		0.00767728		Ntab0387810	CIPK1	0.000922124		Ntab0668120	WRKY40	5.40957e-11		Ntab0682500		0.000814378
	Ntab0893350		0.00768988		Ntab0113820		0.000925365		Ntab0220080	MYB48	5.87329e-11		Ntab0643680	ddf2	0.000815851
	Ntab0442190	AT1G15670	0.00770866		Ntab0131400		0.000932749		Ntab0942360	LOC107773232	6.1995e-11		Ntab0602500		0.000817373
	Ntab0803060	DGK1	0.00780669		Ntab0082210	AT2G16250	0.000938491		Ntab0478520	AT1G72540	6.51386e-11		Ntab0198670	GH9C2	0.000833188
	Ntab0755480	FBH4	0.00780927		Ntab0264660		0.000938527		Ntab0061290	BZIP34	6.57076e-11		Ntab0943640	GUN4	0.000837319
	Ntab0134090		0.00786875		Ntab0821640		0.000941313		Ntab0189700	BBX32	6.5876e-11		Ntab0711000		0.000838886
	Ntab0483800	XTH32	0.00796017		Ntab0612920	algC	0.000947088		Ntab0508340		6.67553e-11		Ntab0477640	YLS9	0.00084239
	Ntab0232450	MIOX4	0.00797043		Ntab0529680	MTK	0.000959089		Ntab0775620	BGLU17	6.68557e-11		Ntab0392810	RRTF1	0.000843005
	Ntab0317340	CAJ1	0.00797564		Ntab0345640		0.000959805		Ntab0245440	NF-YA7	7.07169e-11		Ntab0570770	TPK2	0.000843967
	Ntab0603470	UGT73D1	0.00798849		Ntab0834440	CPK1	0.000965092		Ntab0218510		7.27638e-11		Ntab0416900	DREB1A	0.00085688
	Ntab0277370	PH_RS03130	0.00802148		Ntab0366480		0.000979678		Ntab0228190	CDF2	7.27867e-11		Ntab0767990	LOC4328814	0.00086841
	Ntab0740990		0.00802932		Ntab0262890		0.000986296		Ntab0468540	ABCB19	7.37879e-11		Ntab0136080	NP3	0.000870402
	Ntab0863020		0.00804849		Ntab0374950	SRO2	0.00099156		Ntab0700780	DDB_G0268948	7.41328e-11		Ntab0043000	ctps	0.000871141
	Ntab0136900	AAE3	0.00805978		Ntab0340860		0.00100228		Ntab0305540	SRC2	7.82664e-11		Ntab0595600		0.000874552
	Ntab0524080		0.00806607		Ntab0798530		0.00100753		Ntab0985190	LPR1	7.9095e-11		Ntab0932830		0.000882994
	Ntab0271560	BME3	0.00809436		Ntab0800290	WRKY6	0.0010232		Ntab0263610	LOC107781126	7.92927e-11		Ntab0932800	Dnajb13	0.000883971
	Ntab0541210		0.00816622		Ntab0727540	AT3G02910	0.00102579		Ntab0950370	ACA1	8.14439e-11		Ntab0639200	LOC4328814	0.000885057
	Ntab0073230	FTSH6	0.00826477		Ntab0453150	AT5G49700	0.00103184		Ntab0692340	AT4G14450	8.14928e-11		Ntab0228790	PnsL4	0.000887225
	Ntab0002070	AT5G62570	0.00830009		Ntab0678430	YDA	0.00103366		Ntab0555960	SGT	8.20125e-11		Ntab0933660		0.000888661
	Ntab0082400		0.00830184		Ntab0692420		0.00104198		Ntab0313950		8.46162e-11		Ntab0295850	BHLH92	0.00089133
	Ntab0507670		0.00834114		Ntab0781290	ACO3	0.00104629		Ntab0135790	WLIM1	8.47174e-11		Ntab0725900	GH9C2	0.000897441
	Ntab0948430	LOC107789681	0.00838875		Ntab0721250		0.00104698		Ntab0784870	RVE1	8.57319e-11		Ntab0288140	AT3G10910	0.000898881
	Ntab0358570	LOC100232954	0.00848307		Ntab0112540	LOC107822189	0.00104844		Ntab0386760	AT1G20640	8.57541e-11		Ntab0508470	EXL2	0.000899239
	Ntab0411630		0.00849072		Ntab0144860	EPHX2	0.00108879		Ntab0405460	AGF1	8.85834e-11		Ntab0442550	ERF5	0.00091352
	Ntab0852600	EIN4	0.00857302		Ntab0811500		0.00109195		Ntab0605730		8.86329e-11		Ntab0934800		0.000916335
	Ntab0931290	dnaJ	0.00865358		Ntab0932000		0.00109411		Ntab0590550	LOC101220615	9.02938e-11		Ntab0122620	WCRKC1	0.000936438
	Ntab0527820	HSP60-3A	0.00869		Ntab0723160	ELF4	0.00111752		Ntab0707140	BT1	9.40713e-11		Ntab0768440	LOC102598898	0.000940094
	Ntab0339610		0.00870579		Ntab0664060		0.00112294		Ntab0259200	DDB_G0268948	9.54925e-11		Ntab0376890		0.000940472
	Ntab0782520	43556	0.00872151		Ntab0047820	AHL22	0.00112719		Ntab0016740	CAB-10A	9.63605e-11		Ntab0423910		0.000947522
	Ntab0051860	AT3G47570	0.00875503		Ntab0100490	NdhN	0.00114606		Ntab0906060	BT2	9.74557e-11		Ntab0538710		0.000949678
	Ntab0213610	BBX8	0.00879319		Ntab0651870	LOC4339353	0.00116457		Ntab0250950		9.81298e-11		Ntab0078690		0.000963319
	Ntab0839710		0.00879479		Ntab0032280	RAV1	0.00119696		Ntab0496230		1.03368e-10		Ntab0912770	WRKY41	0.000973436
	Ntab0245440	NF-YA7	0.00883387		Ntab0035030	MYB86	0.00120684		Ntab0464570	AT3G21670	1.06507e-10		Ntab0898720	UNE10	0.00097504
	Ntab0450480		0.0088789		Ntab0113890		0.00120768		Ntab0548020	AT5G52020	1.06866e-10		Ntab0901900		0.000975746
	Ntab0018320	AT5G60370	0.00892957		Ntab0768060	CAD1	0.00121265		Ntab0495340		1.07833e-10		Ntab0063170	PGSIP8	0.000980369
	Ntab0746740		0.00894419		Ntab0863380	SAUR36	0.00121691		Ntab0869330	AT3G28610	1.08929e-10		Ntab0484390	LOC102598898	0.000981035
	Ntab0844200	CKX5	0.00898523		Ntab0057530	CaS	0.00124779		Ntab0942300	LOC107764358	1.10518e-10		Ntab0314410	LOC107763446	0.000994136
	Ntab0209610	AT2G46690	0.00912514		Ntab0246650	AT3G19950	0.00127853		Ntab0876610	LOC107819807	1.13308e-10		Ntab0612350	DRL1	0.000999798
	Ntab0763050		0.00921234		Ntab0337130	MEE11	0.00128044		Ntab0044480		1.13992e-10		Ntab0190290	DHFR-TS	0.00100283
	Ntab0010440		0.00928494		Ntab0633510		0.00128625		Ntab0888570	SNAP33	1.20476e-10		Ntab0529910	LOC4327497	0.00100468
	Ntab0250040	AT3G47570	0.00933541		Ntab0894810	RBK2	0.00128975		Ntab0383450	AT1G72540	1.25676e-10		Ntab0742150	AT3G11320	0.00101416
	Ntab0811610	BMY1	0.00944377		Ntab0059910		0.00130653		Ntab0747620		1.28231e-10		Ntab0748020	TCP4	0.00101631
	Ntab0867310	AT3G59040	0.00955703		Ntab0272330		0.00131982		Ntab0238440		1.29897e-10		Ntab0678970	DRL1	0.00102331
	Ntab0151200		0.00956779		Ntab0886260	NFD4	0.00133758		Ntab0932250		1.30158e-10		Ntab0776000	Fh5	0.00102635
	Ntab0600200	FBH4	0.00959126		Ntab0691310		0.00134044		Ntab0220890		1.31936e-10		Ntab0267430	ROPGEF7	0.00103101
	Ntab0669090		0.0096751		Ntab0970360		0.00134688		Ntab0929410	DELTA-TIP	1.34584e-10		Ntab0705700		0.00103168
	Ntab0563910	LOC4336407	0.00977042		Ntab0314200	ATAF2	0.00135305		Ntab0202330	AT1G04910	1.34779e-10		Ntab0031060	Dnajb13	0.00103214
	Ntab0802610	GAE1	0.00981642		Ntab0977900	PP2-B13	0.00136458		Ntab0123960	RABA1f	1.36455e-10		Ntab0479850		0.00103222
	Ntab0168880		0.0098872		Ntab0008920	ELF4	0.00137488		Ntab0175080	AT1G07870	1.4545e-10		Ntab0229020	SPAC5D6.04	0.00104728
	Ntab0154170	BOR4	0.00990077		Ntab0522110	AT2G23790	0.00137574		Ntab0747300	AT2G40460	1.49531e-10		Ntab0293510		0.00105775
	Ntab0985240	AT1G71020	0.00992662		Ntab0419680		0.00137771		Ntab0700760	DDB_G0268948	1.50886e-10		Ntab0171800		0.00106078
	Ntab0461950	AT2G37130	0.00999133		Ntab0378440	PMT6	0.00137827		Ntab0277560	CDF3	1.56912e-10		Ntab0980100		0.00106708
					Ntab0700700	PIP2B	0.00138259		Ntab0220520	LOC107781126	1.59201e-10		Ntab0557420	CML30	0.00106843
					Ntab0472540	TGA1	0.00138622		Ntab0823920		1.60992e-10		Ntab0460540		0.0010764
					Ntab0069760	AT1G67000	0.00140101		Ntab0048200	CST	1.62902e-10		Ntab0010790	WRKY41	0.00111588
					Ntab0352140	GAE1	0.00143054		Ntab0132580	SLAH3	1.64231e-10		Ntab0081790	AT2G01820	0.00112019
					Ntab0918570	CTR1	0.00144408		Ntab0429430		1.70774e-10		Ntab0012300	AT2G01820	0.00112273
					Ntab0761290		0.00144968		Ntab0610940	ABCB19	1.7086e-10		Ntab0679660		0.00112677
					Ntab0830810	PP2C5	0.00145121		Ntab0478030	TS	1.72374e-10		Ntab0939190	LOC4332563	0.00113199
					Ntab0732010	SPAP32A8.03c	0.00145982		Ntab0870120		1.74881e-10		Ntab0571330		0.00113317
					Ntab0557390		0.00148861		Ntab0747650		1.84124e-10		Ntab0766270	RRTF1	0.00113496
					Ntab0383780	SKL1	0.001494		Ntab0083140		1.87612e-10		Ntab0450250	SPA3	0.0011421
					Ntab0307580	LPR1	0.00149668		Ntab0911440	ARA12	1.89807e-10		Ntab0392970	AT1G49380	0.00114211
					Ntab0683850		0.00149742		Ntab0943830	INT1	1.90939e-10		Ntab0946310	CYP71B6	0.0011512
					Ntab0740290	HSP17.9-D	0.00150023		Ntab0293220	SEN1	2.01658e-10		Ntab0929230	AT3G11320	0.00115745
					Ntab0671000		0.00150962		Ntab0127270		2.01944e-10		Ntab0176840	SPAC24B11.05	0.00116219
					Ntab0561120	MEE32	0.00151712		Ntab0472640	LOC101220615	2.07971e-10		Ntab0946950		0.00116707
					Ntab0471020		0.0015481		Ntab0801080	AT2G16365	2.12542e-10		Ntab0019560	YLS2	0.00117649
					Ntab0265220		0.00160043		Ntab0112250		2.16767e-10		Ntab0274390		0.00117797
					Ntab0355220		0.00160268		Ntab0321980	EXL3	2.20084e-10		Ntab0274690		0.00117923
					Ntab0554550	LOC4335223	0.00160464		Ntab0358570	LOC100232954	2.27289e-10		Ntab0237210	Harbi1	0.00120791
					Ntab0705700		0.00162624		Ntab0600590	TAT7	2.33448e-10		Ntab0146820	AT5G14880	0.00123397
					Ntab0264880		0.00163929		Ntab0980070	PHT4;5	2.37211e-10		Ntab0800640	AT2G21100	0.00123586
					Ntab0675660	ACS3	0.00164338		Ntab0556620	UVR8	2.39321e-10		Ntab0372370	ZAT11	0.00123824
					Ntab0414760	DDB2	0.00164822		Ntab0521550		2.46582e-10		Ntab0065410	UMAMIT4	0.00123904
					Ntab0538090	LOC107814850	0.00166284		Ntab0885760	AT1G22490	2.52604e-10		Ntab0802490		0.00125357
					Ntab0657180		0.00166546		Ntab0385040		2.58219e-10		Ntab0207780	CYP707A1	0.00126311
					Ntab0204180		0.00167154		Ntab0552570	LOC4351211	2.58385e-10		Ntab0349110	BON1	0.00127094
					Ntab0804830	ZAR1	0.00167474		Ntab0427120	LNG2	2.60259e-10		Ntab0329770	BHLH92	0.00127426
					Ntab0495850	PUB23	0.00168504		Ntab0440800	LOC107764358	2.61913e-10		Ntab0777350	TPS9	0.00127537
					Ntab0051960		0.00168844		Ntab0633190	COL5	2.63355e-10		Ntab0774670	PGSIP7	0.00127835
					Ntab0200410	LOC104217398	0.00171117		Ntab0286470	PAO1	2.65719e-10		Ntab0048200	CST	0.00128125
					Ntab0484530	Rnf31	0.00171571		Ntab0141030		2.6761e-10		Ntab0621190		0.0012825
					Ntab0585090		0.00174857		Ntab0414090		2.81733e-10		Ntab0809080		0.00129187
					Ntab0788210	STP-1	0.00175181		Ntab0529910	LOC4327497	2.89449e-10		Ntab0262580	LOC4327497	0.00130709
					Ntab0821850	DGK5	0.00176264		Ntab0961060		2.91834e-10		Ntab0599310	LOC4325408	0.0013174
					Ntab0837700		0.00176583		Ntab0337940	pprA	2.94454e-10		Ntab0506540	LOC4325022	0.00131931
					Ntab0378940	DGK5	0.00178067		Ntab0436770	ATHB13	2.9799e-10		Ntab0824780	AT4G27700	0.00132615
					Ntab0949720		0.00180839		Ntab0842690	LOC107807254	3.03049e-10		Ntab0834310		0.00132793
					Ntab0644020	AGL20	0.00182334		Ntab0598020	AT1G30200	3.06002e-10		Ntab0346800		0.0013377
					Ntab0262340	MTK	0.00182455		Ntab0752560	INT1	3.0875e-10		Ntab0984280	NRT1.5	0.00134314
					Ntab0950370	ACA1	0.00182541		Ntab0605260	VFB1	3.28188e-10		Ntab0869500	AT3G63240	0.00134674
					Ntab0166210		0.00184515		Ntab0577580	WRKY40	3.32824e-10		Ntab0697510		0.00135801
					Ntab0612930		0.00187286		Ntab0624600	PWD	3.42332e-10		Ntab0211420	MES13	0.00136623
					Ntab0789450	TOM2A	0.00187735		Ntab0171590		3.62819e-10		Ntab0513210	4CL4	0.00136886
					Ntab0026820		0.00190007		Ntab0022990	LOC107796658	3.64459e-10		Ntab0336110	GATA9	0.00137076
					Ntab0738980	cPT1	0.00191592		Ntab0148530		3.69075e-10		Ntab0037590	AT5G66060	0.00138473
					Ntab0067550		0.00194703		Ntab0770170	MLO1	3.7668e-10		Ntab0654600	AT2G41820	0.00140256
					Ntab0656110	AT1G53540	0.00196306		Ntab0776600	TAT7	3.82305e-10		Ntab0364820		0.00141879
					Ntab0578270		0.00197178		Ntab0279500	AT4G22990	3.8454e-10		Ntab0158170	ATRER1A	0.00142846
					Ntab0849560		0.00199217		Ntab0510710		3.8466e-10		Ntab0920430	HB-1	0.00143625
					Ntab0635110		0.00199372		Ntab0276910		3.87921e-10		Ntab0179420		0.00143637
					Ntab0496530	JAZ1	0.00201664		Ntab0360770	FAD5	4.02809e-10		Ntab0816690	TPS32	0.00144025
					Ntab0114970		0.00206211		Ntab0965840	CYP98A3	4.03326e-10		Ntab0887590	JAZ1	0.00144166
					Ntab0174630	AT1G55290	0.00207709		Ntab0588920		4.115e-10		Ntab0079060		0.00144333
					Ntab0468190	AT5G40000	0.00209351		Ntab0888400	AT5G01610	4.24928e-10		Ntab0034100	FLS2	0.00146043
					Ntab0723190	ELF4	0.00210863		Ntab0443410	LOC107821645	4.72649e-10		Ntab0397950	RRTF1	0.0014691
					Ntab0782160	BGLU46	0.00211384		Ntab0196620	LOC107788852	4.93819e-10		Ntab0440790	LOC107773232	0.00147065
					Ntab0582680		0.00211765		Ntab0148260		5.07337e-10		Ntab0556620	UVR8	0.00147268
					Ntab0595180	LOC4336407	0.00214108		Ntab0772660	FLA2	5.17462e-10		Ntab0398140	TMEM45B	0.00151779
					Ntab0874890		0.00217147		Ntab0512370	DIN10	5.37591e-10		Ntab0942350	LOC107773232	0.00152867
					Ntab0273950	crs1	0.00218716		Ntab0171820		5.43125e-10		Ntab0119920		0.0015455
					Ntab0235630		0.00219461		Ntab0355370	LOC4349962	5.43574e-10		Ntab0189060	ARA12	0.00157473
					Ntab0216300		0.00220344		Ntab0035000	AT1G59740	5.51667e-10		Ntab0911440	ARA12	0.00157688
					Ntab0700680	PIP2A	0.00221717		Ntab0093040		5.64092e-10		Ntab0291910	WRKY41	0.00159279
					Ntab0869150	PMZ	0.00226379		Ntab0664470	ER	5.67917e-10		Ntab0113650		0.00161121
					Ntab0813000	ATHSP22.0	0.00229478		Ntab0819390	CYP38	5.75143e-10		Ntab0725810		0.00163474
					Ntab0256060	AT5G52020	0.00231321		Ntab0131820		5.78962e-10		Ntab0805190	BGAL3	0.00164381
					Ntab0028260	GATL3	0.00233655		Ntab0186130	DRT100	5.8217e-10		Ntab0841640	WAT1	0.00168559
					Ntab0198650	AT1G64380	0.00235987		Ntab0936780	BOR1	5.99758e-10		Ntab0485100		0.00168646
					Ntab0073230	FTSH6	0.00236276		Ntab0790970	WRKY40	6.02501e-10		Ntab0929540	AT1G52190	0.00170044
					Ntab0901900		0.00236522		Ntab0529680	MTK	6.1905e-10		Ntab0920510	DNAJB4	0.00171183
					Ntab0082400		0.00237813		Ntab0040400	ATSBT5.2	6.21327e-10		Ntab0254510		0.00172473
					Ntab0067570		0.00239445		Ntab0490030	COL5	6.37919e-10		Ntab0941540	ELC	0.00172862
					Ntab0529720		0.00239487		Ntab0215580	YLMG2	6.45164e-10		Ntab0100370	LYK5	0.00173117
					Ntab0416060		0.00243789		Ntab0929230	AT3G11320	6.51937e-10		Ntab0115740	GNC	0.00175029
					Ntab0669090		0.00245235		Ntab0134320		6.52133e-10		Ntab0584470	AT2G46690	0.00175774
					Ntab0308660	CYP94B3	0.00246834		Ntab0459540	GGR	6.70145e-10		Ntab0247230		0.00176282
					Ntab0093730		0.00247713		Ntab0116820	PHT4;5	6.77078e-10		Ntab0386300	AT1G01260	0.00176677
					Ntab0955250	TRXF1	0.00247964		Ntab0620310	BBX32	6.94705e-10		Ntab0248910	LOC107277351	0.0017672
					Ntab0057190	PUB19	0.00249182		Ntab0648600	RXW8	6.96063e-10		Ntab0229990	CMPG1	0.0017673
					Ntab0498050	CYP94C1	0.00249224		Ntab0135450		7.07846e-10		Ntab0234620	SLAH3	0.00176734
					Ntab0461170	LOC107916177	0.0025268		Ntab0008280		7.18357e-10		Ntab0332160	TGA1	0.0017824
					Ntab0210460	SRC2	0.0025343		Ntab0086530	EDA39	7.25221e-10		Ntab0131820		0.00179284
					Ntab0389990	POLL	0.00256439		Ntab0112220		7.3418e-10		Ntab0953080	AT2G30020	0.00180999
					Ntab0768300	AT1G29670	0.00260223		Ntab0976960	RRTF1	7.48824e-10		Ntab0942390	LOC107773232	0.00181312
					Ntab0847490	LOC4332052	0.00260271		Ntab0210460	SRC2	7.77029e-10		Ntab0356870		0.00182446
					Ntab0131410		0.00261292		Ntab0742150	AT3G11320	8.04713e-10		Ntab0761510		0.00182526
					Ntab0025200	LOC107807060	0.00261414		Ntab0851330	CYP98A3	8.13241e-10		Ntab0347280		0.00184589
					Ntab0843700		0.00261621		Ntab0149110	AT1G28590	8.30648e-10		Ntab0504100	LOC4326512	0.0018485
					Ntab0409890	AT5G49700	0.00262408		Ntab0315980		8.38516e-10		Ntab0621760	SR1	0.00184996
					Ntab0781730	LOC4336407	0.00264642		Ntab0605680		8.45913e-10		Ntab0162780	SAUL1	0.00185397
					Ntab0461750	PIP2A	0.00268038		Ntab0970690	Harbi1	8.53652e-10		Ntab0755480	FBH4	0.00185896
					Ntab0653850	NUDT20	0.00268199		Ntab0853940	AOC3	9.01199e-10		Ntab0557480	CML30	0.00186426
					Ntab0552570	LOC4351211	0.00270059		Ntab0923120		9.23644e-10		Ntab0819310	AT5G14880	0.00189154
					Ntab0327720	AT2G18980	0.00270972		Ntab0035940	LOC107796336	9.49436e-10		Ntab0385290		0.001894
					Ntab0595600		0.00271347		Ntab0809130		9.62102e-10		Ntab0116270		0.00191208
					Ntab0021430		0.00271982		Ntab0146680	CYP38	9.75388e-10		Ntab0172180		0.00191294
					Ntab0164470	WRKY45	0.00272816		Ntab0642150	YLS9	1.01236e-09		Ntab0506110	TOPP9	0.00191347
					Ntab0564770		0.00276841		Ntab0226780	BGLU44	1.04809e-09		Ntab0899570		0.00192977
					Ntab0909890	CYP94B3	0.00279088		Ntab0182030	LOC4336407	1.04985e-09		Ntab0209620	HB-7	0.00193467
					Ntab0709670	MAN6	0.00282806		Ntab0725960		1.05957e-09		Ntab0315540	LOC4328586	0.00195843
					Ntab0411460		0.00282879		Ntab0386050		1.10595e-09		Ntab0081630	NUDT8	0.00197059
					Ntab0434880	AT3G23940	0.00283258		Ntab0240010		1.12788e-09		Ntab0917800		0.00200939
					Ntab0778520	PKT3	0.00285002		Ntab0207970	CRY1	1.15393e-09		Ntab0788980	CT-BMY	0.00203651
					Ntab0025410		0.00285374		Ntab0818090	LHT1	1.15514e-09		Ntab0844080	WAT1	0.00204304
					Ntab0292740	AT1G11330	0.00293213		Ntab0180830	LOC107831322	1.17626e-09		Ntab0872770	CLT2	0.00204807
					Ntab0185910	JMJD5	0.00294968		Ntab0335670	AT3G21330	1.22145e-09		Ntab0976960	RRTF1	0.00204822
					Ntab0985250	AT1G66480	0.00295235		Ntab0235780	LOC107821645	1.23809e-09		Ntab0518670	PLA2A	0.00206418
					Ntab0255590	FIP37	0.00296063		Ntab0021870	BIM1	1.30298e-09		Ntab0978220	DNAJB6	0.0020659
					Ntab0514290	AT2G46620	0.00310738		Ntab0182130	BBX32	1.33243e-09		Ntab0041390	YLS9	0.00206977
					Ntab0068180	MEE11	0.00312526		Ntab0087310	LOC103871224	1.34441e-09		Ntab0088020	STP-1	0.00208219
					Ntab0209970	slc38a7	0.00313407		Ntab0354410	AT4G13710	1.36728e-09		Ntab0283650	BRG3	0.00208424
					Ntab0514130	AT2G46690	0.00314422		Ntab0879270	TPS1	1.37219e-09		Ntab0783870	LOC107809147	0.00212816
					Ntab0034200	PoyeCp187	0.00314784		Ntab0920680	AOC3	1.37319e-09		Ntab0366710	EMB2001	0.00213044
					Ntab0051970	GGH2	0.00317149		Ntab0558420		1.42142e-09		Ntab0703390	DNAJB4	0.00214225
					Ntab0758060		0.0031985		Ntab0375980	LOC107819807	1.43394e-09		Ntab0952000	LOC107796336	0.0021663
					Ntab0390800	rnf181	0.00320343		Ntab0052020		1.44255e-09		Ntab0372720		0.00217406
					Ntab0088950		0.00321065		Ntab0077560		1.46943e-09		Ntab0847730	LOG3	0.00217852
					Ntab0900380	Cpn60beta4	0.00321937		Ntab0715270	emb1473	1.47022e-09		Ntab0681140	AT3G47200	0.00217856
					Ntab0461760	pip2e	0.0032211		Ntab0169980		1.4902e-09		Ntab0938070	FLS2	0.00217904
					Ntab0663980	STZ	0.00323018		Ntab0262340	MTK	1.49162e-09		Ntab0949820		0.00219263
					Ntab0203500	SIP3	0.00324683		Ntab0622060	AT1G27480	1.51018e-09		Ntab0013960	CLT2	0.00220481
					Ntab0234690	LOC109146489	0.00333757		Ntab0232450	MIOX4	1.51804e-09		Ntab0543370	ANNAT4	0.00221095
					Ntab0209760	SAUL1	0.00333768		Ntab0399140	TPS3	1.6888e-09		Ntab0874890		0.00222651
					Ntab0195540	FTSH6	0.003358		Ntab0164760	CML38	1.70957e-09		Ntab0346270	BGAL8	0.00223141
					Ntab0837030	LOC4324135	0.00335808		Ntab0615250		1.73512e-09		Ntab0838110	ABCG22	0.00223352
					Ntab0736190		0.00336041		Ntab0151170	FBS1	1.77284e-09		Ntab0464570	AT3G21670	0.00223665
					Ntab0822830		0.00337485		Ntab0199530	cbbX	1.79548e-09		Ntab0100460	LYK5	0.00225315
					Ntab0451050		0.00340152		Ntab0225080		1.8463e-09		Ntab0890280		0.00227103
					Ntab0162780	SAUL1	0.00341475		Ntab0345560	GPT2	1.87138e-09		Ntab0689090	WCRKC1	0.00229332
					Ntab0693480	AT1G68570	0.00344187		Ntab0559190	SIB1	1.90145e-09		Ntab0373670	LOC107822189	0.00229395
					Ntab0841420	CKX5	0.00345222		Ntab0753850	EID1	1.95598e-09		Ntab0209760	SAUL1	0.00229931
					Ntab0725920	AT1G64380	0.0034657		Ntab0500460	SIP4	1.98776e-09		Ntab0058300	LOC8267421	0.00231459
					Ntab0298420		0.00348918		Ntab0131730		2.04633e-09		Ntab0348890	LOC102598898	0.00232361
					Ntab0758720		0.00350235		Ntab0980370		2.07187e-09		Ntab0392400		0.00232744
					Ntab0132860	LOC109146489	0.00353144		Ntab0075710	SIP4	2.08231e-09		Ntab0327960	ACS3	0.00233746
					Ntab0406680	PIP5K6	0.00354885		Ntab0768330	TPS1	2.16624e-09		Ntab0633530	PLA2A	0.00234249
					Ntab0948430	LOC107789681	0.00356899		Ntab0683850		2.25554e-09		Ntab0754670	BGAL3	0.00234344
					Ntab0563080	LOC107807060	0.00358563		Ntab0250400	RCP1	2.28545e-09		Ntab0551730	AT2G27310	0.00235245
					Ntab0647730	PIRL4	0.00359909		Ntab0623570	EDA39	2.30563e-09		Ntab0079110		0.00236876
					Ntab0022570	LOC107822189	0.00362118		Ntab0938570		2.31829e-09		Ntab0459630	LOC4326512	0.00238155
					Ntab0237580	PMI2	0.00366264		Ntab0126680	AT4G06744	2.4975e-09		Ntab0857410	LOC107785450	0.00239452
					Ntab0651490	LOC4333077	0.0036694		Ntab0445470		2.5058e-09		Ntab0051510	PDE337	0.0024074
					Ntab0431490	Eogt	0.00371531		Ntab0841420	CKX5	2.55388e-09		Ntab0247190		0.00240922
					Ntab0668150	KCS11	0.00372968		Ntab0356870		2.61518e-09		Ntab0829270	LOC4341520	0.00242552
					Ntab0982600	AT2G25430	0.00373531		Ntab0731960	Rnf167	2.64703e-09		Ntab0454600	AT1G20640	0.00242759
					Ntab0667100		0.0037366		Ntab0475450		2.64991e-09		Ntab0837700		0.00244136
					Ntab0927980		0.00375673		Ntab0596170	LOC4349962	2.65162e-09		Ntab0548000	DREB1A	0.00244462
					Ntab0799270	PUB23	0.00376932		Ntab0738070	AT5G47980	2.69837e-09		Ntab0813230		0.00244996
					Ntab0529690	MTK	0.00377603		Ntab0222810		2.76427e-09		Ntab0731370		0.00245165
					Ntab0804890		0.00379963		Ntab0822630	TPS1	2.80581e-09		Ntab0850360		0.00245672
					Ntab0875680	ACR11	0.00383333		Ntab0796220	LOC107766889	2.87922e-09		Ntab0805990	RAV1	0.00246445
					Ntab0026780		0.00384363		Ntab0887150	MIOX4	2.88452e-09		Ntab0820630		0.00247624
					Ntab0268270	AT5G42560	0.00386431		Ntab0745830	Glo1	2.91002e-09		Ntab0016770	LOC107803841	0.0025103
					Ntab0340030	LOC4334554	0.00386675		Ntab0424290	AT4G13710	2.92551e-09		Ntab0708090	LOG3	0.00251658
					Ntab0417200	MSS1	0.00388836		Ntab0074650	PPCK1	3.0446e-09		Ntab0508290	HB5	0.00252718
					Ntab0747700	AT1G06890	0.00391058		Ntab0168770	AT3G62270	3.11526e-09		Ntab0297440	ZAT11	0.00254483
					Ntab0428960	PLDBETA1	0.00393245		Ntab0554240		3.11947e-09		Ntab0970690	Harbi1	0.00256097
					Ntab0704920	TPK1	0.00398491		Ntab0297920	GPT2	3.15552e-09		Ntab0574640	LOC4326512	0.00257507
					Ntab0874060	JMJD5	0.00398751		Ntab0970540		3.18422e-09		Ntab0120100	LOC102577743	0.00262096
					Ntab0068860	LOC4323974	0.00398759		Ntab0438870	YLS9	3.43597e-09		Ntab0165010	AT3G26020	0.00264793
					Ntab0379030	AT4G28100	0.00401007		Ntab0330690		3.46984e-09		Ntab0754900	ZAR1	0.00264963
					Ntab0159250	KCS11	0.00405595		Ntab0241570	AT3G14890	3.54521e-09		Ntab0170010	SPT	0.0026906
					Ntab0381140	PUB19	0.00408256		Ntab0298950		3.58135e-09		Ntab0681010	CEJ1	0.0027245
					Ntab0067150	BMY3	0.00411759		Ntab0880120		3.59121e-09		Ntab0341910	ATRER1A	0.0027312
					Ntab0098860		0.0041217		Ntab0335860		3.63008e-09		Ntab0173520	LOC107803841	0.00273751
					Ntab0517650	AT3G04550	0.00413303		Ntab0087260		3.65254e-09		Ntab0496530	JAZ1	0.00276496
					Ntab0221120		0.00413423		Ntab0108630	AT5G57580	3.91316e-09		Ntab0945530	GNC	0.00278666
					Ntab0615880		0.00413762		Ntab0322910	U483_ANOGA	3.93216e-09		Ntab0099200	mhkB	0.0027891
					Ntab0164760	CML38	0.00414312		Ntab0349960	NAC090	4.18662e-09		Ntab0953020		0.00280501
					Ntab0163440	DRL1	0.00417607		Ntab0442550	ERF5	4.22495e-09		Ntab0836950	AT1G76070	0.00284558
					Ntab0797780		0.00433955		Ntab0101750	LOC4352559	4.3095e-09		Ntab0412350	AT1G04880	0.00289854
					Ntab0169760		0.00435112		Ntab0463660		4.33024e-09		Ntab0100990	IQD1	0.00290914
					Ntab0151740	PKT3	0.00435952		Ntab0268270	AT5G42560	4.34864e-09		Ntab0772020		0.00294824
					Ntab0342740	ERF4	0.00438053		Ntab0630560	CRR1	4.41381e-09		Ntab0668770		0.00295121
					Ntab0308640	CYP94B3	0.00438925		Ntab0722680		4.43217e-09		Ntab0248890	CML38	0.00295686
					Ntab0749230		0.0043913		Ntab0950080	NRT1:2	4.60028e-09		Ntab0886670	LOC102582131	0.00295767
					Ntab0406920		0.0044459		Ntab0085180	SIB1	4.62155e-09		Ntab0137270		0.00297392
					Ntab0602460		0.00446189		Ntab0537390	AT3G07010	4.70732e-09		Ntab0135930	LOC107789328	0.00300229
					Ntab0837810		0.00448242		Ntab0121450	LOC107761482	4.71902e-09		Ntab0367980	LOC102597498	0.00304828
					Ntab0482300		0.00449371		Ntab0199660	PSB27	4.81277e-09		Ntab0254530		0.00305849
					Ntab0573780		0.00455024		Ntab0095630	GBSS	4.81983e-09		Ntab0741390	PRCP	0.00308514
					Ntab0360900	WRKY40	0.00456223		Ntab0284350		5.00313e-09		Ntab0732340		0.00309238
					Ntab0688360		0.00457409		Ntab0223970	EXLA1	5.1721e-09		Ntab0170490	XTR6	0.00309473
					Ntab0112740	LOC100787768	0.00460575		Ntab0251660	AT5G57580	5.17538e-09		Ntab0203330	FRO7	0.00310238
					Ntab0407460	CYP94B3	0.00466569		Ntab0228260	EXPA1	5.27058e-09		Ntab0970450	AT3G20015	0.00311274
					Ntab0355230		0.00471068		Ntab0841900		5.27567e-09		Ntab0800600	AT1G65870	0.00311283
					Ntab0557880		0.00472941		Ntab0584180		5.44223e-09		Ntab0961140	PLC2	0.00313342
					Ntab0899570		0.00475592		Ntab0052870	NAC062	5.46202e-09		Ntab0440750	LOC107773232	0.00315192
					Ntab0844200	CKX5	0.00477508		Ntab0047820	AHL22	5.48335e-09		Ntab0647820	ARP1	0.00315193
					Ntab0118340	AT1G06890	0.00483138		Ntab0263620	LOC107781126	5.6147e-09		Ntab0871850		0.00316591
					Ntab0077340		0.00484056		Ntab0470190	PAO4	5.64965e-09		Ntab0073420	AT2G27310	0.00316864
					Ntab0216580	PLDDELTA	0.00485309		Ntab0773790	GBSS	5.69375e-09		Ntab0976820	AT1G19190	0.00317259
					Ntab0744830		0.00487324		Ntab0205440	PSAO	5.76232e-09		Ntab0936270	AT3G28850	0.0031791
					Ntab0791590	GAUT13	0.00490308		Ntab0298980		5.80604e-09		Ntab0189950		0.00318416
					Ntab0088020	STP-1	0.00496653		Ntab0246620	Rnf167	5.86649e-09		Ntab0093740		0.003202
					Ntab0810550		0.00497349		Ntab0058410	CIPK7	6.1159e-09		Ntab0338060	AT5G47530	0.00323572
					Ntab0278480	CYP94C1	0.00498763		Ntab0925660	SIGE	6.17643e-09		Ntab0428010	ARA12	0.00324038
					Ntab0383800	SRG3	0.00502738		Ntab0512680	DIN10	6.43366e-09		Ntab0865890	cPT4	0.0032436
					Ntab0877540		0.00503288		Ntab0228870	LOC101215231	6.4738e-09		Ntab0314300	ERL1	0.00324523
					Ntab0606730	LigB	0.00506835		Ntab0781290	ACO3	6.53782e-09		Ntab0301940	PnsL2	0.00324948
					Ntab0292960	CH1	0.005096		Ntab0817330		6.54357e-09		Ntab0187660		0.00326276
					Ntab0569720	YLS9	0.00509824		Ntab0315630	PAO1	6.63648e-09		Ntab0455330	ARF11	0.00327343
					Ntab0955550		0.00512781		Ntab0112740	LOC100787768	6.70413e-09		Ntab0123960	RABA1f	0.00331142
					Ntab0692930	GSTU10	0.00515079		Ntab0405630		6.70521e-09		Ntab0455980	HARBI1	0.00334088
					Ntab0822490	STY17	0.00516715		Ntab0164310	NAC041	6.74914e-09		Ntab0326090	AT2G45850	0.00338729
					Ntab0981550		0.0052144		Ntab0157770		6.78871e-09		Ntab0095400		0.00338737
					Ntab0445160		0.00524789		Ntab0688880		6.84066e-09		Ntab0044330	PnsL4	0.00339028
					Ntab0172440	PIRL4	0.00524802		Ntab0549150		6.88467e-09		Ntab0837860		0.00339824
					Ntab0521910	LBD41	0.00529997		Ntab0906810	SIGE	6.97353e-09		Ntab0149110	AT1G28590	0.00345372
					Ntab0568170	NTMC2T6.1	0.00531278		Ntab0470750	COL2	7.04572e-09		Ntab0218320		0.00346877
					Ntab0798960	AT4G00590	0.00543231		Ntab0627960		7.15058e-09		Ntab0736190		0.00348652
					Ntab0587750		0.00553592		Ntab0390340		7.16447e-09		Ntab0749230		0.00351216
					Ntab0256200	PLDBETA1	0.00555573		Ntab0385290		7.5971e-09		Ntab0229420	LOC102597498	0.00351352
					Ntab0578470		0.00556956		Ntab0298620	FLA8	7.68243e-09		Ntab0120180	AT2G45850	0.00355463
					Ntab0483800	XTH32	0.0055986		Ntab0105560	NRT1:2	7.70851e-09		Ntab0457670	AT2G30020	0.0035666
					Ntab0007800		0.00561798		Ntab0431490	Eogt	8.05471e-09		Ntab0579290	AT5G47530	0.00358214
					Ntab0110970	MES15	0.00563997		Ntab0516810	LOC4324159	8.56256e-09		Ntab0848140		0.00361119
					Ntab0537190	AT2G27500	0.00564554		Ntab0215610	ER	8.66033e-09		Ntab0141080	LOC107868281	0.00364249
					Ntab0028240	RAV1	0.00568141		Ntab0596270	INT2	8.77175e-09		Ntab0142920		0.00364557
					Ntab0703390	DNAJB4	0.00573664		Ntab0164550	NFD4	8.89774e-09		Ntab0768110	STY17	0.00364666
					Ntab0417240	UBP20	0.00575307		Ntab0923260		9.217e-09		Ntab0761290		0.00365369
					Ntab0228160	AT3G19950	0.00575563		Ntab0432370		9.44563e-09		Ntab0788210	STP-1	0.00366028
					Ntab0434960		0.00576096		Ntab0942340	LOC107764358	9.62076e-09		Ntab0522890	AT5G47070	0.00369267
					Ntab0450480		0.00577134		Ntab0869350	AT3G28610	9.97605e-09		Ntab0136650	HSFB3	0.00370677
					Ntab0879240	AT1G29670	0.00583722		Ntab0358060		1.02126e-08		Ntab0522000	NCS1	0.00371242
					Ntab0938570		0.00589395		Ntab0226750	BGLU44	1.02366e-08		Ntab0767610	SPA4	0.00373243
					Ntab0091200	CYP707A4	0.00591835		Ntab0364350	AT4G12050	1.04696e-08		Ntab0618430	CIB1	0.00377047
					Ntab0906420	MSS1	0.00598604		Ntab0144700	GP1	1.05956e-08		Ntab0336280	gluA	0.00380686
					Ntab0269950		0.00599835		Ntab0142340		1.06984e-08		Ntab0259920	HB16	0.00381797
					Ntab0938990	CT-BMY	0.00600897		Ntab0076710	XTH9	1.07564e-08		Ntab0075710	SIP4	0.00382145
					Ntab0269190	AAT1	0.00601914		Ntab0697990		1.08527e-08		Ntab0356040	LOC107779725	0.0038556
					Ntab0754830		0.00604057		Ntab0729150	CYP83B1	1.08601e-08		Ntab0960930		0.00388517
					Ntab0754900	ZAR1	0.00608082		Ntab0240190	WSD1	1.09295e-08		Ntab0508900		0.0039269
					Ntab0938170	PoyeCp187	0.00611657		Ntab0348700	INT2	1.11786e-08		Ntab0135940	LOC107789329	0.00398227
					Ntab0312110	AT4G14240	0.00621597		Ntab0951240		1.14292e-08		Ntab0515740	COL2	0.00398694
					Ntab0364820		0.00621616		Ntab0508010	AT1G09280	1.16331e-08		Ntab0797780		0.00406868
					Ntab0153770	GAD4	0.00626258		Ntab0529690	MTK	1.16342e-08		Ntab0791340	LOC107779725	0.00408747
					Ntab0002070	AT5G62570	0.00629075		Ntab0393350		1.17749e-08		Ntab0852260	EXO70A1	0.00409038
					Ntab0468220	AT3G28510	0.00629952		Ntab0942890		1.2002e-08		Ntab0369760	SPCC1827.05c	0.00409322
					Ntab0657910	LOC107825044	0.00635345		Ntab0544550	FLA8	1.21021e-08		Ntab0066540		0.00419493
					Ntab0367980	LOC102597498	0.0064989		Ntab0766270	RRTF1	1.21457e-08		Ntab0835610		0.00426347
					Ntab0804240	RL6	0.00649925		Ntab0235370	BOR4	1.22598e-08		Ntab0741440	SCPL51	0.00427165
					Ntab0136080	NP3	0.00653576		Ntab0102750	PETE	1.2524e-08		Ntab0582610	LOC107868281	0.00429112
					Ntab0845710		0.00657035		Ntab0134080		1.2677e-08		Ntab0129110		0.00429292
					Ntab0288670	ERF71	0.00658107		Ntab0082400		1.28576e-08		Ntab0606730	LigB	0.00434201
					Ntab0978220	DNAJB6	0.00658772		Ntab0336110	GATA9	1.31489e-08		Ntab0407460	CYP94B3	0.0043499
					Ntab0225340		0.00658913		Ntab0836880	ODC	1.32041e-08		Ntab0822030	ARP1	0.00435541
					Ntab0225000	SPT	0.00659157		Ntab0733610	LOC4326537	1.32513e-08		Ntab0768470	IPK2BETA	0.00437425
					Ntab0229420	LOC102597498	0.00664496		Ntab0271220		1.33807e-08		Ntab0214370		0.00441309
					Ntab0346800		0.00668668		Ntab0291170	LOC104210868	1.34087e-08		Ntab0274650		0.00442985
					Ntab0098520	PP2-A15	0.00670088		Ntab0260830		1.35854e-08		Ntab0951050	AT5G37490	0.0044621
					Ntab0521550		0.00680904		Ntab0207080	TBG1	1.37493e-08		Ntab0764070	BGAL8	0.00455377
					Ntab0135190	HB-2	0.00681306		Ntab0970430		1.3907e-08		Ntab0910870	rsc5	0.00458009
					Ntab0373670	LOC107822189	0.00686608		Ntab0831320	TPS3	1.3977e-08		Ntab0738070	AT5G47980	0.00458049
					Ntab0087390	AT1G52200	0.006869		Ntab0217800	CRR1	1.41385e-08		Ntab0312200		0.00462362
					Ntab0423880	GAD4	0.00687872		Ntab0717380	COR413-PM2	1.44731e-08		Ntab0596820		0.00463818
					Ntab0340040	PFA-DSP1	0.0069257		Ntab0873710		1.5013e-08		Ntab0559380		0.00464391
					Ntab0311580		0.00692927		Ntab0524260		1.53277e-08		Ntab0842270	AT3G13600	0.00465702
					Ntab0887590	JAZ1	0.00693668		Ntab0091260	PME2.1	1.55172e-08		Ntab0973160	LOC4325107	0.00465718
					Ntab0958980	ARF11	0.00696475		Ntab0573780		1.5598e-08		Ntab0738190	PGSIP8	0.00467543
					Ntab0314300	ERL1	0.00698376		Ntab0463140		1.61032e-08		Ntab0804830	ZAR1	0.00470056
					Ntab0805990	RAV1	0.00699919		Ntab0618850		1.64204e-08		Ntab0500460	SIP4	0.00471103
					Ntab0030170	AT1G67900	0.00700996		Ntab0179760	truB	1.67857e-08		Ntab0389810	AT5G47530	0.00471871
					Ntab0419810	PP2-B13	0.00704671		Ntab0817340		1.68518e-08		Ntab0605300	AT3G47200	0.00474201
					Ntab0214340	NTMC2T6.1	0.00705123		Ntab0612640		1.71442e-08		Ntab0427120	LNG2	0.00475849
					Ntab0897700	LOC4334554	0.00708613		Ntab0761960	LOC4349499	1.74634e-08		Ntab0153450		0.00487946
					Ntab0308540	AT5G63380	0.00713399		Ntab0427460		1.81693e-08		Ntab0491730		0.00488395
					Ntab0379220		0.00713956		Ntab0563910	LOC4336407	1.93788e-08		Ntab0788940	AT5G47070	0.0048943
					Ntab0282980		0.00714578		Ntab0195480		1.95088e-08		Ntab0211780		0.00492675
					Ntab0583240	AT4G28400	0.00720277		Ntab0476410	AT3G21330	1.98464e-08		Ntab0911060	YDA	0.00504035
					Ntab0543860		0.00722035		Ntab0445340	AT1G20640	2.03106e-08		Ntab0116470	ZRANB2	0.00508019
					Ntab0131450		0.00723132		Ntab0418700	LOC4333919	2.0678e-08		Ntab0085310		0.0051055
					Ntab0552000	PUB24	0.00734557		Ntab0162290	ELIP1	2.10315e-08		Ntab0934820		0.00510648
					Ntab0668120	WRKY40	0.00740183		Ntab0140860	VPS28-2	2.13167e-08		Ntab0006060	HARBI1	0.00510786
					Ntab0957670	EHD1	0.00741228		Ntab0106960	EXLA1	2.142e-08		Ntab0569720	YLS9	0.00518316
					Ntab0232160	NTMC2T6.1	0.00749202		Ntab0077820	AT4G00960	2.19951e-08		Ntab0532890	AT5G37490	0.00519359
					Ntab0207110	HTH	0.00750256		Ntab0202020	PHT4;2	2.36544e-08		Ntab0692930	GSTU10	0.00520382
					Ntab0218320		0.00770389		Ntab0163050	LOC107761482	2.38009e-08		Ntab0691630	AT1G04910	0.00523473
					Ntab0138100	AT1G67900	0.007784		Ntab0005940		2.42256e-08		Ntab0265820	AT1G68710	0.0052353
					Ntab0216550	ODC	0.00788548		Ntab0584680		2.50295e-08		Ntab0697740		0.00527352
					Ntab0402080	NFD4	0.00789897		Ntab0942390	LOC107773232	2.50766e-08		Ntab0744470	lTTS1	0.0052749
					Ntab0390000	LOC4346941	0.00794623		Ntab0712170	emb1473	2.50852e-08		Ntab0136930		0.00528615
					Ntab0637120	LOC4343521	0.00826326		Ntab0074920	LOC4348359	2.52101e-08		Ntab0308640	CYP94B3	0.0052905
					Ntab0519870	AT5G43822	0.00831802		Ntab0506540	LOC4325022	2.56003e-08		Ntab0703040		0.00532277
					Ntab0495230	GAUT13	0.00832075		Ntab0942350	LOC107773232	2.64883e-08		Ntab0468540	ABCB19	0.0053424
					Ntab0921590	MAN7	0.00836638		Ntab0142600	PSB27	2.81873e-08		Ntab0613330	AT3G06240	0.00536728
					Ntab0768360	AIR3	0.00846611		Ntab0328400	Rv2859c	2.92354e-08		Ntab0544350		0.00538899
					Ntab0246720		0.0085399		Ntab0987820	RPT2	2.92846e-08		Ntab0644620		0.00539252
					Ntab0095510	FP6	0.00854735		Ntab0611790		3.1344e-08		Ntab0955550		0.00542316
					Ntab0283650	BRG3	0.0085579		Ntab0055870	ENODL2	3.17084e-08		Ntab0763190		0.00542844
					Ntab0828590		0.00856273		Ntab0761510		3.18448e-08		Ntab0587340	spc25	0.0054487
					Ntab0527520		0.00858249		Ntab0364790	AT3G07340	3.29459e-08		Ntab0017480		0.00546516
					Ntab0281540	LOC107772524	0.00859509		Ntab0312110	AT4G14240	3.31213e-08		Ntab0418520		0.00546926
					Ntab0794140	MAF1	0.00863542		Ntab0469270	CNGC1	3.34337e-08		Ntab0146900	DOX1	0.00548626
					Ntab0869350	AT3G28610	0.00866759		Ntab0394300	AT1G47480	3.5304e-08		Ntab0424760	PLC2	0.00550369
					Ntab0894600	PERK10	0.00873688		Ntab0671670	GLR2.9	3.62443e-08		Ntab0749800	PERK13	0.00558954
					Ntab0633530	PLA2A	0.00874669		Ntab0550760		3.6258e-08		Ntab0241570	AT3G14890	0.00558971
					Ntab0802910		0.00878035		Ntab0629990		3.62951e-08		Ntab0300590	ACR4	0.00559342
					Ntab0606510	LysoPL2	0.00883689		Ntab0618210	LOC4324159	3.64593e-08		Ntab0448630	AT4G37850	0.00566308
					Ntab0949680		0.00892348		Ntab0510450	RHM1	3.6532e-08		Ntab0477350	EXO70A1	0.00566711
					Ntab0956220	ACS1	0.00892925		Ntab0956660	RPT2	3.78236e-08		Ntab0234630	MAKR6	0.0056866
					Ntab0588920		0.00899847		Ntab0768920		3.81831e-08		Ntab0846030	NCS1	0.00571484
					Ntab0756900	GTR2	0.00904688		Ntab0154180	BOR4	3.85425e-08		Ntab0477380	EXO70A1	0.00571813
					Ntab0332160	TGA1	0.00904762		Ntab0559380		3.86762e-08		Ntab0527690	UBP27	0.00574642
					Ntab0734910		0.0090635		Ntab0254210	NAC062	3.87643e-08		Ntab0806950	rnf217.L	0.00574686
					Ntab0648040		0.00909892		Ntab0396870		4.01781e-08		Ntab0712940	FKD1	0.00580071
					Ntab0158170	ATRER1A	0.00914212		Ntab0360550		4.02286e-08		Ntab0144860	EPHX2	0.0058477
					Ntab0183320		0.00917571		Ntab0401890		4.03565e-08		Ntab0824520	ACR4	0.00584917
					Ntab0664080	ANK1	0.00933448		Ntab0844200	CKX5	4.05111e-08		Ntab0725540	AT3G28850	0.00585914
					Ntab0636020	CRS1	0.00936255		Ntab0124300	SCL13	4.06873e-08		Ntab0352750	AT4G37850	0.00589163
					Ntab0821820		0.00939145		Ntab0219390	AT1G51340	4.2696e-08		Ntab0205440	PSAO	0.00591413
					Ntab0788130		0.00939224		Ntab0212920	AT3G20240	4.31484e-08		Ntab0228320	PnsL2	0.00591813
					Ntab0103710	Cpn60beta4	0.00939722		Ntab0980460		4.33373e-08		Ntab0318540	WRKY33	0.00592443
					Ntab0749730	BRG3	0.00948136		Ntab0661160	DIN10	4.34937e-08		Ntab0835840		0.00594666
					Ntab0877420	AT1G68570	0.00959638		Ntab0400220	SKU5	4.67177e-08		Ntab0179350	AT3G26020	0.00596138
					Ntab0131380	ANK1	0.00974583		Ntab0016420	LOC4351582	4.70418e-08		Ntab0264880		0.00597411
					Ntab0219390	AT1G51340	0.00978855		Ntab0806950	rnf217.L	4.72899e-08		Ntab0858200		0.00598073
					Ntab0975590	AT1G68570	0.00979656		Ntab0952880	CAX3	4.73407e-08		Ntab0733600	AT5G32470	0.00598454
					Ntab0920510	DNAJB4	0.00981513		Ntab0635570	BGLU44	4.85788e-08		Ntab0342560	CDF3	0.0060097
					Ntab0768110	STY17	0.00981927		Ntab0088690	CDF2	4.86843e-08		Ntab0918660	ASP1	0.00605998
					Ntab0568660		0.00982632		Ntab0863480	SKU5	4.8969e-08		Ntab0513980		0.00608458
					Ntab0250950		0.00987965		Ntab0135380		4.94761e-08		Ntab0470750	COL2	0.00611815
					Ntab0629990		0.00994637		Ntab0680640		5.05893e-08		Ntab0755270	AT1G04910	0.00618776
									Ntab0307200		5.11979e-08		Ntab0608330	AT5G47070	0.00620763
									Ntab0951530		5.361e-08		Ntab0911970	cPT4	0.00621348
									Ntab0473410		5.57192e-08		Ntab0068860	LOC4323974	0.00626901
									Ntab0051510	PDE337	5.70647e-08		Ntab0601290	DTX35	0.00628585
									Ntab0109610	PGR5	5.71531e-08		Ntab0230930		0.00634916
									Ntab0977890	PP2-B15	5.76172e-08		Ntab0775900	gyp7	0.0063827
									Ntab0245380		5.79464e-08		Ntab0600590	TAT7	0.00639494
									Ntab0134090		5.94526e-08		Ntab0894590	AT1G68710	0.00642314
									Ntab0523140	PAO4	5.95987e-08		Ntab0553020	UNE10	0.00642798
									Ntab0143400	AT4G37530	6.00379e-08		Ntab0500520	CT-BMY	0.00645326
									Ntab0146880	UMAMIT41	6.16806e-08		Ntab0022100	LOC4328997	0.00646933
									Ntab0476330		6.17259e-08		Ntab0904460		0.00647255
									Ntab0108690		6.28316e-08		Ntab0081940	YDA	0.00649998
									Ntab0329210	COR413-PM2	6.28587e-08		Ntab0698090	LOC107823411	0.00651324
									Ntab0764410		6.30423e-08		Ntab0373510	LOC4328997	0.00652352
									Ntab0238850	WRKY3	6.32027e-08		Ntab0725270		0.0065389
									Ntab0062910		6.40386e-08		Ntab0478520	AT1G72540	0.00656134
									Ntab0487760		6.52453e-08		Ntab0776600	TAT7	0.00658201
									Ntab0245390		6.53679e-08		Ntab0909890	CYP94B3	0.00670754
									Ntab0307180		6.5444e-08		Ntab0277280	PYE	0.00671401
									Ntab0621860		6.54674e-08		Ntab0038930	Tic32-IVa	0.00671624
									Ntab0529170	PSAO	6.60653e-08		Ntab0256060	AT5G52020	0.00673166
									Ntab0647290	LOC8261702	6.79555e-08		Ntab0822490	STY17	0.00678502
									Ntab0381730	SMT2	6.84352e-08		Ntab0640290		0.00679131
									Ntab0397260	MYB5	6.97329e-08		Ntab0241120	LNG2	0.00680136
									Ntab0584740	LOC107766889	7.05489e-08		Ntab0757980		0.00681023
									Ntab0890850	Glo1	7.1636e-08		Ntab0113890		0.00681513
									Ntab0291160	LOC104210868	7.21596e-08		Ntab0637290		0.00682395
									Ntab0917420	NAC2	7.39216e-08		Ntab0302170	AT2G26800	0.00687625
									Ntab0830810	PP2C5	7.43513e-08		Ntab0338370	PSAO	0.00688941
									Ntab0088460	ATB2	7.49183e-08		Ntab0776910	HEME1	0.00690382
									Ntab0358260	PGR5	7.50957e-08		Ntab0651900		0.00696777
									Ntab0079930	CDF2	7.82162e-08		Ntab0482470	NDF5	0.0070489
									Ntab0600950	NAC2	7.8259e-08		Ntab0751620	EPHX2	0.00708035
									Ntab0164950	AT3G26000	8.21932e-08		Ntab0028240	RAV1	0.00708608
									Ntab0926800	LOC101220615	8.30504e-08		Ntab0667560	ANK1	0.00708758
									Ntab0508470	EXL2	8.31773e-08		Ntab0340330	DRL1	0.00712124
									Ntab0939100	CER2	8.44191e-08		Ntab0583240	AT4G28400	0.00719213
									Ntab0537170		8.58842e-08		Ntab0438870	YLS9	0.00722087
									Ntab0297640		8.67569e-08		Ntab0100540		0.007314
									Ntab0637120	LOC4343521	8.75707e-08		Ntab0958980	ARF11	0.00733257
									Ntab0723830	AT1G17850	8.77439e-08		Ntab0788130		0.00740882
									Ntab0254460		8.88431e-08		Ntab0455920	TAG1	0.00741824
									Ntab0172180		8.95159e-08		Ntab0207040	PEPC1	0.00744956
									Ntab0478240		9.00043e-08		Ntab0405460	AGF1	0.00751519
									Ntab0502280	Mib1	9.10671e-08		Ntab0277690	NFD4	0.00752523
									Ntab0610830		9.23567e-08		Ntab0208800	CDI	0.00755505
									Ntab0358070		9.36042e-08		Ntab0317870	LOC18770577	0.00756632
									Ntab0402520	CAB13	9.40407e-08		Ntab0130480	GATA9	0.00756963
									Ntab0557480	CML30	9.54334e-08		Ntab0712330		0.00757505
									Ntab0697520		9.84875e-08		Ntab0610940	ABCB19	0.0075928
									Ntab0493600		1.0026e-07		Ntab0563080	LOC107807060	0.00760033
									Ntab0772680	AT4G16360	1.01613e-07		Ntab0233370	LOC107801151	0.0076097
									Ntab0743970		1.04825e-07		Ntab0667700	BOR4	0.00762832
									Ntab0693410	PSRP3/1	1.05169e-07		Ntab0373300	AT5G25630	0.00771138
									Ntab0146160	KCS11	1.06453e-07		Ntab0598810		0.00786046
									Ntab0917020	AT5G37490	1.07414e-07		Ntab0110920		0.00793757
									Ntab0010720		1.09873e-07		Ntab0120120	POGLUT1	0.00794456
									Ntab0471930	YIL082W-A	1.14739e-07		Ntab0514130	AT2G46690	0.00796268
									Ntab0713290	AT3G22910	1.15972e-07		Ntab0879240	AT1G29670	0.00796505
									Ntab0486600	PUR2	1.18903e-07		Ntab0366740	AT5G25630	0.00798964
									Ntab0584710	TPS3	1.21684e-07		Ntab0766150	AT1G19190	0.00812616
									Ntab0888850		1.23003e-07		Ntab0225000	SPT	0.00817698
									Ntab0163060	LOC107761482	1.23154e-07		Ntab0671410	HR2	0.008195
									Ntab0420730		1.2527e-07		Ntab0987670	ERF71	0.00824502
									Ntab0896500	AT1G78060	1.25446e-07		Ntab0956220	ACS1	0.00828986
									Ntab0883690	PHAVU_002G160200g	1.26173e-07		Ntab0167820		0.00833654
									Ntab0669090		1.29076e-07		Ntab0574930	CYP81D11	0.00835734
									Ntab0771950		1.3302e-07		Ntab0159660	GSO2	0.00836462
									Ntab0427220		1.36074e-07		Ntab0210460	SRC2	0.00850205
									Ntab0626940		1.36249e-07		Ntab0436600		0.00854724
									Ntab0307190		1.37642e-07		Ntab0284420	SPX2	0.00857398
									Ntab0741440	SCPL51	1.37904e-07		Ntab0669970	TBC1D15	0.0086479
									Ntab0836900	PETE	1.42371e-07		Ntab0107790	LOC8267421	0.00872732
									Ntab0356560		1.43818e-07		Ntab0569630	ARF11	0.00873317
									Ntab0527690	UBP27	1.49573e-07		Ntab0092550		0.0087613
									Ntab0615880		1.49982e-07		Ntab0386070	LOC107825584	0.00878822
									Ntab0573520		1.52199e-07		Ntab0953790	erd-2	0.00886294
									Ntab0297690		1.58825e-07		Ntab0116820	PHT4;5	0.00887958
									Ntab0435320		1.61435e-07		Ntab0445160		0.00895981
									Ntab0527280	LOC4347578	1.63623e-07		Ntab0946920		0.00896249
									Ntab0745320	AT1G72540	1.64079e-07		Ntab0633330	TPS11	0.0089914
									Ntab0183320		1.64648e-07		Ntab0429660	ANK1	0.0091532
									Ntab0155610	FAD5	1.64709e-07		Ntab0805760	AT5G65660	0.00924803
									Ntab0675800		1.72353e-07		Ntab0028830		0.00928113
									Ntab0630940	CBF4	1.75232e-07		Ntab0097980	dnajb6	0.00955547
									Ntab0508150	AT4G40080	1.76402e-07		Ntab0292120	ACS1	0.00957777
									Ntab0338370	PSAO	1.8363e-07		Ntab0151740	PKT3	0.00965341
									Ntab0269950		1.84971e-07		Ntab0546470	AT2G17030	0.00966327
									Ntab0607470	GID1C	1.84976e-07		Ntab0536690	CYP71	0.0096883
									Ntab0788990	CT-BMY	1.86173e-07		Ntab0383450	AT1G72540	0.0098278
									Ntab0906560	RLK1	1.87491e-07		Ntab0528210	AT3G56900	0.00983632
									Ntab0218220	LTI65	1.88531e-07		Ntab0256730	ACR8	0.00988754
									Ntab0917780		1.88816e-07		Ntab0283040	ARA12	0.00989352
									Ntab0044570		1.97631e-07		Ntab0122790	NRPC2	0.00991271
									Ntab0475670	DRT100	2.00154e-07		Ntab0325430	AT2G26800	0.00992076
									Ntab0490630	GLR2.9	2.0558e-07		Ntab0760220	LOC109187519	0.00996297
									Ntab0822840	YGR109W-B	2.10762e-07		Ntab0025200	LOC107807060	0.00996818
									Ntab0314410	LOC107763446	2.13652e-07
									Ntab0808180	CESA6	2.24649e-07
									Ntab0419920	HSFB3	2.24902e-07
									Ntab0517510	AT1G07870	2.40044e-07
									Ntab0333790		2.48524e-07
									Ntab0024120	GP1	2.48785e-07
									Ntab0120270	LOC107839158	2.50445e-07
									Ntab0798530		2.58144e-07
									Ntab0661000	IAA29	2.58238e-07
									Ntab0423530	AT5G37490	2.58329e-07
									Ntab0396350		2.62418e-07
									Ntab0870320	CDF2	2.63946e-07
									Ntab0522110	AT2G23790	2.6535e-07
									Ntab0062760	GAE1	2.67376e-07
									Ntab0657200	MPK3	2.70194e-07
									Ntab0560660	SULTR3;1	2.73446e-07
									Ntab0573530		2.7462e-07
									Ntab0385480	CESA9	2.84576e-07
									Ntab0535470		2.89487e-07
									Ntab0085310		2.91485e-07
									Ntab0923270		2.94762e-07
									Ntab0806990		2.96826e-07
									Ntab0170330	AT1G06890	3.10208e-07
									Ntab0876510	UVR8	3.11588e-07
									Ntab0155740		3.14465e-07
									Ntab0860830	TPS3	3.15828e-07
									Ntab0291910	WRKY41	3.16252e-07
									Ntab0476340		3.16428e-07
									Ntab0273020	AGD2	3.19742e-07
									Ntab0776200	BBX9	3.27407e-07
									Ntab0989430		3.31778e-07
									Ntab0943330	DUR3	3.36307e-07
									Ntab0147030	FLA9	3.44862e-07
									Ntab0705120		3.49318e-07
									Ntab0708090	LOG3	3.53004e-07
									Ntab0786930		3.70332e-07
									Ntab0515740	COL2	3.7546e-07
									Ntab0342590	GASA6	3.80553e-07
									Ntab0269120	hdhd3.L	3.86862e-07
									Ntab0208550	AT1G78060	4.08355e-07
									Ntab0092080	AT2G41710	4.10597e-07
									Ntab0710720		4.51454e-07
									Ntab0557420	CML30	4.59464e-07
									Ntab0676110		4.73465e-07
									Ntab0954390		4.98995e-07
									Ntab0529310	LOC4349087	5.07206e-07
									Ntab0777320		5.22771e-07
									Ntab0135440		5.35463e-07
									Ntab0438080	NF-YB3	5.35554e-07
									Ntab0962100	AT5G47530	5.62459e-07
									Ntab0749430	SMT2	5.68041e-07
									Ntab0847730	LOG3	5.68386e-07
									Ntab0822040	RPA70B	5.77649e-07
									Ntab0034060	LOC107776229	5.79269e-07
									Ntab0870470		5.95748e-07
									Ntab0025410		6.07679e-07
									Ntab0199120	hdhd3.L	6.09366e-07
									Ntab0674700		6.19104e-07
									Ntab0069850	BEE1	6.19524e-07
									Ntab0582680		6.30299e-07
									Ntab0440070		6.42793e-07
									Ntab0530050		6.49813e-07
									Ntab0286390		6.69192e-07
									Ntab0973160	LOC4325107	6.77603e-07
									Ntab0219020	AT5G52780	6.8299e-07
									Ntab0102520	FT	7.02759e-07
									Ntab0070440		7.15324e-07
									Ntab0630800		7.43986e-07
									Ntab0596050	AT1G66480	7.5108e-07
									Ntab0918660	ASP1	7.62463e-07
									Ntab0645890	LOC107766889	7.75297e-07
									Ntab0216910	COBL7	7.8947e-07
									Ntab0660660	EBF1	7.96981e-07
									Ntab0331450	TDT	8.01651e-07
									Ntab0163440	DRL1	8.11426e-07
									Ntab0012640		8.25995e-07
									Ntab0041400	AT3G02690	8.42477e-07
									Ntab0720120	SPS1	8.99663e-07
									Ntab0354650		9.19385e-07
									Ntab0066250		9.2047e-07
									Ntab0529720		9.29589e-07
									Ntab0902090	LOC109241781	9.62883e-07
									Ntab0489470		9.73481e-07
									Ntab0395910	CAB13	9.85536e-07
									Ntab0975520	PSRP3/1	9.97183e-07
									Ntab0340880	AT1G06890	1.00183e-06
									Ntab0482600		1.02312e-06
									Ntab0271560	BME3	1.03132e-06
									Ntab0154170	BOR4	1.07533e-06
									Ntab0772020		1.07796e-06
									Ntab0291190	LOC104210868	1.08997e-06
									Ntab0656660	AT5G03980	1.1242e-06
									Ntab0867870	LOC4343521	1.13558e-06
									Ntab0328380		1.18246e-06
									Ntab0298970		1.20012e-06
									Ntab0001240	CAB13	1.20116e-06
									Ntab0673000	PME2.1	1.27309e-06
									Ntab0455320	CAB6A	1.30486e-06
									Ntab0438210		1.3146e-06
									Ntab0257670	LOC101220615	1.31742e-06
									Ntab0268300	GH9B5	1.32626e-06
									Ntab0339540	PRR5	1.35171e-06
									Ntab0771990		1.37982e-06
									Ntab0743010	AT2G43560	1.38776e-06
									Ntab0867850	LOC4343521	1.39259e-06
									Ntab0601070	BBX32	1.39565e-06
									Ntab0051930	RHM1	1.40656e-06
									Ntab0738440	AT4G12490	1.4172e-06
									Ntab0112310		1.42239e-06
									Ntab0340730	XTR6	1.43007e-06
									Ntab0671450	CHUP1	1.47e-06
									Ntab0441090	CNGC5	1.47415e-06
									Ntab0946340		1.50486e-06
									Ntab0784350		1.51907e-06
									Ntab0263790	LOC4348359	1.54165e-06
									Ntab0214390	SPS1	1.54175e-06
									Ntab0186990	DUR3	1.54701e-06
									Ntab0385920	MPK3	1.55024e-06
									Ntab0308130	ZAT11	1.5987e-06
									Ntab0754670	BGAL3	1.61078e-06
									Ntab0040570	PETE	1.61152e-06
									Ntab0017440	CAB13	1.676e-06
									Ntab0932000		1.70935e-06
									Ntab0170460	XTR6	1.71749e-06
									Ntab0347290	TRNA_RS29045	1.75115e-06
									Ntab0513210	4CL4	1.77446e-06
									Ntab0877540		1.81973e-06
									Ntab0031530	CLV1	1.85907e-06
									Ntab0453980		1.87328e-06
									Ntab0034070	LOC107776229	1.89842e-06
									Ntab0072100		1.93105e-06
									Ntab0260590	XTH15	1.9811e-06
									Ntab0211140	NT5C2	1.99333e-06
									Ntab0001300	AT3G15520	2.00555e-06
									Ntab0064310	UGT74E2	2.0168e-06
									Ntab0077340		2.03215e-06
									Ntab0706370		2.13509e-06
									Ntab0606510	LysoPL2	2.14864e-06
									Ntab0468630		2.18626e-06
									Ntab0343740	TDT	2.22552e-06
									Ntab0392800	RRTF1	2.26225e-06
									Ntab0709800		2.26714e-06
									Ntab0604300	LOC4342614	2.27744e-06
									Ntab0681010	CEJ1	2.28851e-06
									Ntab0863750	LOC4342614	2.36243e-06
									Ntab0062770		2.3656e-06
									Ntab0517790	mhkB	2.36648e-06
									Ntab0628170	LOC107820252	2.38772e-06
									Ntab0776940	MBF1B	2.41391e-06
									Ntab0230700	LOC107763628	2.48716e-06
									Ntab0229990	CMPG1	2.50191e-06
									Ntab0267260		2.53086e-06
[truncated: 635 more rows]
