# Supplementary material for: Integrating transcriptome and metabolome reveals molecular networks involved in genetic and environmental variation in tobacco
Source: DNA Res. 2020 Apr 23;27(2):dsaa006. doi: 10.1093/dnares/dsaa006 (PMC7320822; doi:10.1093/dnares/dsaa006)
Supplement: dsaa006_Supplementary_Data [file dsaa006_supplementary_data.zip › Table S8.xlsx]

## Sheet: Table S8
	Table S8. Genes and metabolites in our curated pathways
	Pathway	Gene ID	Gene Symbol	Metabolite Name
	Nicotine Metabolism	Ntab0520850;Ntab0520860;Ntab0779010;Ntab0785480;Ntab0785570;Ntab0201040;Ntab0902970;Ntab0584270;Ntab0024740;Ntab0477110;Ntab0527320;Ntab0800930;Ntab0216550;Ntab0234350;Ntab0558070;Ntab0558100;Ntab0784860;Ntab0836880;Ntab0959520;Ntab0153810;Ntab0153820;Ntab0257240;Ntab0770680;Ntab0770690;Ntab0689660;Ntab0905930;Ntab0001750;Ntab0137960;Ntab0326800;Ntab0224020;Ntab0737670;Ntab0972260;Ntab0937170;Nta…	AO;CYP82E;NtADC;NtBBL;NtMPO;NtPMT;ODC;QS	Anabasine;Cotinine;L-Arginine;L(-)-Nicotine;Myosmine;N-Acetylputrescine;Nicotine;Nicotine -1- oxygenation;Nornicotine;Ornithine;Putrescine;Quinic acid
	Sterol metabolism	Ntab0772580;Ntab0541620;Ntab0743050;Ntab0213700;Ntab0276050;Ntab0579560;Ntab0036170;Ntab0198060;Ntab0256170;Ntab0428890;Ntab0448560;Ntab0643990;Ntab0041150;Ntab0047850;Ntab0106200;Ntab0364410;Ntab0405430;Ntab0560490;Ntab0594320;Ntab0984950;Ntab0366230;Ntab0911970;Ntab0865890;Ntab0486220;Ntab0419180;Ntab0244270;Ntab0738990;Ntab0036740;Ntab0830350;Ntab0738980;Ntab0218400;Ntab0841180;Ntab0024800;Nta…	3BETAHSD/D1;3BETAHSD/D2;AACT1;ACAT2;AT2G43420;CLA1;CPI1;cPT1;cPT4;CYP51G1;CYP710A1;DWF5;GGPS1;GGR;HMGR;HMGS;LOC107762070;LOC107867046;LOC4326153;LOH1;LSMT-L;lTTS1;NDPS1;PTAC14;SMO1-1;SMO2-1;SMT2;SQE2;SQE3;XF1	Campesterol;Cholesterol;Squalene
	Chlorophyll metabolism	Ntab0468040;Ntab0242780;Ntab0442320;Ntab0442330;Ntab0560640;Ntab0560750;Ntab0566590;Ntab0659690;Ntab0727950;Ntab0793070;Ntab0800370;Ntab0536290;Ntab0545100;Ntab0007490;Ntab0012140;Ntab0208460;Ntab0222940;Ntab0247590;Ntab0444630;Ntab0498680;Ntab0586420;Ntab0681700;Ntab0779470;Ntab0896670;Ntab0937610;Ntab0082330;Ntab0447960;Ntab0010470;Ntab0024480;Ntab0024490;Ntab0066470;Ntab0132720;Ntab0132730;Nta…	ACD1;CAO;CLH1;CLH2;G4;LOC102596122;LOC102597498;LOX1;LOX5;LOX6;Loxhd1;LOXHD1;POTLX-3;PPH;TAP38;TPPH	Chlorophyll a;Chlorophyll b;Phytol
	Carotenoid metabolism	Ntab0028980;Ntab0141080;Ntab0385150;Ntab0470140;Ntab0523090;Ntab0582610;Ntab0813320;Ntab0109460;Ntab0357920;Ntab0595110;Ntab0746310;Ntab0607940;Ntab0653840;Ntab0021290;Ntab0027300;Ntab0423580;Ntab0634540;Ntab0736080;Ntab0268950;Ntab0383390;Ntab0006110;Ntab0455950;Ntab0230810;Ntab0714550;Ntab0299130;Ntab0895820;Ntab0384590;Ntab0136170;Ntab0529220;Ntab0533750;Ntab0230700;Ntab0858420;Ntab0721110;Nta…	CCD7;CRTISO;CYP97A3;LOC102601215;LOC107763207;LOC107763628;LOC107861625;LOC107868281;LOC108219304;LOC4326177;LUT1;NCED4;NPQ1;Psy1;zds	B-Carotene;Lutein;Neoxanthin
	Phenylpropanoids and flavonoid metabolism	Ntab0556420;Ntab0451430;Ntab0148120;Ntab0178130;Ntab0165940;Ntab0255200;Ntab0388050;Ntab0206900;Ntab0320210;Ntab0434910;Ntab0575960;Ntab0103790;Ntab0900290;Ntab0559420;Ntab0085350;Ntab0851330;Ntab0559420;Ntab0085350;Ntab0851330;Ntab0065810;Ntab0875640;Ntab0085350;Ntab0348810;Ntab0484480;Ntab0851330;Ntab0903520;Ntab0281530;Ntab0443530;Ntab0235630;Ntab0121450;Ntab0009740;Ntab0163050;Ntab0163060;Nta…	C4H;CYP98A2;CYP98A3;LOC107761482;LOC107779699;LOC107786762;LOC107792668;LOC107797004;LOC107803673;TIF3H1	L-Phenylalanine;Rutin
	Lipid metabolism	Ntab0598190;Ntab0284030;Ntab0508930;Ntab0110630;Ntab0160550;Ntab0796050;Ntab0441080;Ntab0450130;Ntab0352280;Ntab0633240;Ntab0803060;Ntab0821850;Ntab0368070;Ntab0435680;Ntab0438550;Ntab0575650;Ntab0931300;Ntab0081770;Ntab0326250;Ntab0120360;Ntab0684350;Ntab0698540;Ntab0034640;Ntab0224540;Ntab0224530;Ntab0132130;Ntab0320800;Ntab0722620;Ntab0952940;Ntab0323830;Ntab0672480;Ntab0589840	DGK1;DGK5;DGK7;FADA;Gpat3;GPAT3;GPAT4;GPAT6;LOC101213494;LOC105167042;LOC106441094;LOC107763446;LOC4351127;NPC2;PDAT;SIP1;SIP2	DGDG (16:0/18:0);DGDG (18:1/16:0);DGDG (18:1/18:0);DGDG (18:2/16:0);DGDG (18:2/18:0);DGDG (18:3/16:0);DGDG (18:3/16:2;DGDG (18:3/16:3);DGDG (18:3/17:0) I;DGDG (18:3/17:0) II;DGDG (18:3/18:0);DGDG (18:3/18:1);DGDG (18:3/18:2);DGDG (18:3/18:3);DGDG (18:3/20:0);DGDG (18:3/20:3);Glycerol;Glycerol 3-phosphate;MGDG (16:0/18:2);MGDG (16:0/18:3);MGDG (16:2/18:3);MGDG (16:3/18:3);MGDG (18:3/16:1);MGDG (18…
	Polyamine biosythesis	Ntab0787480;Ntab0897350;Ntab0024740;Ntab0800930;Ntab0527320;Ntab0477110;Ntab0803920;Ntab0466480;Ntab0930070;Ntab0408040;Ntab0666240;Ntab0965520;Ntab0486460;Ntab0007910;Ntab0494190;Ntab0816570;Ntab0387740;Ntab0316020;Ntab0483880;Ntab0124590;Ntab0009660;Ntab0025200;Ntab0713490;Ntab0516020;Ntab0436090;Ntab0312170;Ntab0569360	ARGAH1;BUD2;EMB1873;LOC101247506;LOC104227438;LOC107785513;LOC107801519;LOC107807060;METK1;NtADC;SAM1;SAM3;SPDS3;speA	L-Arginine;L-Methionine;Ornithine;Putrescine;S-Adenosylmethionine;Spermidine;Spermine
	Tricarboxylic acid cycle	Ntab0069340;Ntab0180890;Ntab0093700;Ntab0541160;Ntab0812020;Ntab0035660;Ntab0027450;Ntab0182570;Ntab0182580;Ntab0641640;Ntab0179470;Ntab0921100;Ntab0009760;Ntab0288640;Ntab0805850;Ntab0384080;Ntab0987730;Ntab0806880;Ntab0692460;Ntab0898640	ACO2;CSY2;FUM2;LOC107772922;LOC4325777;LOC4344541;MDH;mdh5;SDH1-1;SDH2-2	2-Isopropylmalic acid;D-Malic acid;Fumaric acid;Malic acid;Pyruvic acid;Succinic acid
	Amino acid Metabolism			2-Methylserine;Alanyl-Alanine;Beta-Alanine;D-Alanine;D-Alanyl-D-alanine;D-Sedoheptulose 7-phosphate;D-Serine;gamma-Glutamylcysteine;Glucose 1-phosphate;Glucose 6-phosphate;Glycine;L-Alanine;L-Arginine;L-Asparagine;L-Cysteine;L-Glutamine;L-Histidine;L-Isoleucine;L-Lysine;L-Methionine;L-Phenylalanine;L-Proline;L-Serine;L-Threonine;L-Tryptophan;L-Tyrosine;L-Valine;N5-Ethylglutamine;N6,N6,N6-Trimethy…
	Carbohydrate metabolism			D-Arabitol;D-Fructose;D-Galactose;D-Glucose;D-Mannose;D-Tagatose;D-Xylitol;D-Xylose;Fructose 6-phosphate;Galactinol;Glucose 1-phosphate;Glucose 6-phosphate;L-Fucose;myo-Inositol;Sorbitol;Sucrose;Trehalose;Uridine diphosphate glucose
	Glycolysis/Glucolysis			D-Fructose;D-Glucose;D-Ribose;D-Sedoheptulose 7-phosphate;Fructose 6-phosphate
