# Supplementary material for: Integrating transcriptome and metabolome reveals molecular networks involved in genetic and environmental variation in tobacco
Source: DNA Res. 2020 Apr 23;27(2):dsaa006. doi: 10.1093/dnares/dsaa006 (PMC7320822; doi:10.1093/dnares/dsaa006)
Supplement: dsaa006_Supplementary_Data [file dsaa006_supplementary_data.zip › Table S9.xlsx]

## Sheet: Table S9
	Table S9. Primers of 20 genes used for qPCR validation
	Gene	Forward sequence	Reverse sequence
	PLC4	ACGGAAGGACAGTGACAACC	GCATCTGAGCCACTTTAGCC
	AT4G18030	ATGGTTCCTGGGGTGACAAT	CTCCAAGTCCGGCATTCATG
	AT4G20830	TTTGGGCAAAGCGGGATTAG	CAGCTGCTCCTTCTTCGTTC
	AT5G52020	GATTTCAACTGGTGGGGCTG	CGCATCAGAATTTCCCGGTG
	AZI1	AAGCCCAAAACTCCCTCTCC	GGCGGCTTAATAACTGGTGG
	CAB16	GCTGTATGGTTCAAGGCTGG	GCTCCCATCAACACCACTTG
	ERF71	GCTCGCTCGAAAATCAAAAC	AAGCCATCAGCTCCTCAGTC
	FBH4	GCAGGAGATTGGAGAGGAGA	GGTGAACTGCTTTGCCTCAT
	JAZ6	ACCAGCAGCTAGTCCATGTT	TCAGAGCTGCTAGTTCCAGG
	JAZ8	CAAATGCAGGCTAAAGCAAT	AAGGCTCTGAAATTGGTGATG
	LHY	AGTTCCCTCATCACAGGTGG	TGCCCAGCTTCTCGTTTCTA
	LOC102598898	GTGTGTTTTGCCAAAGGTGC	TCAAAAGGAACAGCAGCACC
	LOC104210868	ATTCGAGACTGAGCACGGAT	CTTCTTTGCCTCCTCGACCT
	NtADC	ATATCTCCGTCCGACCACAC	AAGCGAACAACAAGAGGCAG
	PCS1	TCCTCAAAGTCAACGCATGC	GGGTGCCGGAATCAATCATC
	PME44	CACGGGACATGACATTTGAG	TCAACGCGCATCTAAACAAC
	RRTF1	TACTCCATCTTCTTCCCCGC	CAACCAACGCTGAATCTCGT
	TDT	AATTCGCTTTCTTGCTCCCC	GAGAGAGCAGCAATTCCAGC
	PSAO	GGCACCTTCAAGCATTCCAG	AAACCCAAGTGCCAACAGAC
	LOC107773232	TGCCAAGAACCGTGAATTGG	CCAGCCTTGAACCATACAGC
